# Supplementary material for: Crystal structures of the alkali aluminoboracites A 4B4Al3O12Cl (A = Li, Na)
Source: Acta Crystallogr E Crystallogr Commun. 2024 Jan 26;80(Pt 2):169–73. doi: 10.1107/S2056989024000501 (PMC10848984; doi:10.1107/S2056989024000501)
Supplement: Supplementary file 1 [file e-80-00169-sup1.cif]

##############################################################################
#                                                                            #
# This CIF contains the data in a paper accepted for publication in          #
# Acta Crystallographica Section E. It conforms to the requirements of       #
# Notes for Authors for Acta Crystallographica Section E, and has been       #
# peer reviewed under the auspices of the IUCr Commission on Journals.       #
#                                                                            #
# Full details of the Crystallographic Information File format               #
# are given in the paper "The Crystallographic Information File (CIF):       #
# a New Standard Archive File for Crystallography" by S. R. Hall, F. H.      #
# Allen and I. D. Brown [Acta Cryst. (1991), A47, 655-685].                  #
#                                                                            #
# The current version of the core CIF dictionary is obtainable from          #
# ftp://ftp.iucr.org/pub/cif_core.dic.                                       #
#                                                                            #
# Software is freely available for graphical display of the structure(s)     #
# in this CIF. For information consult the CIF software page                 #
# http://www.iucr.org/resources/cif/software.                                #
#                                                                            #
# This file may be used for bona fide research purposes within the           #
# scientific community so long as proper attribution is given to the journal # 
# article from which it was obtained.                                        #
#                                                                            #
##############################################################################
data_kjh0818yoshinoL14_0m_a
_audit_creation_method     'SHELXL-2018/3'
_chemical_name_systematic     'Lithium aluminoboracite'
_chemical_name_common     'Lithium aluminoboracite'
_chemical_formula_moiety     ?
_chemical_formula_sum     'Al3 B4 Cl Li4 O12'
_chemical_formula_iupac     'Li4 B4 Al3 O12 Cl'
_chemical_formula_weight     379.39
_chemical_melting_point     ?
_chemical_absolute_configuration     ?
_space_group_crystal_system     cubic
_space_group_name_H-M_alt     'F -4 3 c'
_space_group_name_Hall     'F -4c 2 3'
loop_
    _space_group_symop_operation_xyz
    'x, y, z'
    '-x, -y, z'
    '-x, y, -z'
    'x, -y, -z'
    'z, x, y'
    'z, -x, -y'
    '-z, -x, y'
    '-z, x, -y'
    'y, z, x'
    '-y, z, -x'
    'y, -z, -x'
    '-y, -z, x'
    'y+1/2, x+1/2, z+1/2'
    '-y+1/2, -x+1/2, z+1/2'
    'y+1/2, -x+1/2, -z+1/2'
    '-y+1/2, x+1/2, -z+1/2'
    'x+1/2, z+1/2, y+1/2'
    '-x+1/2, z+1/2, -y+1/2'
    '-x+1/2, -z+1/2, y+1/2'
    'x+1/2, -z+1/2, -y+1/2'
    'z+1/2, y+1/2, x+1/2'
    'z+1/2, -y+1/2, -x+1/2'
    '-z+1/2, y+1/2, -x+1/2'
    '-z+1/2, -y+1/2, x+1/2'
    'x, y+1/2, z+1/2'
    '-x, -y+1/2, z+1/2'
    '-x, y+1/2, -z+1/2'
    'x, -y+1/2, -z+1/2'
    'z, x+1/2, y+1/2'
    'z, -x+1/2, -y+1/2'
    '-z, -x+1/2, y+1/2'
    '-z, x+1/2, -y+1/2'
    'y, z+1/2, x+1/2'
    '-y, z+1/2, -x+1/2'
    'y, -z+1/2, -x+1/2'
    '-y, -z+1/2, x+1/2'
    'y+1/2, x+1, z+1'
    '-y+1/2, -x+1, z+1'
    'y+1/2, -x+1, -z+1'
    '-y+1/2, x+1, -z+1'
    'x+1/2, z+1, y+1'
    '-x+1/2, z+1, -y+1'
    '-x+1/2, -z+1, y+1'
    'x+1/2, -z+1, -y+1'
    'z+1/2, y+1, x+1'
    'z+1/2, -y+1, -x+1'
    '-z+1/2, y+1, -x+1'
    '-z+1/2, -y+1, x+1'
    'x+1/2, y, z+1/2'
    '-x+1/2, -y, z+1/2'
    '-x+1/2, y, -z+1/2'
    'x+1/2, -y, -z+1/2'
    'z+1/2, x, y+1/2'
    'z+1/2, -x, -y+1/2'
    '-z+1/2, -x, y+1/2'
    '-z+1/2, x, -y+1/2'
    'y+1/2, z, x+1/2'
    '-y+1/2, z, -x+1/2'
    'y+1/2, -z, -x+1/2'
    '-y+1/2, -z, x+1/2'
    'y+1, x+1/2, z+1'
    '-y+1, -x+1/2, z+1'
    'y+1, -x+1/2, -z+1'
    '-y+1, x+1/2, -z+1'
    'x+1, z+1/2, y+1'
    '-x+1, z+1/2, -y+1'
    '-x+1, -z+1/2, y+1'
    'x+1, -z+1/2, -y+1'
    'z+1, y+1/2, x+1'
    'z+1, -y+1/2, -x+1'
    '-z+1, y+1/2, -x+1'
    '-z+1, -y+1/2, x+1'
    'x+1/2, y+1/2, z'
    '-x+1/2, -y+1/2, z'
    '-x+1/2, y+1/2, -z'
    'x+1/2, -y+1/2, -z'
    'z+1/2, x+1/2, y'
    'z+1/2, -x+1/2, -y'
    '-z+1/2, -x+1/2, y'
    '-z+1/2, x+1/2, -y'
    'y+1/2, z+1/2, x'
    '-y+1/2, z+1/2, -x'
    'y+1/2, -z+1/2, -x'
    '-y+1/2, -z+1/2, x'
    'y+1, x+1, z+1/2'
    '-y+1, -x+1, z+1/2'
    'y+1, -x+1, -z+1/2'
    '-y+1, x+1, -z+1/2'
    'x+1, z+1, y+1/2'
    '-x+1, z+1, -y+1/2'
    '-x+1, -z+1, y+1/2'
    'x+1, -z+1, -y+1/2'
    'z+1, y+1, x+1/2'
    'z+1, -y+1, -x+1/2'
    '-z+1, y+1, -x+1/2'
    '-z+1, -y+1, x+1/2'
_cell_length_a     12.98390(10)
_cell_length_b     12.98390(10)
_cell_length_c     12.98390(10)
_cell_angle_alpha     90
_cell_angle_beta     90
_cell_angle_gamma     90
_cell_volume     2188.85(5)
_cell_formula_units_Z     8
_cell_measurement_reflns_used     2808
_cell_measurement_theta_min     6.8200
_cell_measurement_theta_max     73.2152
_cell_measurement_temperature     297(2)
_exptl_crystal_description     plate
_exptl_crystal_colour     colorless
_exptl_crystal_size_max     0.106
_exptl_crystal_size_mid     0.095
_exptl_crystal_size_min     0.059
_exptl_crystal_density_diffrn     2.303
_exptl_crystal_density_meas     ?
_exptl_crystal_density_method     'not measured'
_exptl_crystal_F_000     1472
_exptl_absorpt_coefficient_mu     6.117
_exptl_absorpt_correction_type     multi-scan
_exptl_absorpt_process_details
;
(<i>SADABS</i>; Krause <i>et al.</i>,  2015)
;
_exptl_absorpt_correction_T_min     0.62
_exptl_absorpt_correction_T_max     0.75
_diffrn_ambient_temperature     297(2)
_diffrn_source     'sealed tube'
_diffrn_radiation_type     CuK\a
_diffrn_radiation_wavelength     1.54178
_diffrn_measurement_device_type     'Bruker D8 goniometer'
_diffrn_measurement_method     'omega scans'
_diffrn_detector_area_resol_mean     7.3910
_diffrn_reflns_number     3843
_diffrn_reflns_av_R_equivalents     0.0232
_diffrn_reflns_av_unetI/netI     0.0131
_diffrn_reflns_theta_min     6.820
_diffrn_reflns_theta_max     73.208
_diffrn_reflns_theta_full     67.679
_diffrn_measured_fraction_theta_max     1.000
_diffrn_measured_fraction_theta_full     1.000
_diffrn_reflns_limit_h_min     -15
_diffrn_reflns_limit_h_max     12
_diffrn_reflns_limit_k_min     -15
_diffrn_reflns_limit_k_max     16
_diffrn_reflns_limit_l_min     -16
_diffrn_reflns_limit_l_max     15
_refine_special_details     ?
_reflns_number_total     193
_reflns_number_gt     191
_reflns_threshold_expression     'I > 2\s(I)'
_refine_ls_structure_factor_coef     Fsqd
_refine_ls_matrix_type     full
_refine_ls_R_factor_all     0.0307
_refine_ls_R_factor_gt     0.0307
_refine_ls_wR_factor_gt     0.0746
_refine_ls_wR_factor_ref     0.0747
_refine_ls_goodness_of_fit_ref     1.155
_refine_ls_restrained_S_all     1.152
_refine_ls_number_reflns     193
_refine_ls_number_parameters     23
_refine_ls_number_restraints     1
_refine_ls_hydrogen_treatment     undef
_refine_ls_weighting_scheme     calc
_refine_ls_weighting_details
              'w=1/[\s^2^(Fo^2^)+(0.0536P)^2^+3.2978P] where P=(Fo^2^+2Fc^2^)/3'
_atom_sites_solution_hydrogens     .
_atom_sites_solution_primary     ?
_atom_sites_solution_secondary     ?
_refine_ls_shift/su_max     0.000
_refine_ls_shift/su_mean     0.000
_refine_diff_density_max     0.200
_refine_diff_density_min     -0.631
_refine_ls_extinction_method     none
_refine_ls_extinction_coef     .
_refine_ls_abs_structure_details
;
Flack <i>x</i> determined using 80 quotients [(I+)-(I-)]/[(I+)+(I-)]
(Parsons <i>et al.</i>,  2013)
;
_refine_ls_abs_structure_Flack     -0.03(3)
loop_
    _atom_type_symbol
    _atom_type_description
    _atom_type_scat_dispersion_real
    _atom_type_scat_dispersion_imag
    _atom_type_scat_source
    'Al' 'Al' 0.2130 0.2455
                         'International Tables Vol C Tables 4.2.6.8 and 6.1.1.4'
    'B' 'B' 0.0090 0.0039
                         'International Tables Vol C Tables 4.2.6.8 and 6.1.1.4'
    'Cl' 'Cl' 0.3639 0.7018
                         'International Tables Vol C Tables 4.2.6.8 and 6.1.1.4'
    'Li' 'Li' 0.0008 0.0003
                         'International Tables Vol C Tables 4.2.6.8 and 6.1.1.4'
    'O' 'O' 0.0492 0.0322
                         'International Tables Vol C Tables 4.2.6.8 and 6.1.1.4'
_computing_data_collection
;
<i>BIS</i> (Bruker, 2021)
;
_computing_cell_refinement
;
SAINT (Bruker, 2019)
;
_computing_data_reduction
;
SAINT (Bruker, 2019)
;
_computing_structure_solution
;
SHELXTL (Sheldrick, 2015a)
;
_computing_structure_refinement
;
SHELXL (Sheldrick, 2015b) and <i>ShelXle</i> (H\"ubschle <i>et al.</i>,
2011)
;
_computing_molecular_graphics
;
<i>VESTA</i> (Momma & Izumi, 2011)
;
_computing_publication_material
;
publCIF (Westrip, 2010)
;
loop_
    _atom_site_type_symbol
    _atom_site_label
    _atom_site_fract_x
    _atom_site_fract_y
    _atom_site_fract_z
    _atom_site_U_iso_or_equiv
    _atom_site_adp_type
    _atom_site_calc_flag
    _atom_site_occupancy
    _atom_site_disorder_assembly
    _atom_site_disorder_group
    Li Li1 0.000000 0.250000 0.250000 0.066(6) Uani d 0.991(13) . .
    Li Li2 0.364(2) 0.364(2) 0.364(2) 0.028(11) Uani d 0.256(10) . .
    B B1 0.1057(3) 0.1057(3) 0.1057(3) 0.0114(10) Uani d 1 . .
    Al Al1 0.250000 0.000000 0.000000 0.0118(6) Uani d 1 . .
    O O1 0.02786(13) 0.11000(13) 0.17680(15) 0.0166(6) Uani d 1 . .
    Cl Cl1 0.250000 0.250000 0.250000 0.0787(15) Uani d 1 . .
loop_
    _atom_site_aniso_label
    _atom_site_aniso_U_11
    _atom_site_aniso_U_22
    _atom_site_aniso_U_33
    _atom_site_aniso_U_12
    _atom_site_aniso_U_13
    _atom_site_aniso_U_23
    Li1 0.156(18) 0.021(4) 0.021(4) 0.000 0.000 0.000
    Li2 0.028(11) 0.028(11) 0.028(11) 0.000(9) 0.000(9) 0.000(9)
    B1 0.0114(10) 0.0114(10) 0.0114(10) -0.0014(14) -0.0014(14) -0.0014(14)
    Al1 0.0115(8) 0.0120(6) 0.0120(6) 0.000 0.000 0.000
    O1 0.0185(11) 0.0154(10) 0.0158(9) 0.0048(7) 0.0067(10) 0.0044(9)
    Cl1 0.0787(15) 0.0787(15) 0.0787(15) 0.000 0.000 0.000
_geom_special_details
;
 All esds (except the esd in the dihedral angle between two l.s. planes)
 are estimated using the full covariance matrix.  The cell esds are taken
 into account individually in the estimation of esds in distances, angles
 and torsion angles; correlations between esds in cell parameters are only
 used when they are defined by crystal symmetry.  An approximate (isotropic)
 treatment of cell esds is used for estimating esds involving l.s. planes.
;
loop_
    _geom_bond_atom_site_label_1
    _geom_bond_atom_site_label_2
    _geom_bond_site_symmetry_2
    _geom_bond_distance
    _geom_bond_publ_flag
    Li1 O1 . 2.0828(17) ?
    Li1 O1 28 2.0828(17) ?
    Li1 O1 67_454 2.0828(17) ?
    Li1 O1 90_445 2.0828(17) ?
    Li1 Li2 15_455 2.740(13) ?
    Li1 Li2 51 2.740(13) ?
    Li1 Li2 74 2.740(13) ?
    Li1 Li2 37_444 2.740(13) ?
    Li1 Cl1 . 3.24598(3) ?
    Li1 Al1 34 3.24597(3) ?
    Li1 Al1 30 3.24598(3) ?
    Li1 Al1 9 3.24598(3) ?
    Li2 O1 20 2.22(3) ?
    Li2 O1 16 2.22(3) ?
    Li2 O1 24 2.22(3) ?
    Li2 Cl1 . 2.57(5) ?
    Li2 O1 30 2.828(8) ?
    Li2 O1 58 2.828(8) ?
    Li2 O1 74 2.828(8) ?
    Li2 Al1 81 2.90(2) ?
    Li2 Al1 25 2.90(2) ?
    B1 O1 9 1.3700(16) ?
    B1 O1 5 1.3700(16) ?
    B1 O1 . 1.3700(16) ?
    Al1 O1 6 1.7533(17) ?
    Al1 O1 47_544 1.7533(17) ?
    Al1 O1 5 1.7533(17) ?
    Al1 O1 48_544 1.7533(17) ?
loop_
    _geom_angle_atom_site_label_1
    _geom_angle_atom_site_label_2
    _geom_angle_atom_site_label_3
    _geom_angle_site_symmetry_1
    _geom_angle_site_symmetry_3
    _geom_angle
    _geom_angle_publ_flag
    O1 Li1 O1 . 28 160.00(10) ?
    O1 Li1 O1 . 67_454 91.729(17) ?
    O1 Li1 O1 28 67_454 91.729(17) ?
    O1 Li1 O1 . 90_445 91.729(17) ?
    O1 Li1 O1 28 90_445 91.729(17) ?
    O1 Li1 O1 67_454 90_445 160.00(10) ?
    O1 Li1 Li2 . 15_455 52.6(10) ?
    O1 Li1 Li2 28 15_455 146.2(9) ?
    O1 Li1 Li2 67_454 15_455 70.29(8) ?
    O1 Li1 Li2 90_445 15_455 96.5(4) ?
    O1 Li1 Li2 . 51 96.5(4) ?
    O1 Li1 Li2 28 51 70.29(8) ?
    O1 Li1 Li2 67_454 51 52.6(10) ?
    O1 Li1 Li2 90_445 51 146.2(9) ?
    Li2 Li1 Li2 15_455 51 114.4(12) ?
    O1 Li1 Li2 . 74 70.29(8) ?
    O1 Li1 Li2 28 74 96.5(4) ?
    O1 Li1 Li2 67_454 74 146.2(9) ?
    O1 Li1 Li2 90_445 74 52.6(10) ?
    Li2 Li1 Li2 15_455 74 114.4(12) ?
    Li2 Li1 Li2 51 74 100(2) ?
    O1 Li1 Li2 . 37_444 146.2(9) ?
    O1 Li1 Li2 28 37_444 52.6(10) ?
    O1 Li1 Li2 67_454 37_444 96.5(4) ?
    O1 Li1 Li2 90_445 37_444 70.29(8) ?
    Li2 Li1 Li2 15_455 37_444 100(2) ?
    Li2 Li1 Li2 51 37_444 114.4(12) ?
    Li2 Li1 Li2 74 37_444 114.4(12) ?
    O1 Li1 Cl1 . . 80.00(5) ?
    O1 Li1 Cl1 28 . 80.00(5) ?
    O1 Li1 Cl1 67_454 . 100.00(5) ?
    O1 Li1 Cl1 90_445 . 100.00(5) ?
    Li2 Li1 Cl1 15_455 . 130.0(11) ?
    Li2 Li1 Cl1 51 . 50.0(11) ?
    Li2 Li1 Cl1 74 . 50.0(11) ?
    Li2 Li1 Cl1 37_444 . 130.0(11) ?
    O1 Li1 Al1 . 34 150.78(5) ?
    O1 Li1 Al1 28 34 29.22(5) ?
    O1 Li1 Al1 67_454 34 62.85(5) ?
    O1 Li1 Al1 90_445 34 117.15(5) ?
    Li2 Li1 Al1 15_455 34 122.8(6) ?
    Li2 Li1 Al1 51 34 57.2(6) ?
    Li2 Li1 Al1 74 34 122.8(6) ?
    Li2 Li1 Al1 37_444 34 57.2(6) ?
    Cl1 Li1 Al1 . 34 90.0 ?
    O1 Li1 Al1 . 30 117.15(5) ?
    O1 Li1 Al1 28 30 62.85(5) ?
    O1 Li1 Al1 67_454 30 150.78(5) ?
    O1 Li1 Al1 90_445 30 29.22(5) ?
    Li2 Li1 Al1 15_455 30 122.8(6) ?
    Li2 Li1 Al1 51 30 122.8(6) ?
    Li2 Li1 Al1 74 30 57.2(6) ?
    Li2 Li1 Al1 37_444 30 57.2(6) ?
    Cl1 Li1 Al1 . 30 90.0 ?
    Al1 Li1 Al1 34 30 90.0 ?
    O1 Li1 Al1 . 9 29.22(5) ?
    O1 Li1 Al1 28 9 150.78(5) ?
    O1 Li1 Al1 67_454 9 117.15(5) ?
    O1 Li1 Al1 90_445 9 62.85(5) ?
    Li2 Li1 Al1 15_455 9 57.2(6) ?
    Li2 Li1 Al1 51 9 122.8(6) ?
    Li2 Li1 Al1 74 9 57.2(6) ?
    Li2 Li1 Al1 37_444 9 122.8(6) ?
    Cl1 Li1 Al1 . 9 90.0 ?
    Al1 Li1 Al1 34 9 180.0 ?
    Al1 Li1 Al1 30 9 90.0 ?
    O1 Li2 O1 20 16 97.0(15) ?
    O1 Li2 O1 20 24 97.0(15) ?
    O1 Li2 O1 16 24 97.0(15) ?
    O1 Li2 Cl1 20 . 120.1(12) ?
    O1 Li2 Cl1 16 . 120.1(12) ?
    O1 Li2 Cl1 24 . 120.1(12) ?
    O1 Li2 Li1 20 58 107.0(3) ?
    O1 Li2 Li1 16 58 139.1(8) ?
    O1 Li2 Li1 24 58 48.29(9) ?
    Cl1 Li2 Li1 . 58 75.3(11) ?
    O1 Li2 Li1 20 30 139.1(8) ?
    O1 Li2 Li1 16 30 48.29(9) ?
    O1 Li2 Li1 24 30 107.0(3) ?
    Cl1 Li2 Li1 . 30 75.3(11) ?
    Li1 Li2 Li1 58 30 113.8(9) ?
    O1 Li2 Li1 20 74 48.29(9) ?
    O1 Li2 Li1 16 74 107.0(3) ?
    O1 Li2 Li1 24 74 139.1(8) ?
    Cl1 Li2 Li1 . 74 75.3(11) ?
    Li1 Li2 Li1 58 74 113.8(9) ?
    Li1 Li2 Li1 30 74 113.8(9) ?
    O1 Li2 O1 20 30 158(2) ?
    O1 Li2 O1 16 30 71.54(19) ?
    O1 Li2 O1 24 30 66.73(16) ?
    Cl1 Li2 O1 . 30 81.8(11) ?
    Li1 Li2 O1 58 30 74.1(3) ?
    Li1 Li2 O1 30 30 43.90(17) ?
    Li1 Li2 O1 74 30 152.3(17) ?
    O1 Li2 O1 20 58 66.73(16) ?
    O1 Li2 O1 16 58 158(2) ?
    O1 Li2 O1 24 58 71.54(19) ?
    Cl1 Li2 O1 . 58 81.8(11) ?
    Li1 Li2 O1 58 58 43.90(17) ?
    Li1 Li2 O1 30 58 152.3(17) ?
    Li1 Li2 O1 74 58 74.1(3) ?
    O1 Li2 O1 30 58 118.0(5) ?
    O1 Li2 O1 20 74 71.54(19) ?
    O1 Li2 O1 16 74 66.73(16) ?
    O1 Li2 O1 24 74 158(2) ?
    Cl1 Li2 O1 . 74 81.8(11) ?
    Li1 Li2 O1 58 74 152.3(17) ?
    Li1 Li2 O1 30 74 74.1(3) ?
    Li1 Li2 O1 74 74 43.90(17) ?
    O1 Li2 O1 30 74 118.0(5) ?
    O1 Li2 O1 58 74 118.0(5) ?
    O1 Li2 Al1 20 81 69.0(7) ?
    O1 Li2 Al1 16 81 37.1(3) ?
    O1 Li2 Al1 24 81 123(2) ?
    Cl1 Li2 Al1 . 81 114.0(9) ?
    Li1 Li2 Al1 58 81 171(2) ?
    Li1 Li2 Al1 30 81 70.20(14) ?
    Li1 Li2 Al1 74 81 70.20(14) ?
    O1 Li2 Al1 30 81 106.4(4) ?
    O1 Li2 Al1 58 81 134.8(7) ?
    O1 Li2 Al1 74 81 35.62(12) ?
    O1 Li2 Al1 20 25 123(2) ?
    O1 Li2 Al1 16 25 69.0(7) ?
    O1 Li2 Al1 24 25 37.1(3) ?
    Cl1 Li2 Al1 . 25 114.0(9) ?
    Li1 Li2 Al1 58 25 70.20(14) ?
    Li1 Li2 Al1 30 25 70.20(14) ?
    Li1 Li2 Al1 74 25 171(2) ?
    O1 Li2 Al1 30 25 35.62(12) ?
    O1 Li2 Al1 58 25 106.4(4) ?
    O1 Li2 Al1 74 25 134.8(7) ?
    Al1 Li2 Al1 81 25 104.6(11) ?
    O1 B1 O1 9 5 119.981(12) ?
    O1 B1 O1 9 . 119.980(12) ?
    O1 B1 O1 5 . 119.982(12) ?
    O1 Al1 O1 6 47_544 107.09(6) ?
    O1 Al1 O1 6 5 114.35(13) ?
    O1 Al1 O1 47_544 5 107.09(6) ?
    O1 Al1 O1 6 48_544 107.09(6) ?
    O1 Al1 O1 47_544 48_544 114.35(13) ?
    O1 Al1 O1 5 48_544 107.09(6) ?
    O1 Al1 Li2 6 28 153.8(2) ?
    O1 Al1 Li2 47_544 28 49.7(3) ?
    O1 Al1 Li2 5 28 69.9(9) ?
    O1 Al1 Li2 48_544 28 95.3(7) ?
    O1 Al1 Li2 6 25_544 69.9(9) ?
    O1 Al1 Li2 47_544 25_544 95.3(7) ?
    O1 Al1 Li2 5 25_544 153.8(2) ?
    O1 Al1 Li2 48_544 25_544 49.7(3) ?
    Li2 Al1 Li2 28 25_544 118.5(19) ?
    O1 Al1 Li2 6 16_545 95.3(7) ?
    O1 Al1 Li2 47_544 16_545 153.8(2) ?
    O1 Al1 Li2 5 16_545 49.7(3) ?
    O1 Al1 Li2 48_544 16_545 69.9(9) ?
    Li2 Al1 Li2 28 16_545 105.2(9) ?
    Li2 Al1 Li2 25_544 16_545 105.2(9) ?
    O1 Al1 Li2 6 14_554 49.7(3) ?
    O1 Al1 Li2 47_544 14_554 69.9(9) ?
    O1 Al1 Li2 5 14_554 95.3(7) ?
    O1 Al1 Li2 48_544 14_554 153.8(2) ?
    Li2 Al1 Li2 28 14_554 105.2(9) ?
    Li2 Al1 Li2 25_544 14_554 105.2(9) ?
    Li2 Al1 Li2 16_545 14_554 118.5(19) ?
    O1 Al1 Li1 6 82_545 78.09(5) ?
    O1 Al1 Li1 47_544 82_545 144.55(6) ?
    O1 Al1 Li1 5 82_545 101.91(5) ?
    O1 Al1 Li1 48_544 82_545 35.45(6) ?
    Li2 Al1 Li1 28 82_545 127.4(4) ?
    Li2 Al1 Li1 25_544 82_545 52.6(4) ?
    Li2 Al1 Li1 16_545 82_545 52.6(4) ?
    Li2 Al1 Li1 14_554 82_545 127.4(4) ?
    O1 Al1 Li1 6 9 101.91(5) ?
    O1 Al1 Li1 47_544 9 35.45(6) ?
    O1 Al1 Li1 5 9 78.09(5) ?
    O1 Al1 Li1 48_544 9 144.55(6) ?
    Li2 Al1 Li1 28 9 52.6(4) ?
    Li2 Al1 Li1 25_544 9 127.4(4) ?
    Li2 Al1 Li1 16_545 9 127.4(4) ?
    Li2 Al1 Li1 14_554 9 52.6(4) ?
    Li1 Al1 Li1 82_545 9 180.0 ?
    O1 Al1 Li1 6 5 144.55(6) ?
    O1 Al1 Li1 47_544 5 101.91(5) ?
    O1 Al1 Li1 5 5 35.45(6) ?
    O1 Al1 Li1 48_544 5 78.09(5) ?
    Li2 Al1 Li1 28 5 52.6(4) ?
    Li2 Al1 Li1 25_544 5 127.4(4) ?
    Li2 Al1 Li1 16_545 5 52.6(4) ?
    Li2 Al1 Li1 14_554 5 127.4(4) ?
    Li1 Al1 Li1 82_545 5 90.0 ?
    Li1 Al1 Li1 9 5 90.0 ?
    O1 Al1 Li1 6 6 35.45(6) ?
    O1 Al1 Li1 47_544 6 78.09(5) ?
    O1 Al1 Li1 5 6 144.55(6) ?
    O1 Al1 Li1 48_544 6 101.91(5) ?
    Li2 Al1 Li1 28 6 127.4(4) ?
    Li2 Al1 Li1 25_544 6 52.6(4) ?
    Li2 Al1 Li1 16_545 6 127.4(4) ?
    Li2 Al1 Li1 14_554 6 52.6(4) ?
    Li1 Al1 Li1 82_545 6 90.0 ?
    Li1 Al1 Li1 9 6 90.0 ?
    Li1 Al1 Li1 5 6 180.0 ?
    B1 O1 Al1 . 9 118.97(12) ?
    B1 O1 Li1 . . 118.1(2) ?
    Al1 O1 Li1 9 . 115.33(9) ?
    B1 O1 Li2 . 15_455 123.5(10) ?
    Al1 O1 Li2 9 15_455 93.18(8) ?
    Li1 O1 Li2 . 15_455 79.2(11) ?
    Li2 Cl1 Li2 . 28 109.471(6) ?
    Li2 Cl1 Li2 . 74 109.4710(10)
                                ?
    Li2 Cl1 Li2 28 74 109.5 ?
    Li2 Cl1 Li2 . 51 109.471(3) ?
    Li2 Cl1 Li2 28 51 109.4710(10)
                                 ?
    Li2 Cl1 Li2 74 51 109.4710(10)
                                 ?
    Li2 Cl1 Li1 . . 125.2640(10)
                               ?
    Li2 Cl1 Li1 28 . 125.2640(10)
                                ?
    Li2 Cl1 Li1 74 . 54.7360(10)
                               ?
    Li2 Cl1 Li1 51 . 54.7360(10)
                               ?
_shelx_space_group_comment
;
The symmetry employed for this shelxl refinement is uniquely defined
by the following loop, which should always be used as a source of
symmetry information in preference to the above space-group names.
They are only intended as comments.
;
_shelx_estimated_absorpt_T_min     ?
_shelx_estimated_absorpt_T_max     ?
_shelx_hkl_file
;
  -1  -1  -1    0.00    0.10
  -1  -1   1    0.10    0.10
  -1  -1   1    0.00    0.10
  -1   1   1    0.10    0.10
   1  -1  -1    0.10    0.20
   1   1  -1    0.00    0.10
   1   1  -1    0.00    0.10
   1   1   1    0.20    0.10
   0  -2   0  597.84   17.40
   0   0  -2  620.34   17.40
   0   0   2  624.14   17.40
   0   2   0  608.24   17.30
   0  -2  -2  532.15   16.00
   0  -2   2  521.25   15.90
   0  -2   2  540.45   15.90
   0   2  -2  552.44   16.00
   0   2  -2  539.35   16.00
   0   2   2  553.94   15.90
   2  -2   0  529.15   15.60
   2   0  -2  555.04   15.50
   2   0   2  581.24   15.70
   2   2   0  553.04   15.40
  -2  -2   2 9806.12  299.37
  -2   2   2 9999.00  308.47
  -1  -3  -1    0.00    0.40
  -1  -3   1    0.40    0.40
  -1  -3   1   -0.20    0.30
  -1  -1  -3    0.00    0.40
  -1  -1   3    0.10    0.40
  -1  -1   3    0.80    0.40
  -1   1  -3    0.00    0.40
  -1   1   3    0.10    0.30
  -1   3   1    0.10    0.30
   1  -3  -1    0.20    0.40
   1  -3   1    0.20    0.40
   1  -1  -3   -0.20    0.30
   1  -1   3    0.30    0.40
   1   1  -3   -0.30    0.40
   1   1   3   -0.10    0.20
   1   3  -1   -0.20    0.20
   1   3   1   -0.20    0.30
  -1  -3   3    0.10    0.50
  -1   3   3    0.20    0.40
   1  -3  -3    0.80    0.60
   1  -3   3    0.50    0.60
   1  -3   3    1.30    0.60
   1   3  -3    0.30    0.40
   1   3  -3    1.90    0.70
   1   3   3    0.20    0.30
   3  -3  -1    0.00    0.40
   3  -3   1    1.00    0.50
   3  -1  -3    1.50    0.60
   3  -1   3    0.10    0.30
   3   1  -3    0.10    0.40
   3   1   3    0.60    0.40
   3   3  -1    0.10    0.30
   3   3   1    1.80    0.50
   3  -3  -3   -0.30    0.80
   3  -3   3    1.90    0.90
   3  -3   3    0.00    0.40
   3   3  -3   -0.10    0.40
   3   3  -3    0.20    0.60
   3   3   3    0.30    0.40
   0  -4   0 1557.04   46.10
   0   0  -4 1645.74   46.10
   0   0   4 1643.64   45.90
   0   4   0 1672.53   45.70
  -2  -4   0  979.60   28.80
   0  -2   4  890.71   30.00
   0   2  -4  976.10   29.20
   0   2   4 1024.20   29.00
   2   4   0 1064.19   28.80
   4   0   2 1068.99   28.10
  -2   0   4  967.50   29.00
   0  -4   2  956.80   29.50
   0   4   2 1005.00   28.80
   2   0  -4  992.10   29.10
   2   0   4 1080.19   29.20
   4  -2   0 1015.70   28.10
  -2  -4   2  671.33   19.70
  -2  -2   4  663.83   19.60
  -2   2   4  710.03   21.20
   2  -4  -2  661.03   20.60
   2  -4   2  703.13   22.30
   2  -2  -4  667.33   20.60
   2  -2   4  727.53   22.10
   2   2  -4  725.93   21.90
   2   2   4  682.63   20.40
   2   4  -2  757.62   21.60
   2   4   2  686.63   20.20
   4  -2  -2  672.53   19.60
   4   2  -2  750.12   20.80
   4   2  -2  767.42   20.90
   4   2   2  706.13   19.60
   0  -4   4 3781.72  104.99
   0   4   4 3735.23  104.69
   4   0  -4 3712.63  104.19
   4   0   4 3848.91  104.49
  -2  -4   4  847.92   25.80
   2  -4   4  888.81   26.90
   2   4  -4  934.21   26.80
   2   4  -4  876.91   27.20
   2   4   4  887.51   26.50
   4  -4  -2  862.61   26.50
   4  -4   2  870.21   26.70
   4  -2  -4  891.41   26.50
   4  -2   4  933.91   26.80
   4   2  -4  816.62   26.30
   4   2   4  902.11   26.20
   4   4  -2  922.71   25.90
   4   4   2  891.21   26.00
  -4  -4  -4 4877.41  133.59
  -4  -4  -4 4858.71  133.99
  -4  -4   4 4966.10  138.59
  -4  -4   4 5196.28  138.29
  -4  -4   4 4925.81  138.99
  -4   4  -4 5063.79  138.49
  -4   4  -4 5117.89  138.79
  -4   4   4 4725.43  133.79
  -4   4   4 4814.72  134.09
   4  -4  -4 4730.73  140.29
   4  -4   4 4979.70  135.09
   4   4  -4 5061.49  134.69
   4   4  -4 4700.83  134.99
   4   4   4 5240.58  139.79
  -1  -5   1   -0.10    0.50
  -1  -1   5   -0.10    0.60
  -1   1   5    0.20    0.50
  -1   5  -1   -0.10    0.40
  -1   5   1   -0.10    0.50
   1  -1  -5    0.20    1.30
   1  -1   5    0.20    0.60
   1   1  -5   -0.50    0.90
   1   1   5    0.60    0.60
   1   5  -1    0.10    0.30
   1   5   1   -0.30    0.40
   3  -1  -5 2428.86   71.19
  -3   5   1 2506.75   70.19
   3   1   5 2560.74   71.09
   5  -3  -1 2496.25   70.19
  -1   3   5 2513.85   70.89
   1  -3   5 2385.06   71.29
   5   1  -3 2530.75   69.89
   3  -5   1 2371.86   71.59
   3   5  -1 2555.44   70.59
   5   1  -3 2635.34   70.29
  -1  -5   3 2523.55   70.89
   5  -1   3 2549.54   70.39
   5   3   1 2697.73   69.89
   1   5   3 2349.36   70.79
   3   5   1 2512.35   70.59
   5  -1  -3 2581.34   69.99
   5   1   3 2657.63   70.19
   3  -5  -1 2491.65   75.99
   1   3   5 2387.46   71.09
   3  -1   5 2568.14   71.39
   3   1  -5 2504.15   71.29
  -1  -3   5 2578.44   70.99
   5  -3   1 2532.15   70.39
   5   3  -1 2593.24   69.69
   5   3  -1 2543.55   69.89
   1   5  -3 2585.44   71.29
  -5  -3  -3    0.90    1.20
  -5  -3   3   -0.30    1.10
  -5   3  -3   -1.00    0.80
  -5   3   3    0.70    1.20
  -5   3   3   -0.20    1.20
  -3  -5  -3   -1.80    1.10
  -3  -5   3    0.30    1.00
  -3  -5   3   -0.30    1.10
  -3  -3  -5    1.80    1.30
  -3   3  -5   -0.40    0.90
  -3   3   5    0.30    1.10
  -3   5   3   -1.20    1.10
   3  -5   3   -0.20    0.60
   3  -3  -5   -1.40    1.90
   3  -3   5    0.20    0.70
   3   3  -5    0.90    1.50
   3   3   5    0.40    0.70
   3   5  -3   -0.40    0.50
   3   5   3    0.70    0.60
   5  -3  -3    0.00    1.00
   5  -3   3   -0.30    1.40
   5  -3   3   -0.50    0.50
   5   3  -3    0.70    0.50
   5   3  -3    0.60    0.70
   5   3   3    0.40    0.50
  -5  -5  -1    1.40    1.20
  -5  -5  -1    0.20    1.20
  -5  -5   1    0.60    1.20
  -5  -1   5    2.00    1.40
  -5  -1   5   -1.30    1.40
  -5   1  -5   -0.10    1.20
  -5   1  -5   -0.50    0.80
  -5   1  -5   -0.70    1.00
  -5   1   5    0.70    1.50
  -5   5  -1    0.10    1.50
  -5   5  -1   -2.20    1.50
  -5   5   1    0.70    1.40
  -1  -5   5   -0.80    1.40
  -1  -5   5   -2.00    1.10
  -1   5  -5   -0.50    1.10
  -1   5   5    0.50    1.10
   1  -5  -5   -0.10    1.20
   1  -5   5    0.20    1.10
   1   5   5   -0.10    0.80
   5  -5  -1    0.50    1.80
   5  -5   1    2.40    2.10
   5  -1  -5    1.60    1.60
   5  -1   5    0.10    0.80
   5   1  -5    0.70    1.40
   5   1   5    1.00    0.80
   5   5  -1   -0.20    0.50
   5   5   1    0.20    0.50
  -5  -5  -3    1.00    1.20
  -5  -5  -3   -1.60    1.10
  -5  -5  -3   -0.20    1.00
  -5  -5   3    0.90    1.20
  -5  -5   3    1.20    0.90
  -5  -5   3    0.10    1.20
  -5  -3  -5    1.00    1.00
  -5  -3  -5    1.80    1.30
  -5  -3   5   -0.90    1.00
  -5  -3   5   -0.60    1.00
  -5  -3   5    2.00    1.40
  -5   3  -5   -0.20    0.90
  -5   3  -5    1.40    1.30
  -5   3  -5    0.50    1.00
  -5   3   5   -0.10    1.50
  -5   3   5    0.90    1.20
  -5   3   5   -0.30    1.00
  -5   5  -3    0.00    1.10
  -5   5  -3    1.30    1.10
  -5   5   3   -0.40    1.20
  -5   5   3   -0.70    1.40
  -5   5   3    0.20    1.40
  -3  -5  -5    3.40    1.30
  -3  -5  -5    1.00    1.40
  -3  -5   5   -0.90    1.20
  -3  -5   5   -0.30    1.00
  -3  -5   5    1.60    1.30
  -3   5  -5    0.10    0.60
  -3   5  -5    0.40    1.50
  -3   5   5   -1.30    1.50
  -3   5   5    0.40    1.30
  -3   5   5   -0.10    1.20
   3  -5   5    1.10    1.10
   3   5   5    0.10    0.80
   5  -5   3    0.20    0.70
   5  -3   5    0.40    0.90
   5   3  -5    0.10    1.90
   5   3   5   -0.20    0.70
   5   5  -3    0.30    0.70
   5   5   3    0.10    0.60
  -5  -5  -5   -0.60    0.90
  -5  -5  -5    0.70    1.00
  -5  -5  -5   -0.40    1.20
  -5  -5   5    0.40    1.10
  -5  -5   5    0.80    1.20
  -5  -5   5    0.30    1.10
  -5   5  -5   -2.80    2.80
  -5   5  -5    0.90    0.90
  -5   5  -5    1.60    1.20
  -5   5   5    2.00    1.90
  -5   5   5    0.10    1.20
  -5   5   5    1.40    1.20
   5  -5   5    1.30    1.30
   5   5   5    0.00    1.00
   0   0   6  340.47   11.70
   0   6   0  332.17   11.30
  -2  -6   0   55.49    3.80
  -2   6   0   53.79    3.30
   0  -2   6   50.39    3.50
   0   2   6   53.09    3.40
   6   0   2   59.09    2.50
   0   6  -2   63.99    3.60
   0   6   2   55.19    3.30
   2   0   6   56.69    3.60
   6  -2   0   53.99    2.40
   0  -6   2   52.99    3.40
   2  -2   6 1415.36   43.20
   2   2   6 1543.75   45.50
  -2   2   6 1442.66   41.80
  -2   2   6 1479.35   42.10
  -2  -6   2 1566.24   44.60
  -2  -2   6 1549.14   44.60
  -2   2  -6 1515.85   44.00
  -2   6   2 1510.15   42.20
  -2   6   2 1468.35   41.70
   2  -6   2 1475.15   42.80
   2   6  -2 1510.85   42.60
   2   6   2 1586.94   45.10
   6  -2  -2 1556.44   43.70
   6   2  -2 1456.45   41.10
   6   2   2 1607.04   43.70
  -6  -2  -2 1451.25   41.90
  -6   2  -2 1513.15   43.90
  -6   2   2 1438.56   41.90
  -2  -6   2 1572.64   44.60
  -2   2   6 1476.55   42.10
   4   6   0   77.89    4.10
   6   0  -4   77.69    4.00
   6   0   4   83.49    4.10
   0   4   6   76.59    4.50
   0  -4   6   71.39    4.80
   0   4  -6   66.89    3.70
  -6   0   4   75.79    4.30
  -6   0   4   79.19    3.90
  -6   0   4   79.69    4.60
  -4  -6   0   73.79    4.10
  -4   6   0   74.99    4.30
  -4   6   0   66.89    3.90
   0  -4  -6   74.29    3.90
  -6   0  -4   73.99    4.00
  -6   0  -4   76.59    3.70
  -6   0  -4   70.59    4.00
   0   6   4   76.29    4.40
   4   0  -6   65.49    5.40
   4   0   6   78.29    4.60
   6  -4   0   75.59    4.30
   6   4   0   79.99    3.60
  -4   0  -6   74.99    3.60
  -4   0   6   74.99    4.10
  -4   0   6   75.99    4.10
   0  -6  -4   76.59    3.90
   0  -6   4   80.59    4.70
   0  -6   4   80.19    4.20
  -6   4   0   80.59    4.20
  -6   4   0   75.99    4.10
  -6   4   0   79.09    4.20
  -6  -4   0   76.69    4.20
  -6  -4   0   79.09    5.00
  -2  -6   4  137.69    6.20
  -4   6   2  131.89    5.50
  -4   6   2  121.49    6.10
  -2  -4  -6  130.59    5.30
   4   2   6  150.08    6.90
  -6   4  -2  144.99    5.80
   6  -4  -2  143.19    6.80
  -2   4   6  123.69    5.90
  -2   4   6  129.29    5.60
  -2   4   6  123.69    5.40
  -6  -2  -4  129.39    5.60
   2  -4   6  137.39    6.70
   4   6  -2  133.69    5.80
  -4   2  -6  140.79    5.70
   6  -2   4  135.19    6.00
   6   2  -4  137.19    5.80
   2   6   4  146.19    6.80
  -2   6  -4  139.29    5.70
  -6  -4   2  141.89    6.10
  -4  -6  -2  127.69    5.70
  -4  -6  -2  130.69    5.70
  -2  -6   4  137.69    5.60
  -4   2  -6  140.49    5.70
   6   4   2  152.08    6.00
  -4   2  -6  151.88    6.10
  -6  -2  -4  132.09    5.70
  -6   2   4  128.89    5.70
  -6   2   4  129.79    5.40
  -6   2   4  122.39    5.60
  -2  -6   4  140.49    7.10
  -6  -2  -4  127.99    5.10
  -6  -4   2  140.89    6.20
  -6  -4   2  166.18    6.90
  -4  -2   6  149.99    5.80
  -2  -6   4  141.79    5.90
  -4  -2   6  147.09    6.10
  -6   2  -4  156.48    6.10
   2  -4  -6  138.49    5.80
  -4   6  -2  153.88    6.30
   4   6   2  145.59    6.40
  -2   4  -6  146.39    5.80
  -6   4   2  131.39    5.60
  -6   4   2  122.69    5.60
  -6   4   2  135.99    5.80
  -4  -2  -6  127.39    5.10
  -4  -2  -6  134.59    5.70
  -4   6  -2  150.98    5.90
  -2  -4   6  145.69    6.10
   6  -2  -4  146.49    6.60
  -4   2   6  117.09    5.60
  -4   2   6  128.89    5.40
  -4   2   6  129.59    5.70
  -2  -6  -4  123.49    5.40
  -6  -4  -2  121.79    5.50
  -4  -6   2  142.19    6.00
  -4  -6   2  138.49    5.70
  -4  -6   2  142.89    6.20
  -2   6   4  127.69    5.60
   2  -6   4  130.99    6.40
   2   6  -4  123.69    6.20
   6   2   4  144.19    6.20
   4  -2   6  130.19    6.60
   4   2  -6  107.39    8.50
  -2  -4   6  139.49    7.10
  -6  -2   4  149.69    5.80
   6  -4   2  113.39    6.20
   6   4  -2  129.39    5.10
  -6   2  -4  146.99    5.90
  -6  -4  -4  283.97    9.90
  -6  -4  -4  278.57    9.50
  -6  -4  -4  273.07   10.10
  -6  -4   4  285.67   10.20
  -6  -4   4  294.77    9.90
  -6  -4   4  290.77   10.30
  -6   4  -4  291.27   10.20
  -6   4  -4  284.07    9.90
  -6   4   4  272.17   10.00
  -6   4   4  286.47    9.80
  -6   4   4  291.97   10.30
  -4  -6  -4  283.97    9.70
  -4  -6  -4  257.17    9.90
  -4  -6   4  292.27   10.10
  -4  -6   4  289.97    9.80
  -4  -6   4  284.57   10.50
  -4  -4  -6  281.07    9.60
  -4  -4  -6  283.87   10.00
  -4  -4   6  295.87    9.90
  -4  -4   6  286.87   10.40
  -4   4  -6  294.07    9.90
  -4   4  -6  287.27    9.80
  -4   4   6  279.67   10.10
  -4   4   6  279.17    9.80
  -4   4   6  282.37   10.20
  -4   6  -4  281.77    9.90
  -4   6  -4  283.57   10.00
  -4   6  -4  277.07    9.80
  -4   6   4  275.37   10.10
  -4   6   4  271.57    9.80
  -4   6   4  280.77   10.20
   4  -6   4  274.27   11.10
   4  -4   6  268.67   11.50
   4   4   6  282.77   11.40
   4   6  -4  287.07   11.00
   4   6   4  305.77   11.50
   6  -4   4  295.87   10.90
   6   4  -4  291.17   10.40
   6   4   4  286.97   10.80
  -6  -6   0   49.80    3.50
  -6  -6   0   46.30    4.30
  -6  -6   0   55.79    3.70
  -6   0  -6   53.29    3.30
  -6   0  -6   49.80    3.10
  -6   0  -6   45.80    3.30
  -6   0   6   44.60    3.50
  -6   0   6   47.60    3.10
  -6   0   6   48.60    3.50
  -6   6   0   42.80    3.40
  -6   6   0   56.79    3.70
  -6   6   0   54.19    3.60
   0  -6  -6   47.50    3.30
   0  -6   6   50.59    5.10
   0  -6   6   54.29    3.50
   0   6  -6   44.00    3.00
   0   6   6   41.60    4.00
   6   0   6   52.49    4.10
   6   6   0   57.59    3.60
  -6  -6  -2 2221.08   61.89
  -6  -6  -2 2196.68   60.99
  -6  -6  -2 2124.09   61.79
  -6  -6   2 2170.48   61.49
  -6  -6   2 2171.88   60.79
  -6  -6   2 2227.08   61.89
  -6  -2  -6 2109.39   60.89
  -6  -2  -6 2173.28   60.99
  -6  -2  -6 2235.38   61.69
  -6  -2   6 2136.89   61.49
  -6  -2   6 2219.88   60.99
  -6  -2   6 2170.68   61.19
  -6  -2   6 1965.70   60.79
  -6   2  -6 2213.98   61.19
  -6   2  -6 2145.19   60.89
  -6   2  -6 2160.38   61.49
  -6   2   6 2216.68   61.59
  -6   2   6 2252.47   61.39
  -6   2   6 2212.08   61.89
  -6   6  -2 2160.78   61.19
  -6   6  -2 2123.39   61.59
  -6   6  -2 2224.78   61.09
  -6   6   2 2191.78   61.49
  -6   6   2 2224.88   61.99
  -6   6   2 2124.69   61.59
  -2  -6  -6 2149.39   61.29
  -2  -6  -6 1997.10   61.29
  -2  -6   6 2124.19   60.89
  -2  -6   6 2248.97   60.99
  -2  -6   6 2126.59   61.59
  -2   6  -6 2184.58   60.89
  -2   6  -6 2040.60   60.49
  -2   6   6 2177.08   61.49
  -2   6   6 2193.58   61.19
  -2   6   6 2143.19   61.49
   2  -6  -6 2184.38   61.19
   2  -6   6 2144.59   63.99
   2   6  -6 2098.99   60.69
   2   6   6 2122.29   63.39
   6  -2   6 2175.48   63.69
   6   2   6 2246.38   63.29
   6   6  -2 2210.28   62.19
   6   6   2 2245.18   62.39
  -6  -6  -4 1053.09   30.90
  -6  -6  -4 1030.60   30.10
  -6  -6  -4 1036.90   30.80
  -6  -6   4 1015.10   29.90
  -6  -6   4 1001.10   29.40
  -6  -6   4 1004.90   30.30
  -6  -4  -6 1038.50   30.10
  -6  -4  -6 1028.00   30.70
  -6  -4   6 1006.70   29.90
  -6  -4   6 1044.70   29.50
  -6  -4   6  971.20   29.70
  -6   4  -6 1001.00   29.70
  -6   4  -6  993.40   29.40
  -6   4   6 1016.40   30.50
  -6   4   6 1022.50   30.40
  -6   4   6 1034.00   30.90
  -6   6  -4  984.70   29.40
  -6   6  -4  936.31   29.70
  -6   6  -4  984.90   29.40
  -6   6   4  994.80   30.50
  -6   6   4 1053.69   31.10
  -4  -6  -6  989.10   30.20
  -4  -6  -6 1037.10   30.50
  -4  -6   6 1001.70   29.60
  -4  -6   6 1009.30   29.50
  -4  -6   6 1001.10   30.30
  -4   6  -6  972.90   29.00
  -4   6  -6 1021.50   29.50
  -4   6  -6  982.30   29.20
  -4   6   6 1002.20   30.40
  -4   6   6 1016.10   30.30
  -4   6   6 1035.20   31.50
   4  -6   6 1023.10   33.30
   4   6  -6  949.60   29.70
   4   6   6  984.70   32.10
   6   4   6  985.00   31.60
   6   6  -4 1044.90   31.90
   6   6   4 1032.50   31.60
  -6  -6  -6 3551.24   98.19
  -6  -6  -6 3693.13   98.89
  -6  -6   6 3370.46   94.49
  -6  -6   6 3383.06   94.19
  -6  -6   6 3317.67   94.89
  -6   6  -6 3330.27   94.49
  -6   6  -6 3464.25   94.09
  -6   6   6 3444.56   97.99
  -6   6   6 3431.76   98.49
  -6   6   6 3522.35   98.99
   6  -6   6 3461.85  101.89
   6   6   6 3364.16   97.39
  -7  -1  -1   -2.10    1.10
  -7  -1  -1    1.40    1.40
  -7   1  -1   -1.80    1.30
  -7   1  -1    0.00    1.20
  -1  -7   1   -0.20    1.20
  -1  -7   1    0.70    1.30
  -1  -1   7    1.00    1.40
  -1   1   7    0.00    1.30
  -1   7  -1    0.00    1.00
  -1   7  -1    1.60    1.10
  -1   7   1    1.00    1.00
   1  -7   1    0.40    0.80
   1  -1   7   -0.10    1.00
   1   1   7    0.50    1.10
   1   1   7    1.60    1.00
   1   7  -1   -0.40    0.70
   1   7   1   -0.10    0.80
  -7  -1  -3  491.45   15.30
  -7  -1  -3  492.15   15.80
   7   3   1  515.85   15.00
  -7  -3   1  488.25   15.10
   3   7  -1  515.85   16.70
  -3  -1   7  485.35   15.60
  -3  -1   7  477.25   15.30
  -3   1  -7  495.35   15.40
  -7   1   3  479.35   15.60
  -7   1   3  491.05   15.50
  -7   1   3  500.95   15.90
  -3  -7  -1  489.65   15.80
  -3  -7  -1  494.65   16.00
  -7   3  -1  487.95   15.70
  -1  -7   3  489.15   16.70
  -1  -7   3  491.15   15.90
  -7  -3   1  505.05   15.70
  -3   7   1  474.25   16.30
  -3   7   1  499.95   15.70
  -3   7   1  472.65   15.90
   1   7   3  478.85   16.50
   1   7   3  490.15   15.30
  -3   1  -7  495.25   15.10
   3   1   7  503.75   17.30
   7  -3  -1  493.85   15.60
  -1   3   7  503.45   16.90
  -1   3   7  507.85   15.80
   7  -1   3  511.35   15.80
   1  -3   7  480.35   17.50
  -7   3  -1  480.85   15.40
  -7  -3   1  499.65   15.70
  -3   1  -7  513.25   15.70
   7   1  -3  513.75   15.10
   1   3   7  489.65   17.10
  -3  -7   1  496.35   15.60
   7   1   3  516.55   15.50
  -1   7   3  481.15   16.50
   1  -3  -7  467.75   15.10
   1  -7   3  489.35   16.90
   1  -7   3  500.75   15.90
  -7  -1   3  491.35   15.60
  -1  -3   7  485.15   17.10
   3  -1   7  479.85   17.40
  -1  -3   7  495.75   15.10
  -1   7   3  506.15   15.60
   7  -3   1  512.15   18.60
  -7  -1   3  477.35   15.30
  -7  -1   3  480.85   15.60
  -1  -7  -3  510.45   15.80
  -3  -7   1  485.25   15.90
  -3   7  -1  502.35   15.50
  -7   1  -3  481.25   15.40
  -7   1  -3  500.15   15.30
  -7   1  -3  493.65   15.60
  -1  -3   7  510.95   16.00
  -1   3  -7  490.85   15.40
  -3   1   7  498.75   15.90
  -3   1   7  524.15   16.10
  -3  -1  -7  501.45   15.40
  -3  -1  -7  487.75   15.70
   7  -1  -3  503.45   15.20
   7   3  -1  515.45   14.80
  -7   3   1  489.55   15.50
  -7   3   1  511.95   16.00
  -7   3   1  500.85   15.60
  -3  -1  -7  502.75   15.60
  -3   7  -1  461.95   15.60
  -3   7  -1  515.95   15.60
   3   7   1  503.15   16.60
  -7  -3  -1  494.55   15.90
  -7  -3  -1  496.85   15.20
  -7  -3  -1  495.25   15.70
  -7   3   3    1.60    1.20
  -7   3   3   -0.90    1.10
  -7   3   3    0.50    1.70
  -7   3  -3    0.30    1.20
  -7   3  -3   -0.70    0.90
  -7  -3   3   -0.60    1.60
  -7   3  -3   -0.80    1.10
   3  -7   3   -1.10    1.30
  -3  -7  -3    2.90    1.40
  -3  -7   3    0.10    1.30
  -3  -7   3   -0.40    1.20
  -3  -3  -7    0.40    1.00
  -3  -3  -7    0.90    1.20
  -3   7   3   -0.20    2.00
   3  -7   3    0.80    1.20
  -3   3   7   -1.00    1.20
  -3   3   7   -0.50    1.40
  -3   3   7   -0.50    1.40
  -3   7  -3   -0.20    1.20
  -3   7  -3   -1.40    1.30
  -3   7  -3    1.40    1.40
  -3   7   3    0.00    1.20
  -3  -3   7   -0.20    1.10
  -3  -3   7   -2.10    1.70
  -3   3  -7   -0.30    0.90
  -3   3  -7    1.30    1.60
   3  -3  -7   -3.80    1.90
   3  -3   7    0.10    1.30
   3   3   7    0.40    1.10
   3   7  -3    0.30    0.90
   3   7   3    0.10    1.00
   3   7   3   -0.90    1.90
   7  -3  -3    1.40    1.80
   7  -3   3    0.60    2.00
   7  -3   3    0.40    0.80
   7   3  -3    0.20    0.70
   7   3  -3    0.50    1.20
   7   3   3    0.40    0.70
  -3  -3   7   -0.20    1.20
  -7  -3  -3    0.40    1.20
  -7  -3  -3   -0.40    0.90
  -7  -3  -3    2.80    1.20
  -7  -3   3    0.20    1.20
  -7  -3   3   -0.70    1.10
  -3  -7  -3   -0.70    1.20
  -3  -7  -3    0.80    1.10
   1  -5   7  324.67   14.00
  -5  -7  -1  348.57   12.00
  -1  -7   5  355.56   12.20
   5  -7   1  343.37   11.90
   5   7  -1  356.76   12.60
  -7   5  -1  361.46   12.20
   7  -1   5  347.67   12.90
   1   7   5  325.87   13.10
   1   5  -7  340.37   11.40
  -7   1   5  331.47   11.70
  -5  -1   7  337.17   11.90
  -5  -1   7  347.97   11.50
  -1   5   7  346.67   11.90
  -1   5   7  335.27   11.50
  -5   1  -7  352.26   11.40
  -7   1   5  347.17   11.50
  -7   1   5  351.46   12.00
   1  -7  -5  355.26   11.90
  -5  -7  -1  340.47   11.40
  -5  -7  -1  344.47   12.00
  -7   5  -1  344.37   11.80
  -5   1  -7  358.06   11.60
  -7   5  -1  352.26   11.70
  -7  -5   1  340.47   11.30
   1   7   5  320.17   11.40
  -5   7   1  349.87   11.80
  -5   7   1  343.37   12.10
  -5   7   1  342.07   11.90
  -1  -5  -7  327.97   11.40
  -5   1  -7  343.97   11.90
  -7  -1  -5  331.47   11.50
  -7  -1  -5  355.16   11.40
  -7  -1  -5  349.27   11.80
   7   5   1  371.96   12.20
  -1   7  -5  326.57   11.20
  -7  -5   1  340.57   12.00
  -7  -5   1  337.27   12.00
   5   1   7  351.96   13.70
   7   1   5  338.67   12.70
   5   7   1  349.47   12.70
   1  -5  -7  347.47   11.60
  -5   7  -1  345.07   11.80
   5  -1   7  342.87   13.80
   5  -1   7  307.97   11.40
   7   5  -1  339.17   11.60
  -7  -1   5  358.56   11.60
  -7   1  -5  349.37   11.80
  -7  -1   5  327.97   11.80
  -7  -1   5  351.76   11.90
  -1   7   5  351.26   11.50
  -1   7   5  320.07   11.90
  -1  -5   7  337.97   11.50
  -5   1   7  335.37   11.90
  -5   1   7  341.77   11.40
  -5   1   7  367.06   12.10
  -1  -7  -5  352.06   11.80
  -1  -5   7  325.87   11.20
  -1  -5   7  351.06   12.00
  -1   5  -7  350.06   11.50
   1   7  -5  314.37   11.20
  -5   7  -1  327.17   11.90
  -5  -1  -7  333.97   11.30
  -5  -1  -7  347.57   11.20
  -5  -1  -7  352.26   11.90
  -7   5   1  349.77   11.80
  -7   5   1  345.27   11.70
  -5   7  -1  353.66   11.80
  -5  -7   1  343.47   12.00
  -7  -5  -1  357.66   12.00
  -7  -5  -1  340.97   11.30
  -7   1  -5  351.56   11.50
  -7   1  -5  342.67   11.80
   1   5   7  362.66   14.50
   1  -7   5  329.37   13.60
   1  -7   5  340.77   11.80
   7  -3   5  409.66   15.70
  -5  -7  -3  376.06   14.50
   5  -7   3  379.26   14.80
   5   7  -3  405.96   14.60
   3  -5   7  369.26   15.50
   3   5  -7  383.36   12.90
  -3  -7   5  403.56   13.90
  -3   5   7  394.06   13.10
  -3   5   7  401.46   13.50
  -7  -5   3  396.46   13.30
  -5  -3   7  405.56   13.30
  -5  -3   7  366.86   13.10
  -5   3  -7  396.86   13.00
  -3   5   7  376.66   13.30
  -5   7   3  390.26   13.30
  -5   7   3  394.76   13.70
  -3  -5  -7  379.76   13.10
   5   3   7  381.76   15.00
  -5  -7  -3  401.86   13.70
  -5  -7  -3  377.76   12.90
  -7   3   5  392.36   13.10
  -3   7  -5  391.16   12.80
  -3   7  -5  367.46   12.60
  -7   5  -3  381.06   13.20
  -7   5  -3  405.36   13.50
  -7  -3  -5  393.76   13.10
  -7  -3  -5  388.36   13.00
  -7  -3  -5  402.66   13.50
  -5   3  -7  391.06   12.80
  -7  -5   3  383.76   13.30
   3   7   5  389.26   14.90
  -7   5  -3  423.16   13.30
  -7   3   5  386.86   13.20
  -3  -7   5  401.46   13.00
  -7   3   5  419.46   13.70
  -7  -5   3  395.46   13.50
  -3   7  -5  397.06   12.70
  -7  -3   5  379.06   13.10
   3  -5  -7  365.66   12.70
  -7  -5  -3  400.46   12.90
  -5   7  -3  377.56   13.20
  -7  -3   5  395.36   12.90
  -7   3  -5  426.16   14.00
  -7   5   3  408.36   13.50
   5   7   3  385.26   14.30
  -7   5   3  395.06   13.30
  -5  -3  -7  371.16   12.70
  -5   7  -3  410.36   13.50
  -5  -3  -7  409.56   13.40
  -3  -5   7  374.76   13.30
  -3   5  -7  371.96   12.70
  -7  -3   5  391.16   13.40
  -5   3   7  389.86   13.50
  -5   3   7  434.76   16.40
  -5   3   7  411.46   13.70
  -3  -7  -5  397.36   13.20
  -3  -7  -5  382.36   13.20
  -7   5   3  389.76   13.70
   3   5   7  397.66   15.20
  -3  -5   7  417.86   13.50
  -5  -3  -7  390.96   13.20
  -5   7  -3  390.76   12.90
  -3   7   5  393.06   13.20
  -3   7   5  389.36   13.30
  -3   7   5  415.56   13.60
   3  -7   5  379.26   15.30
  -7  -5  -3  395.16   13.50
   5  -3   7  390.46   15.70
  -3  -5   7  377.16   12.90
   7  -5   3  405.46   15.30
  -7  -5  -5    0.90    1.10
  -7  -5  -5   -0.10    0.90
  -7  -5  -5    0.40    1.20
  -7  -5   5    0.60    1.10
  -7  -5   5    0.20    1.10
  -7  -5   5   -2.20    1.40
  -7   5  -5    0.20    1.00
  -7   5  -5   -0.60    1.00
  -7   5   5   -2.10    2.30
  -7   5   5    2.10    1.30
  -7   5   5    2.30    1.60
  -5  -7  -5    0.80    1.20
  -5  -7  -5   -0.50    1.30
  -5  -7   5   -0.70    1.10
  -5  -7   5    0.60    0.80
  -5  -7   5    0.20    1.40
  -5  -5  -7    0.50    1.00
  -5  -5  -7   -1.50    1.30
  -5  -5   7    2.00    1.20
  -5  -5   7    1.00    1.00
  -5  -5   7    0.20    1.60
  -5   5  -7   -0.40    0.90
  -5   5  -7    0.50    1.40
  -5   5   7   -0.50    1.50
  -5   5   7    1.20    1.30
  -5   5   7   -1.20    1.20
  -5   7  -5   -0.20    1.10
  -5   7  -5   -2.10    1.30
  -5   7   5   -0.70    2.30
  -5   7   5    0.30    1.00
  -5   7   5    0.70    1.60
   5  -7   5   -0.10    2.10
   5  -5  -7   -0.20    1.60
   5   5   7   -0.30    1.90
   5   7   5   -0.50    1.60
   7  -5   5   -0.30    1.50
   7   5   5   -0.80    1.30
  -7  -7  -1    0.70    1.30
  -7  -7  -1   -1.30    1.60
  -7  -7  -1    0.90    1.10
  -7  -7   1   -0.70    1.00
  -7  -7   1   -0.80    1.10
  -7  -1  -7    1.30    1.50
  -7  -1  -7   -0.30    0.70
  -7  -1  -7   -0.60    1.20
  -7  -1   7   -0.80    1.20
  -7  -1   7    0.40    1.10
  -7  -1   7    0.50    1.30
  -7   1  -7   -0.30    1.10
  -7   1  -7    0.30    0.80
  -7   1  -7    1.00    1.20
  -7   1   7    0.60    1.30
  -7   1   7    0.80    1.10
  -7   1   7   -0.60    1.30
  -7   7  -1   -0.90    1.40
  -7   7  -1   -0.20    1.30
  -7   7  -1   -0.10    1.20
  -7   7   1   -1.40    1.40
  -7   7   1    0.80    1.50
  -7   7   1   -0.10    1.30
  -1  -7  -7    0.20    1.20
  -1  -7   7   -1.70    1.90
  -1  -7   7    0.30    1.10
  -1   7  -7   -0.90    1.10
  -1   7   7    0.60    1.30
  -1   7   7    4.30    1.90
   1  -7  -7    1.30    1.20
   1  -7   7    0.90    1.20
   1   7  -7    1.40    1.20
   1   7   7   -2.50    4.70
   7  -1   7   -0.70    1.70
   7   1   7    0.40    1.80
   7   7  -1   -0.30    1.20
   7   7   1    0.50    1.50
  -7  -7  -3    1.80    1.20
  -7  -7  -3   -0.30    1.20
  -7  -7  -3    0.80    1.10
  -7  -7   3    0.30    1.10
  -7  -7   3   -1.30    1.00
  -7  -7   3    1.20    1.30
  -7  -3  -7    0.00    5.20
  -7  -3  -7    0.70    0.90
  -7  -3  -7    0.20    1.00
  -7  -3   7   -0.80    1.00
  -7  -3   7    1.70    1.10
  -7   3  -7    0.70    1.10
  -7   3  -7    0.70    1.10
  -7   3   7    0.90    1.60
  -7   3   7    0.50    1.10
  -7   3   7   -1.00    1.10
  -7   7  -3   -2.10    1.80
  -7   7  -3    0.00    1.20
  -7   7  -3    0.50    1.10
  -7   7   3    0.80    1.10
  -7   7   3    0.70    1.40
  -3  -7  -7    0.20    1.00
  -3  -7  -7    2.60    1.90
  -3  -7   7    0.60    1.30
  -3  -7   7   -1.10    1.20
  -3   7  -7    1.30    1.80
  -3   7  -7    1.30    1.10
  -3   7   7   -1.90    1.50
  -3   7   7    3.20    1.50
  -3   7   7    1.60    1.70
   3  -7  -7   -0.10    1.30
   3  -7   7    0.70    4.40
   3  -7   7   -1.50    1.10
   3   7  -7    1.10    1.70
   3   7   7    2.10    3.50
   7  -7   3    1.40    2.00
   7  -3   7   -0.10    2.40
   7   3   7   -0.30    1.80
   7   7  -3    0.60    1.60
   7   7   3   -1.20    1.40
  -7  -7  -5    0.10    1.20
  -7  -7  -5   -1.40    1.10
  -7  -7   5    0.40    1.20
  -7  -7   5    0.00    1.10
  -7  -7   5    0.80    1.40
  -7  -5  -7   -0.50    1.00
  -7  -5  -7    0.50    1.20
  -7  -5   7    0.80    1.10
  -7  -5   7   -0.40    0.90
  -7  -5   7    1.00    1.90
  -7   5  -7    1.10    1.10
  -7   5  -7    0.90    1.30
  -7   5   7   -0.20    1.80
  -7   5   7   -0.50    1.10
  -7   5   7   -1.30    1.30
  -7   7  -5    1.00    2.90
  -7   7  -5    0.40    1.20
  -7   7  -5   -1.00    1.10
  -7   7   5    0.20    1.20
  -7   7   5   -0.10    1.30
  -5  -7  -7   -1.20    1.00
  -5  -7  -7    1.80    1.40
  -5  -7   7    0.30    1.30
  -5  -7   7    0.10    1.20
  -5  -7   7    0.80    1.40
  -5   7  -7    2.70    1.20
  -5   7  -7    1.70    1.60
  -5   7   7    3.30    1.80
  -5   7   7    0.00    1.30
  -5   7   7    0.90    1.70
   5  -7  -7   -0.10    1.30
   5  -7   7    8.40    5.20
   7  -7   5   -1.60    3.10
   7  -5  -7   -1.50    1.80
   7  -5   7    2.50    3.30
   7   5   7   -2.40    2.50
   7   7   5    1.10    2.30
  -7  -7  -7   -0.70    1.10
  -7  -7  -7    0.30    1.20
  -7  -7   7   -0.10    1.00
  -7  -7   7    0.70    1.00
  -7  -7   7   -1.70    1.60
  -7   7  -7   -0.20    0.90
  -7   7  -7    0.20    1.30
  -7   7   7   -0.50    2.50
  -7   7   7    0.50    1.30
  -7   7   7    3.10    1.60
   7  -7  -7    0.60    1.50
  -8   0   0 4089.49  115.79
  -8   0   0 4183.68  115.49
  -8   0   0 4215.18  115.89
  -8   0   0 4165.78  115.69
   0  -8   0 4228.08  117.49
   0  -8   0 4140.69  116.19
   0   0   8 4217.08  118.09
   0   0   8 4125.19  115.89
   0   8   0 4184.78  117.59
   0   8   0 4358.06  115.89
  -8   0  -2   35.40    3.20
  -8   0  -2   38.30    3.00
  -8   0   2   38.50    3.40
  -8   0   2   40.80    2.90
  -8   0   2   33.30    3.10
  -8   0   2   36.40    3.30
  -2  -8   0   37.90    3.20
  -2  -8   0   41.70    3.40
  -2  -8   0   34.30    3.20
  -2   8   0   32.20    4.10
  -2   8   0   43.30    3.00
   0  -2  -8   41.00    3.10
   0  -2   8   36.60    4.30
   0  -2   8   39.70    3.00
   0   2  -8   39.10    2.80
   0   2   8   37.60    4.00
   0   2   8   33.10    2.80
   2  -8   0   29.70    3.30
   2   8   0   38.80    3.40
   8   0   2   39.30    2.30
   0   8  -2   36.90    3.70
   0   8   2   38.20    3.50
   0   8   2   36.70    2.90
   2   0   8   43.20    4.10
   2   0   8   37.10    3.00
   8  -2   0   37.00    2.40
  -2   0   8   42.10    3.00
  -2   0   8   42.20    4.00
   0  -8  -2   33.60    3.40
   0  -8   2   36.40    3.90
   0  -8   2   42.30    3.40
  -8   2   0   37.60    3.50
  -8   2   0   35.20    3.10
  -8   2   0   36.00    2.90
  -8   2   0   31.40    3.10
  -2   0  -8   34.40    2.80
  -8  -2   0   37.00    3.20
  -8  -2   0   42.50    3.40
  -8  -2   0   37.30    3.10
  -8  -2   0   38.80    3.10
  -2   8  -2  485.35   15.30
  -2  -8   2  475.95   15.30
  -2  -8   2  471.45   15.70
  -2  -8   2  483.95   16.00
  -2  -2  -8  525.45   16.10
  -2  -2  -8  490.95   15.60
  -2  -2  -8  497.25   16.10
  -2  -2   8  485.75   15.60
  -8   2   2  518.95   16.10
  -8   2   2  522.95   16.50
  -8   2   2  502.85   16.00
  -2  -8  -2  515.15   16.30
  -2  -8  -2  540.05   16.40
  -8  -2   2  474.95   15.50
  -8  -2   2  486.85   15.50
  -8   2  -2  510.45   15.80
  -8   2  -2  486.35   15.30
  -8   2  -2  494.95   15.50
  -2  -8  -2  507.45   16.50
  -2   2   8  509.95   16.40
  -2   2   8  508.05   15.80
   8   2   2  510.65   15.10
  -2  -2   8  490.15   15.00
  -2  -2   8  480.75   15.60
  -2   2  -8  462.25   14.90
   2   8  -2  498.25   17.70
   2   8   2  485.65   16.80
   2   8   2  470.55   15.20
   8  -2  -2  483.55   15.20
   8  -2   2  508.95   16.30
   8  -2   2  547.95   16.20
  -2   8   2  512.15   16.20
  -2   8   2  479.05   16.60
   2  -8   2  513.85   17.90
   2  -8   2  503.85   16.40
   2  -2   8  485.25   18.50
   2  -2   8  482.95   15.90
   2   2   8  480.75   17.50
   2   2   8  485.25   15.50
  -8  -2  -2  518.85   16.10
  -8  -2  -2  525.05   15.90
  -8  -2  -2  532.55   16.50
  -8  -2   2  479.45   15.50
  -8  -2   2  483.85   15.10
  -8   2   2  486.45   16.20
  -8   4   0 2119.29   59.79
  -4   0  -8 2135.49   59.29
  -4   0  -8 2125.59   60.09
  -4   0  -8 2208.68   59.79
  -8  -4   0 2103.69   60.09
  -8  -4   0 2062.39   59.19
  -8  -4   0 2101.49   59.29
  -8  -4   0 2083.29   60.09
  -8   4   0 2143.79   59.79
  -8   0  -4 2138.49   59.79
  -8   0  -4 2156.88   60.19
  -8   0  -4 2106.99   59.99
  -8   0   4 2118.39   59.89
  -8   0   4 2148.19   59.69
  -8   0   4 2129.99   60.09
  -4  -8   0 2102.39   60.09
  -4  -8   0 2075.59   59.49
  -4  -8   0 2163.78   60.59
   0   4  -8 2134.99   59.79
   4   8   0 2111.29   61.49
   8   0  -4 2093.69   60.09
   8   0   4 2188.78   60.89
   8   4   0 2164.18   59.49
   0   8   4 2094.89   59.59
   4   0   8 2095.39   62.99
   4   0   8 2058.19   59.49
   0  -4   8 2086.89   59.59
  -4   0   8 2115.79   59.49
   0  -4  -8 2093.09   59.39
   0  -8   4 2092.29   60.29
   0   8  -4 2025.10   59.49
  -4   8   0 2097.19   60.39
  -4   8   0 2047.00   60.09
  -2   8  -4  118.39    5.60
  -2  -8   4   99.19    5.00
  -2   8  -4   92.79    4.90
  -4   2  -8   99.89    4.70
   4  -8   2  104.59    6.40
   4  -8   2  108.99    5.40
   4   8  -2  107.69    6.30
  -8   2   4  113.49    5.70
   2   4  -8   99.99    4.90
  -2  -4  -8  110.79    5.30
  -8   2   4  115.49    5.50
  -8   2   4  111.19    5.20
  -8  -4   2   95.49    4.70
  -8   2   4   96.69    5.50
  -4  -8  -2  118.29    6.80
  -4  -8  -2  111.09    5.20
  -4  -8  -2  122.99    6.60
  -8   4  -2  102.09    5.20
  -8   4  -2  103.39    4.80
   8  -2   4  108.09    6.50
   4   2   8   99.79    6.60
  -4   8   2  116.89    5.40
  -2  -8   4  102.79    5.40
  -2  -4  -8  108.79    5.10
  -2  -4  -8  101.09    5.50
  -4   2  -8  101.99    4.70
   2   8   4   94.89    5.00
  -4  -2   8   95.39    4.90
  -4  -2   8  108.49    5.00
  -4  -2   8   80.99    5.80
  -2   4   8  104.89    5.30
  -2   4   8  115.79    5.30
  -8  -4   2  101.59    5.20
   2  -4   8  104.79    7.60
  -8  -4   2   95.59    5.10
   2   8   4   97.79    6.20
  -8   4  -2   98.39    5.60
  -4   8   2  115.39    5.90
  -8  -2  -4  120.19    5.50
  -8  -2  -4  115.09    5.30
  -8  -2  -4  109.79    5.90
   8   2  -4  101.99    5.70
  -4  -2  -8  106.19    5.30
  -4   2   8  107.99    5.30
  -2  -4   8  102.09    5.20
  -2   4  -8  106.19    4.80
   8   4  -2  112.59    5.30
  -2  -4   8   93.19    4.80
  -4   8  -2  101.29    5.10
  -2  -8  -4  100.69    5.50
   2   4   8   95.19    6.50
  -4   2   8  110.79    5.10
  -2  -4   8  104.39    4.80
   8   2   4  103.69    6.50
  -8   2  -4   98.69    4.80
  -8   4   2  106.89    5.30
  -4  -2  -8  110.19    5.10
  -4  -2  -8  119.89    5.30
  -8  -4  -2  109.59    4.90
  -8  -4  -2  110.49    5.50
   4   8   2  101.69    5.90
   4   8   2   89.39    4.80
  -4  -8   2   96.79    4.90
  -8  -2   4  104.19    5.10
  -8  -2   4  100.09    5.40
  -8  -2   4   94.29    5.40
   4  -2   8  111.39    7.30
  -4   2   8  112.09    5.50
   2  -4  -8  105.79    5.00
   8  -4   2  109.19    6.20
  -2  -8  -4  112.69    5.30
   2  -8   4   90.39    6.60
   4  -2   8   94.59    5.80
  -8   4   2  112.39    5.60
  -2   8   4  135.79    8.20
  -4  -8   2   89.69    5.20
  -2   8   4  118.69    5.60
  -2   8   4  101.59    6.20
  -4  -8  -4 4111.49  112.19
  -8   4   4 3991.90  111.59
  -8   4   4 4108.79  112.29
  -8  -4   4 3925.81  111.09
  -8   4   4 3759.72  110.69
  -8   4  -4 3990.30  110.99
  -4   4  -8 4130.99  110.89
  -8  -4  -4 4034.90  111.99
  -8  -4   4 3909.91  111.39
  -8  -4   4 3931.41  110.69
  -4  -8   4 4017.80  111.09
  -4  -8   4 3927.71  111.89
  -8  -4  -4 3988.90  111.09
  -4  -4  -8 4097.89  111.19
  -4  -4  -8 4006.20  111.49
  -4  -4   8 4041.10  111.19
  -4  -4   8 4102.79  110.79
  -4  -4   8 4022.20  111.59
  -4   4  -8 4017.10  110.99
   8  -4   4 4083.49  113.39
  -4  -8  -4 4020.40  111.79
  -4   8  -4 3981.80  110.99
  -4   8  -4 4056.69  110.79
  -4   8   4 3956.70  111.69
  -4   8   4 4011.90  111.89
   4  -8   4 3950.50  114.59
   4  -8   4 3938.31  111.49
   4  -4  -8 3839.92  110.39
   4  -4   8 4119.19  116.09
   4   8  -4 3988.60  114.29
   4   8   4 4038.90  113.79
   4   8   4 3778.42  110.29
  -4   4   8 4080.89  112.09
  -4   4   8 3988.30  111.29
  -4   4   8 4095.09  112.09
  -4  -4  -8 3846.62  110.79
  -4   8  -4 4029.90  110.79
   8   4   4 4127.19  112.59
  -8  -4  -4 3964.30  111.59
  -4  -8  -4 4052.99  111.59
  -8   0  -6  104.89    5.30
  -8   0   6  111.89    5.30
  -8   0   6  105.19    5.50
  -6  -8   0  113.29    5.70
  -8   0  -6  107.89    5.10
  -6  -8   0  103.09    5.70
  -6   8   0  107.89    5.50
  -6   8   0   98.79    5.60
  -6   8   0  112.89    5.50
   0  -6  -8  114.79    5.20
   0  -6   8  111.69    5.60
   0  -6   8  108.39    5.40
   0   6  -8  101.99    4.80
   0   6   8  103.59    5.40
   6   8   0  110.29    6.30
   8   0   6  103.59    6.60
  -6  -8   0   99.99    5.30
  -8   0   6  110.89    5.50
  -8   6   0  108.69    5.50
  -8   6   0  106.89    5.70
  -8   6   0  102.09    5.20
  -6   0  -8  112.79    5.20
  -6   0  -8  102.79    4.90
  -6   0  -8  124.69    5.70
  -6   0   8  103.49    5.50
  -6   0   8   95.99    4.90
   0  -8  -6  105.49    5.40
   0  -8   6  109.99    5.50
  -8   0  -6  106.29    5.40
   8   6   0  108.59    5.60
   0   8   6   98.69    5.30
   6   0   8   96.99    7.20
   6   0   8  101.49    5.40
  -8  -6   0   98.49    5.50
  -8  -6   0  115.59    5.70
  -8  -6   0   98.79    5.40
  -2   8  -6    3.80    1.40
  -8  -2  -6    7.20    1.40
  -8  -2  -6   10.90    2.00
  -8   6  -2    4.70    1.60
  -8   6  -2    6.90    1.50
  -6  -2   8    7.60    1.60
  -6   2  -8    3.00    1.20
  -6   8   2    8.40    1.90
  -6   8   2    9.40    2.30
  -2  -6  -8    8.70    1.70
  -8  -6   2    4.60    1.30
  -8   2   6    6.60    1.50
  -8   2   6    5.20    1.60
  -6  -8  -2    7.90    1.80
  -6  -8  -2    7.20    1.80
  -6  -8  -2    7.90    1.90
  -6   2  -8    4.60    1.30
  -8   6  -2    9.80    2.20
   6  -8   2    4.40    2.20
   6  -8   2    4.30    2.10
   6   8  -2   11.20    2.60
  -2   6   8    4.30    2.00
   8  -2   6    9.20    2.50
   2  -8  -6    7.60    1.80
  -6   2  -8    7.10    1.60
   2   8   6   -2.30    3.30
  -2   6   8    9.20    2.00
  -6  -2   8    5.30    1.50
   6   2   8    3.30    2.60
   2  -6   8    8.10    1.80
   8   6   2    6.70    1.90
  -8  -6   2    3.60    1.60
  -2  -8   6    9.10    2.00
  -8  -6   2    3.90    1.70
   2   6  -8    5.10    1.50
  -8   2   6   11.40    2.20
  -2   8  -6    5.70    1.60
  -2  -8   6    6.40    1.80
  -2   8   6    9.50    2.10
  -2  -8  -6    5.70    2.70
   8  -6   2   10.80    2.60
  -6  -8   2    5.90    1.70
  -6  -2  -8    8.90    2.00
   2   6   8   -0.60    3.70
  -8   2  -6    4.50    1.50
  -6   2   8   10.50    2.00
  -8  -2   6    5.60    1.40
  -8  -2   6    5.70    1.50
  -8   6   2    8.90    1.70
  -8   6   2   10.60    2.20
  -8   6   2    5.20    1.50
  -6  -2  -8    6.90    1.90
  -6  -2  -8    6.00    1.30
  -6   2   8    7.30    1.70
  -6   2   8   10.10    2.00
  -2  -6   8    4.90    1.70
  -8  -6  -2    8.80    2.00
  -8  -6  -2    8.10    1.80
  -8  -6  -2    5.90    1.60
  -6  -8   2    4.60    1.50
  -6   8  -2    4.90    1.50
  -2   6  -8    4.90    1.40
  -2  -8  -6    8.20    1.80
   6  -2   8    6.10    2.90
  -8  -2   6    2.60    1.70
   2  -6  -8    5.30    1.60
   8   6  -2    7.30    2.00
  -2  -6   8    5.80    1.70
  -6   8  -2    3.10    1.70
  -6   8  -2    4.30    1.60
  -2   8   6   11.00    2.10
   6   8   2    6.00    2.20
  -2   8   6   11.60    2.70
   8   2   6    6.70    2.20
   2  -8   6    6.10    1.70
  -8   2  -6    4.40    1.40
  -8   2  -6    3.30    1.10
   6  -8   4  443.96   18.10
   6  -8   4  451.25   15.00
   6   8  -4  462.65   17.70
  -8  -4  -6  461.05   15.50
   8  -4   6  453.65   17.90
  -6  -8  -4  459.55   15.00
   4   6  -8  443.66   14.50
  -6   4  -8  467.25   15.10
  -6   4  -8  453.35   14.70
  -4  -8   6  463.35   15.00
  -4   6   8  441.26   15.40
  -4   6   8  436.26   14.80
  -4   6   8  459.85   15.60
  -8   6  -4  413.26   14.90
  -4  -6  -8  461.25   14.90
  -4  -6  -8  457.75   15.10
  -6  -4   8  458.65   15.30
  -6  -4   8  471.75   14.90
  -6  -4   8  441.16   15.20
  -8   4   6  465.65   15.70
  -6  -8  -4  463.25   15.70
  -8  -6   4  467.95   15.60
  -6  -8  -4  449.06   15.50
  -8  -6   4  446.96   14.80
  -8  -6   4  457.15   15.60
   4  -8  -6  462.15   15.40
   6   4   8  439.36   18.30
  -8   6  -4  465.35   15.70
   4   8   6  431.56   18.10
  -6   8   4  450.15   15.50
  -6   8   4  447.46   15.80
  -8  -4  -6  453.35   14.80
  -8   6  -4  464.75   15.10
   8   6   4  463.05   17.00
  -4   8  -6  446.76   14.60
  -4  -8   6  464.15   15.90
  -8   4   6  448.66   15.20
  -4   8  -6  449.95   14.60
  -8   4   6  432.26   14.70
  -4   8  -6  446.36   15.00
  -8  -6  -4  449.26   15.40
  -8   4  -6  467.55   15.40
  -8  -6  -4  458.75   15.60
   8   4   6  437.06   17.30
  -6  -8   4  460.85   15.30
  -8  -4   6  427.26   15.00
  -8  -4   6  469.55   15.00
  -6   8  -4  463.55   15.00
  -6   8  -4  449.86   15.40
   6   8   4  453.05   17.60
  -8  -4   6  459.35   15.60
  -8   6   4  448.96   15.40
  -8  -6  -4  475.95   14.80
  -6  -4  -8  456.95   14.80
  -6  -4  -8  439.36   15.20
  -4  -6   8  465.15   15.00
  -4  -6   8  474.05   14.90
  -4  -6   8  437.36   15.50
  -4   6  -8  442.86   14.90
  -6   4   8  428.06   15.30
  -6   4   8  445.16   15.00
  -6   4   8  458.65   15.60
  -4  -8  -6  452.45   15.10
  -4  -8  -6  456.75   15.10
  -8   4  -6  460.85   15.00
   4   6   8  430.76   18.60
  -4   6  -8  445.66   14.50
  -6  -8   4  456.35   16.10
  -8   6   4  479.75   16.00
  -4   8   6  446.46   14.90
  -4   8   6  462.65   15.20
  -4   8   6  443.36   15.50
   4  -8   6  437.16   15.20
  -6   8  -4  472.85   15.00
   6  -4   8  448.46   19.30
   4  -6  -8  433.26   14.80
   8  -6   4  429.16   17.10
  -6   6  -8  356.96   12.70
  -6   8  -6  322.57   11.70
   6  -6  -8  326.57   11.90
   6   6  -8  303.57   10.50
  -8  -8   0 1056.09   32.00
  -8   0  -8 1047.50   31.10
  -8   0  -8 1037.90   30.90
  -8   0  -8 1050.19   31.70
  -8   0   8 1083.39   31.70
  -8   0   8 1046.30   31.00
  -8   8   0 1065.29   31.60
  -8   8   0 1053.79   32.00
  -8   8   0 1033.00   31.40
   0  -8  -8 1032.40   31.10
   0  -8   8 1021.00   31.50
   0   8  -8 1023.00   30.50
   0   8   8 1019.50   31.50
   8   0   8  968.40   35.40
   8   8   0 1040.70   33.70
  -8  -8  -2   28.00    3.40
  -8  -8  -2   22.00    2.50
  -8  -8  -2   30.20    3.00
  -8  -8   2   30.60    3.00
  -8  -8   2   33.20    3.30
  -8  -2  -8   30.40    3.30
  -8  -2  -8   25.60    2.40
  -8  -2   8   25.90    3.10
  -8  -2   8   33.00    2.70
  -8   2  -8   28.20    3.10
  -8   2  -8   31.00    2.80
  -8   2   8   29.80    3.00
  -8   2   8   25.50    2.80
  -8   2   8   27.60    3.30
  -8   8  -2   29.20    3.20
  -8   8  -2   25.40    3.20
  -8   8  -2   28.00    2.80
  -8   8   2   25.10    3.00
  -8   8   2   27.40    3.30
  -2  -8  -8   20.70    2.50
  -2  -8   8   27.80    3.10
  -2  -8   8   25.00    3.10
  -2   8  -8   27.90    2.80
  -2   8  -8   30.60    2.70
  -2   8   8   23.90    2.90
  -2   8   8   27.30    3.00
   2  -8  -8   30.00    2.80
   2  -8   8   21.80    2.70
   2   8  -8   21.90    2.50
  -8  -8  -4  877.01   26.90
  -8  -8  -4  857.41   25.80
  -8  -8  -4  860.01   26.80
  -8  -8   4  813.12   25.30
  -8  -8   4  805.02   25.80
  -8  -4  -8  860.01   26.00
  -8  -4  -8  832.32   26.40
  -8  -4   8  804.52   25.20
  -8  -4   8  825.22   24.70
  -8   4  -8  795.22   25.00
  -8   4  -8  819.62   24.60
  -8   4   8  852.21   26.00
  -8   4   8  847.42   26.00
  -8   4   8  860.11   26.80
  -8   8  -4  787.62   24.40
  -8   8  -4  830.02   25.40
  -8   8  -4  821.82   24.80
  -8   8   4  855.51   26.60
  -8   8   4  886.31   27.20
  -4  -8  -8  873.31   26.20
  -4  -8  -8  797.42   25.70
  -4  -8   8  792.32   24.60
  -4  -8   8  826.02   25.60
  -4   8  -8  790.82   24.70
  -4   8   8  861.61   26.10
  -4   8   8  851.31   26.00
   4  -8  -8  781.22   24.80
   4  -8   8  851.31   26.40
   8  -8   4  837.02   25.80
  -8  -8  -6  339.87   11.60
  -8  -8  -6  339.37   12.10
  -8  -8   6  329.77   11.80
  -8  -8   6  331.97   12.30
  -8  -6  -8  326.57   11.50
  -8  -6  -8  335.27   12.00
  -8  -6   8  340.97   11.90
  -8  -6   8  344.47   11.60
  -8  -6   8  321.97   11.80
  -8   6  -8  351.46   12.10
  -8   6  -8  333.77   11.30
  -8   6   8  315.97   11.30
  -8   6   8  338.27   11.80
  -8   6   8  323.77   12.30
  -8   8  -6  329.47   12.00
  -8   8  -6  348.07   11.60
  -8   8   6  342.17   12.10
  -8   8   6  319.87   12.40
  -6  -8  -8  337.27   11.70
  -6  -8  -8  341.97   11.80
  -6  -8   8  312.37   11.50
  -6  -8   8  331.27   12.30
  -6   8  -8  336.67   11.80
  -6   8  -8  326.67   11.30
  -6   8   8  324.67   11.40
  -6   8   8  339.37   11.80
  -6   8   8  329.87   12.30
   6  -8  -8  327.77   11.60
   6  -8   8  342.77   12.00
   8  -8   6  331.77   11.80
   8  -6  -8  317.57   14.10
  -8  -8  -8 1119.59   32.60
  -8  -8   8 1141.09   34.00
  -8  -8   8 1148.59   34.20
  -8   8  -8 1194.08   34.40
  -8   8  -8 1151.48   33.50
  -8   8   8 1105.69   32.80
  -8   8   8 1108.99   33.30
   8  -8  -8 1171.68   33.50
   8  -8   8 1110.89   32.80
  -9  -1  -1    1.30    1.70
  -9  -1  -1   -3.60    2.00
  -9  -1  -1    1.30    1.40
  -9  -1  -1   -1.30    1.30
  -9  -1   1    5.50    1.60
  -9  -1   1   -1.00    1.40
  -9  -1   1   -1.20    1.90
  -9  -1   1    0.30    1.90
  -9  -1   1    0.10    1.70
  -9   1  -1   -2.90    2.40
  -9   1  -1    0.40    1.40
  -9   1  -1    1.50    1.30
  -9   1  -1   -0.90    1.50
  -9   1   1   -3.90    2.20
  -9   1   1    1.70    1.60
  -9   1   1    0.40    1.40
  -9   1   1   -0.50    1.50
  -9   1   1    0.90    2.30
  -1  -9  -1   -0.20    1.50
  -1  -9  -1    0.60    1.30
  -1  -9  -1    3.00    1.70
  -1  -9   1   -5.10    1.80
  -1  -9   1    1.50    1.70
  -1  -9   1    0.80    1.40
  -1  -1  -9   -0.50    1.40
  -1  -1   9   -0.10    1.10
  -1  -1   9    2.20    2.00
  -1   1  -9    0.90    1.00
  -1   1   9   -1.00    1.10
  -1   9  -1   -0.20    3.00
  -1   9  -1   -0.40    0.90
  -1   9   1   -1.70    3.20
  -1   9   1   -0.60    1.20
   1  -9  -1    2.50    2.20
   1  -9   1    3.10    2.50
   1  -9   1    1.10    1.60
   1  -1   9   -0.30    3.00
   1  -1   9   -0.50    1.30
   1   1   9    0.40    2.70
   1   1   9    0.80    1.30
   1   9  -1    0.80    1.90
   1   9   1    3.20    1.80
   1   9   1    0.30    1.30
  -9  -1  -3  669.83   20.60
  -9  -1  -3  673.53   20.80
  -9  -1  -3  680.23   21.10
  -9   3  -1  657.53   20.50
   3  -9   1  648.54   23.20
   3  -9   1  646.54   21.00
   3   9  -1  671.43   23.10
   3   1   9  657.13   24.00
  -1  -9   3  624.94   20.40
  -1  -9   3  631.04   20.50
  -9   1   3  673.73   20.60
  -9   1   3  674.83   20.70
  -9   1   3  711.13   21.30
  -9   1   3  677.93   20.60
  -3  -9  -1  680.53   21.10
  -3  -9  -1  684.03   21.60
  -9  -3   1  688.43   21.00
   1   9   3  677.63   21.00
  -9  -3   1  678.73   21.00
  -9   3  -1  647.74   20.50
  -3   9   1  677.73   21.10
  -3   9   1  655.13   21.20
  -1  -3  -9  667.13   20.60
   1  -3   9  650.83   20.60
  -9  -3   1  654.83   20.20
  -3  -1   9  689.63   21.10
  -1   3   9  700.23   21.30
  -3   1  -9  702.83   20.80
   1   3  -9  677.73   20.90
  -9  -3   1  631.14   20.30
  -1   9  -3  694.53   20.60
  -3   1  -9  654.13   20.10
   3   1   9  672.03   20.70
   9   3   1  686.53   20.20
  -1  -9   3  668.83   21.40
  -9   3  -1  689.13   21.20
  -9   3  -1  666.03   20.60
   9  -1   3  701.43   21.50
  -3  -1   9  649.43   20.60
   1   3   9  679.63   21.00
  -9  -1   3  681.83   20.80
   9   1   3  689.23   20.90
   3  -1   9  664.13   24.60
   3  -1   9  660.63   20.70
  -9   1  -3  696.03   21.10
  -9  -1   3  657.83   20.80
  -9  -1   3  628.74   20.50
   1  -3  -9  653.03   20.10
  -9  -1   3  654.33   20.40
  -3   1   9  700.33   21.30
  -1  -3   9  681.53   20.80
  -1  -9  -3  647.84   21.00
  -9   1  -3  695.33   20.70
  -9   1  -3  689.23   20.90
   3   9   1  679.13   22.90
   3   9   1  672.53   20.60
   9  -1  -3  657.73   20.70
  -1   9   3  668.03   20.90
  -3  -1  -9  683.63   20.80
  -1   3  -9  688.13   20.80
  -1  -3   9  663.63   20.10
  -3  -9   1  667.53   20.50
  -3   1   9  651.73   20.40
  -1  -9  -3  674.33   21.20
  -3   9  -1  671.73   20.80
  -3   9  -1  641.64   20.90
   1  -9   3  685.53   21.30
   1   9  -3  650.83   23.40
  -3  -9   1  706.73   21.60
  -9   3   1  696.63   21.20
  -9   3   1  701.23   21.50
  -9   3   1  671.43   20.80
  -9  -3  -1  674.33   20.80
  -9  -3  -1  683.23   21.20
  -9  -3  -1  675.33   21.00
  -9   3  -3   -1.00    1.20
  -9   3   3   -1.30    1.20
  -9   3  -3   -0.40    1.10
  -9  -3   3    1.00    1.50
  -9   3  -3    0.60    1.30
  -3  -9  -3    1.40    1.40
  -3  -9  -3   -0.60    1.50
  -3  -9   3    2.60    1.50
   3  -3   9    1.30    2.50
   3   3   9   -1.80    3.10
   3   3   9    0.20    1.10
   3   9  -3    0.60    2.10
   3   9   3    1.40    2.60
   3   9   3    2.00    1.70
   9  -3   3    0.10    1.20
  -3  -3   9   -0.50    1.10
  -3  -3   9    1.50    1.30
  -3  -3   9   -0.40    2.30
  -3   3  -9   -0.70    0.90
  -3   3  -9    0.10    2.10
  -3   9   3   -0.80    1.20
  -3   9   3    2.00    2.70
   3  -9   3    0.40    2.50
   3  -9   3    0.40    1.40
   3  -3   9   -0.90    3.20
  -9   3   3   -0.80    1.20
  -9   3   3    2.90    1.80
  -3  -9  -3   -0.50    1.20
  -3  -3  -9    1.40    1.10
  -3  -3  -9   -0.80    1.50
  -3   3   9   -0.70    1.10
  -3   3   9    1.30    1.50
  -9  -3  -3    0.60    1.30
  -9  -3  -3   -1.40    1.10
  -9  -3  -3    0.30    1.00
  -9  -3   3   -0.90    1.10
  -9  -3   3   -0.80    1.30
   9   3   3    0.60    1.20
  -3  -9   3   -0.40    1.30
  -3  -3  -9   -0.10    1.40
  -3   9  -3    0.50    1.10
  -3   9  -3    1.50    1.80
  -9   5  -1   51.19    4.40
  -9  -5   1   56.39    4.00
  -9  -5   1   56.39    3.70
  -9  -5   1   57.39    4.00
  -9  -1  -5   54.99    3.50
  -5  -9  -1   56.39    4.10
  -5   9   1   54.09    3.90
  -5   9   1   51.29    4.30
  -1  -5  -9   57.19    3.60
  -5  -1   9   53.99    3.90
  -5  -1   9   51.79    3.50
   1  -9  -5   56.89    3.90
  -9  -1  -5   53.99    3.80
  -9   1   5   55.39    3.60
   5   1   9   56.49    6.60
   5   1   9   55.99    3.80
  -5  -9  -1   58.09    3.90
   9   5   1   57.19    3.90
   1   5  -9   53.89    3.50
  -1  -9   5   59.69    4.10
   5  -9   1   65.99    5.90
   5   9  -1   56.39    5.20
  -1   9  -5   50.99    4.10
   9  -1   5   53.29    4.70
   1   9   5   59.79    4.20
  -9   1   5   49.20    3.80
  -5   1  -9   55.19    3.50
  -5  -9  -1   56.09    3.90
  -5   1  -9   58.39    3.60
   1  -5   9   53.29    3.70
  -9   1   5   56.89    3.90
  -9   5  -1   53.49    4.00
  -9   5  -1   57.39    3.60
  -1   5   9   56.79    3.90
  -9  -1  -5   58.59    4.30
  -9   1  -5   56.69    4.00
  -9  -5  -1   47.80    3.80
  -5   9  -1   61.49    3.90
   1  -5  -9   54.49    3.60
  -9  -5  -1   58.69    3.90
  -5  -9   1   58.99    4.00
  -9   5   1   57.39    4.10
  -9   5   1   56.79    3.80
  -5  -1  -9   51.39    3.50
  -5  -1  -9   58.09    3.50
   5   9   1   50.69    4.90
  -9   1  -5   54.69    3.60
  -9   1  -5   55.39    3.80
   5  -1   9   53.49    6.60
   5  -1   9   49.60    4.40
   9   1   5   53.09    4.50
  -9  -1   5   55.59    4.10
   9   5  -1   54.49    3.80
  -5  -9   1   54.29    4.20
  -9  -5  -1   52.19    3.80
  -1  -5   9   54.39    3.70
  -1  -5   9   53.39    3.80
  -1   5  -9   57.29    3.50
  -9  -1   5   54.09    3.80
  -5   1   9   56.89    3.90
  -5   1   9   61.79    3.70
  -1  -9  -5   59.29    3.90
   1   5   9   54.29    3.80
  -1   9   5   54.99    3.90
  -5   9  -1   50.89    4.10
   1  -9   5   61.29    4.00
  -9   5   1   55.19    4.00
   5   9  -3   44.80    5.40
  -3  -9   5   44.40    3.60
  -5  -3   9   45.60    3.50
  -3   5   9   52.19    3.80
  -3   5   9   49.30    3.70
   5  -9   3   48.50    3.80
  -5  -9  -3   51.09    3.80
  -5   9   3   50.09    3.60
   3  -9  -5   47.90    3.70
  -9  -5   3   55.39    3.80
   3   9   5   47.10    6.50
   3   9   5   42.60    3.90
  -9   5  -3   58.69    4.80
   5   3   9   44.00    6.20
  -9   5  -3   48.10    3.40
  -3  -5  -9   43.20    4.30
  -3  -5  -9   50.29    3.30
  -3  -5  -9   48.10    4.20
  -9  -3  -5   49.20    3.60
  -9   3   5   48.60    4.00
  -9   3   5   55.59    3.70
  -9   3   5   49.60    3.80
  -5  -9  -3   51.19    3.80
  -5  -9  -3   54.19    3.60
  -5  -3   9   49.80    5.10
  -5   9   3   44.00    4.20
   3   5  -9   49.40    3.40
  -9  -5   3   46.70    3.30
   5  -9   3   48.20    6.20
  -5   3  -9   49.99    3.40
  -9   5  -3   53.69    3.90
  -3   9  -5   61.09    3.60
  -3   9  -5   46.90    3.50
   9  -3   5   46.00    4.80
  -9  -3  -5   48.80    3.30
  -3  -9   5   58.19    4.10
  -5   3  -9   52.69    3.40
   9   5   3   46.20    4.20
  -9  -5   3   54.29    4.00
  -5  -3   9   48.30    3.30
  -3   9   5   55.49    3.80
   5  -3   9   50.79    7.50
   3  -9   5   46.10    3.50
   9  -5   3   48.10    4.40
  -9   3  -5   45.80    3.70
  -5  -3  -9   55.89    3.90
  -9   5   3   50.89    3.70
  -9   5   3   50.79    4.00
  -5   9  -3   48.70    3.50
  -3  -5   9   46.60    3.50
  -5   9  -3   47.10    3.70
  -3  -9  -5   49.30    4.20
  -9   3  -5   50.59    3.40
  -9   3  -5   50.29    3.60
  -9  -3   5   53.19    4.60
   5   9   3   56.69    5.40
   5   9   3   46.70    4.30
  -3   9   5   49.70    4.30
  -5   9  -3   52.19    3.60
  -9  -5  -3   46.30    3.40
  -9  -3   5   42.50    3.30
   9   5  -3   52.59    4.20
  -9  -5  -3   46.50    3.70
  -3   5  -9   50.59    3.30
  -9   5   3   45.50    3.70
   9   3   5   46.10    4.50
  -5  -3  -9   46.30    3.20
  -3   9   5   47.80    4.40
  -5   3   9   49.99    3.90
  -5   3   9   47.10    3.40
  -3  -9  -5   51.49    3.60
  -9  -3   5   47.80    3.70
  -3  -5   9   50.49    3.40
  -3  -5   9   46.80    3.80
  -9  -5  -3   47.20    3.60
   3  -5  -9   48.40    3.70
  -5  -3  -9   51.99    3.80
  -5  -9   3   47.80    3.60
  -5   9   5   -0.50    1.20
  -5  -9   5   -1.30    1.10
  -5  -9   5    0.30    1.20
  -5  -5  -9   -0.30    1.00
  -5   9  -5    1.70    1.40
  -5   9  -5   -1.40    1.40
  -9  -5  -5   -2.80    1.10
  -9  -5  -5   -0.30    1.00
  -9  -5   5   -0.90    1.10
  -9  -5   5    0.80    1.10
  -9  -5   5    2.50    1.70
  -5  -5  -9    2.00    1.60
  -5  -5   9    0.70    1.10
  -5  -5   9    0.90    0.90
  -5  -5   9    1.00    1.80
  -5   5  -9   -0.50    0.90
  -5   5  -9    1.50    1.70
  -5   5   9   -3.60    1.40
  -5   5   9    1.10    1.30
  -5   9  -5    0.40    1.50
  -9   5   5   -0.50    1.10
  -5  -9  -5   -0.20    1.20
  -5  -9  -5   -0.90    1.40
  -9   5  -5    0.80    1.40
  -5   9   5   -0.90    1.80
   5  -9   5   -0.70   11.00
   5  -9   5    0.30    1.30
   5  -5  -9   -1.30    2.10
   5  -5   9   -1.80    9.40
   5   5  -9    0.80    1.40
   5   5   9   -3.30    5.50
   5   9   5    4.40    4.90
  -9   5  -5   -0.40    0.90
  -9   5   5    0.10    1.20
   1  -7   9  236.08    9.50
   1   7  -9  242.58    8.90
  -1  -7  -9  243.28    9.20
  -1   7   9  236.78    9.60
  -7   1  -9  246.28    9.80
   7   1   9  228.98    9.00
  -9  -1  -7  250.87    9.20
  -7  -1   9  246.38    9.10
  -7   1  -9  237.38    9.20
  -7   1  -9  256.07    9.10
  -9   7  -1  243.68   10.00
  -9   7  -1  250.17    9.40
  -7  -1   9  234.48    9.50
  -7   9   1  247.58    9.80
  -7   9   1  232.78    9.90
  -9   1   7  238.08    9.50
  -9   1   7  251.47    9.30
  -9   1   7  256.47    9.80
  -7  -9  -1  247.78    9.90
  -7  -9  -1  239.48    8.90
  -7  -9  -1  243.58   10.00
   1  -9  -7  246.38    9.60
  -1   9  -7  224.38    8.70
  -1   9  -7  252.87    9.10
  -9  -7   1  227.68    9.70
  -9  -7   1  254.57   10.00
  -9   7  -1  254.07    9.50
  -1  -9   7  252.07    9.80
  -9  -1  -7  244.88    9.40
  -9   7   1  233.18    9.50
  -9   7   1  235.78   10.00
  -9   7   1  245.68    9.50
  -7  -1  -9  256.97    9.30
  -7  -1  -9  253.17    9.10
  -7  -1  -9  243.18    9.70
  -9   1  -7  241.28    9.40
  -9  -1   7  234.38    9.00
  -1   7  -9  242.68    9.00
  -9  -1   7  245.68    9.60
  -9  -7  -1  243.98    9.00
  -9  -7  -1  259.57   10.10
  -1   9   7  234.98    9.40
  -1   9   7  234.28    9.20
  -9  -7  -1  244.38    9.90
   1  -9   7  245.58    9.70
   1   9  -7  226.28    9.90
  -1  -7   9  240.88    9.60
  -7   1   9  253.17    9.90
  -7  -9   1  240.88    9.70
  -7  -9   1  248.88   10.20
  -7   9  -1  228.68    9.30
  -7   9  -1  251.97    9.80
   1  -7  -9  240.98    9.10
  -9   1  -7  248.48    9.20
  -9   1  -7  242.48    9.60
   1   7   9  249.78    9.80
  -1  -7   9  229.48    8.90
  -1  -9  -7  258.37    9.60
  -7   1   9  238.38    9.10
  -3  -9   7  151.48    7.20
  -7   3  -9  154.48    6.80
  -7   3  -9  151.88    6.60
  -9   3   7  160.68    6.70
   3   7  -9  148.89    7.10
  -9   3   7  146.29    7.00
  -7  -9  -3  152.58    7.20
  -9   7  -3  156.18    7.20
  -9   7  -3  157.78    6.80
  -3   7   9  156.08    7.70
  -3  -7  -9  155.28    6.60
   3  -9  -7  144.39    6.90
  -7  -3   9  157.78    6.60
  -9   3   7  162.18    7.10
  -7   9   3  149.69    7.10
  -9  -7   3  154.28    7.20
  -9  -7   3  142.59    7.10
  -9  -3  -7  150.18    6.50
  -9  -3  -7  153.68    7.00
   3  -7   9  148.39    6.80
  -7   9   3  150.38    7.40
  -7  -3   9  149.99    6.80
  -3   9  -7  151.58    6.80
  -3   9  -7  159.08    6.80
  -7  -9  -3  149.79    7.20
  -3   7   9  143.09    6.90
  -7  -9   3  154.98    7.00
  -9   7   3  151.98    7.50
  -9   7   3  153.48    7.10
  -7   9  -3  160.28    6.80
  -7   9  -3  157.78    7.10
  -3   9   7  144.59    6.70
  -3  -7   9  161.58    7.00
  -3  -7   9  159.08    7.20
  -3   7  -9  154.48    6.60
  -9   3  -7  151.28    6.60
  -7  -9   3  142.09    7.40
  -3   9   7  157.78    7.20
   3  -7  -9  151.78    6.80
  -7   9  -3  167.78    6.90
  -7   3   9  152.18    7.10
  -7   3   9  155.98    6.70
  -3  -9  -7  151.58    6.80
  -9  -7  -3  145.69    7.00
  -9  -7  -3  148.39    6.50
  -9  -7  -3  144.89    7.00
  -9  -3   7  158.08    7.20
  -9  -3   7  160.38    6.60
   3  -9   7  151.98    6.90
  -7  -3  -9  152.28    6.90
  -7  -3  -9  148.79    6.40
  -7   9   5   19.50    2.70
  -9  -7   5   24.80    2.90
   5  -9  -7   24.80    3.00
  -9   7  -5   22.20    2.90
  -9   7  -5   25.50    2.80
  -5   7   9   23.50    3.00
  -5   7   9   22.30    2.60
  -9   5   7   17.30    2.70
   5  -7   9   20.50    2.50
   7  -9   5   27.20    3.00
  -5  -7  -9   22.20    2.60
  -5  -7  -9   23.80    2.90
  -9  -5  -7   20.20    2.30
  -9  -5  -7   20.90    2.80
  -5  -9   7   23.70    3.30
  -9  -7   5   24.40    3.10
  -5  -9   7   22.20    2.60
  -7  -5   9   22.60    2.80
  -7  -5   9   25.20    2.70
  -9   5   7   24.50    2.90
  -9   5   7   19.90    2.50
  -7  -9  -5   21.50    2.50
  -7  -9  -5   24.80    3.00
  -7  -5   9   22.00    3.40
  -7   5  -9   26.90    2.60
  -7   5  -9   21.00    2.50
  -7   9   5   24.10    3.00
  -5   9  -7   22.00    3.00
  -9  -7   5   24.80    2.90
  -9  -5   7   20.70    3.10
  -9  -7  -5   23.20    2.70
  -9  -7  -5   19.00    2.30
  -5  -7   9   25.70    2.80
  -9  -5   7   30.80    2.90
  -5   7  -9   32.10    2.80
  -5   7  -9   23.70    3.10
  -9   7   5   23.90    2.80
  -9   7   5   22.00    3.00
  -7  -5  -9   24.20    2.80
  -7  -5  -9   27.50    3.20
  -9   5  -7   19.30    2.60
  -9   5  -7   29.60    3.00
  -7  -9   5   20.50    2.60
  -7  -9   5   23.30    3.10
  -7   9  -5   22.10    2.80
  -7   5   9   23.80    3.00
  -7   5   9   21.80    2.50
  -7   5   9   19.80    2.60
  -5  -9  -7   28.60    3.00
  -5  -9  -7   20.10    2.80
  -7   9  -5   22.60    2.80
  -7   9  -5   25.30    2.90
  -9  -5   7   26.70    2.50
   5  -7  -9   21.50    2.60
  -5   9   7   23.70    3.30
  -5   9   7   21.40    2.90
  -5   9   7   17.50    2.80
  -5  -7   9   24.10    3.10
   5  -9   7   24.30    2.90
   7   5  -9   19.60    2.60
  -9  -7  -7   -0.50    1.00
  -9  -7  -7   -0.30    1.10
  -9  -7   7    1.60    1.10
  -9  -7   7   -0.90    0.80
  -9  -7   7   -0.10    1.80
  -9   7  -7   -0.40    1.00
  -9   7  -7   -0.90    1.10
  -9   7   7   -0.50    1.10
  -9   7   7   -2.00    1.20
  -7  -9  -7    2.50    1.20
  -7  -9  -7   -3.90    1.30
  -7  -9   7    0.30    1.20
  -7  -9   7   -0.20    1.40
  -7  -7  -9    0.70    1.00
  -7  -7  -9    0.60    1.40
  -7  -7   9    0.70    1.10
  -7  -7   9    0.50    1.90
  -7   7  -9    1.30    1.00
  -7   7  -9   -1.20    1.70
  -7   7   9   -0.40    1.10
  -7   9  -7    0.00    1.10
  -7   9  -7    0.80    1.50
  -7   9   7   -0.90    1.20
  -7   9   7   -0.40    1.50
   7  -9  -7    3.10    1.50
   7  -9   7    0.40    1.20
   7  -7  -9    2.10    2.40
   7  -7   9   -0.40    1.00
  -9  -9  -1   -1.30    1.00
  -9  -9  -1    1.20    1.20
  -9  -9   1    0.10    1.00
  -9  -9   1    0.80    1.30
  -9  -1  -9    1.80    2.10
  -9  -1  -9    0.70    1.00
  -9  -1  -9    1.70    0.90
  -9  -1   9    2.30    1.30
  -9  -1   9   -0.10    1.00
  -9   1  -9    0.90    1.50
  -9   1  -9    0.30    1.00
  -9   1   9    0.10    1.30
  -9   1   9    1.30    1.10
  -9   9  -1   -1.40    1.50
  -9   9  -1   -1.70    1.10
  -9   9   1   -0.90    1.30
  -9   9   1    2.10    1.50
  -1  -9  -9    0.80    1.20
  -1  -9   9   -1.30    1.00
  -1   9  -9   -0.70    1.40
  -1   9  -9   -1.30    1.40
  -1   9   9    0.30    1.30
   1  -9  -9   -1.10    1.10
   1  -9   9   -0.50    1.00
   1   9  -9    0.70    2.00
   1   9   9   -1.70    1.10
  -9  -9  -3    1.30    1.20
  -9  -9  -3   -0.80    1.50
  -9  -9  -3   -0.30    1.10
  -9  -9   3    1.70    1.30
  -9  -9   3    0.40    1.30
  -9  -3  -9    1.20    1.10
  -9  -3  -9    2.10    1.30
  -9  -3   9    1.00    1.00
  -9  -3   9    0.50    0.90
  -9   3  -9   -0.70    0.90
  -9   3  -9    0.10    1.20
  -9   3   9   -0.40    1.40
  -9   3   9    0.80    1.10
  -9   9  -3    1.20    2.10
  -9   9  -3   -0.20    1.20
  -9   9  -3    0.70    1.10
  -9   9   3   -2.20    1.10
  -9   9   3   -2.10    1.30
  -3  -9  -9   -0.10    1.00
  -3  -9   9    2.20    2.10
  -3  -9   9   -0.90    1.20
  -3   9  -9   -1.20    1.20
  -3   9   9    1.80    1.60
  -3   9   9    0.60    1.90
   3  -9  -9    1.20    1.30
   3  -9   9    0.90    1.00
   3   9   9    0.20    1.20
   9   3   9    0.60    1.80
  -9  -9  -5   -0.20    1.20
  -9  -9  -5    1.10    1.20
  -9  -9   5    0.40    1.10
  -9  -9   5   -0.50    1.40
  -9  -5  -9   -1.00    0.90
  -9  -5  -9   -0.10    1.10
  -9  -5   9    0.00    0.90
  -9  -5   9    1.80    0.90
  -9   5  -9    0.60    1.10
  -9   5  -9   -0.40    1.10
  -9   5   9    1.60    1.90
  -9   5   9   -0.30    1.10
  -9   9  -5    0.60    1.10
  -9   9  -5    1.70    1.10
  -9   9   5   -1.10    1.10
  -9   9   5    0.20    1.50
  -5  -9  -9    1.20    1.00
  -5  -9   9   -0.50    1.70
  -5  -9   9   -0.90    1.20
  -5   9  -9    0.30    1.10
  -5   9   9    3.70    2.20
  -5   9   9   -0.50    1.50
   5  -9   9   -0.20    1.00
   9  -9   5    4.30    2.10
   9   5   9    1.00    1.30
  -9  -9  -7   -0.40    1.00
  -9  -9  -7    2.10    1.20
  -9  -9   7    1.00    1.10
  -9  -9   7   -0.20    1.50
  -9  -7  -9    0.30    0.90
  -9  -7  -9    0.70    1.20
  -9  -7   9    0.10    0.90
  -9   7  -9    0.00    1.00
  -9   7  -9    2.30    1.40
  -9   7   9   -0.60    1.00
  -9   9  -7    0.00    1.00
  -9   9   7    0.30    1.00
  -9   9   7    0.00    1.30
  -7  -9  -9    1.40    0.90
  -7  -9  -9   -1.70    2.60
  -7  -9   9    1.80    1.10
  -7  -9   9    2.40    1.40
  -7   9  -9   -0.80    1.00
  -7   9   9   -1.10    1.10
   7  -9   9    1.10    1.10
   7   9   9    0.70    1.00
   9  -9  -7    0.00    1.70
   9  -9   7    0.80    1.40
   9  -7   9    0.30    1.10
   9   7   9   -1.20    1.00
  -9  -9  -9    2.00    1.50
  -9  -9   9    1.40    1.00
  -9   9   9    0.60    1.10
   9  -9   9    0.00    1.10
   9   9   9   -0.70    1.00
 -10   0   0  679.13   21.30
 -10   0   0  723.43   21.90
 -10   0   0  710.63   21.60
 -10   0   0  702.33   21.60
   0 -10   0  688.73   21.80
   0 -10   0  712.03   22.20
   0   0 -10  697.33   21.80
   0   0  10  701.13   22.00
   0  10   0  717.33   21.80
 -10   0  -2    4.60    1.90
 -10   0  -2    5.00    1.50
 -10   0  -2    4.80    1.60
 -10   0   2    8.30    1.90
 -10   0   2    4.60    1.60
 -10   0   2    6.00    1.90
 -10   0   2    6.90    2.40
 -10   0   2   -1.60    3.20
  -2 -10   0    9.30    1.80
  -2 -10   0    3.80    1.80
  -2 -10   0    7.60    1.80
  -2  10   0    9.40    1.70
   0  -2  10    4.60    1.60
   0   2 -10    4.40    1.30
   0   2  10    3.70    1.20
   2 -10   0    7.50    2.40
   2  10   0    5.40    1.50
   0 -10   2    7.00    1.80
   0  10  -2    5.70    1.30
   0  10   2    5.30    1.60
   2   0  10    4.50    1.50
 -10   2   0    5.00    2.00
 -10   2   0    5.80    1.70
 -10   2   0    3.90    1.50
 -10   2   0    8.40    2.50
  -2   0 -10    4.50    1.40
  -2   0  10    5.20    1.70
  -2   0  10    6.40    2.20
   0 -10  -2    6.10    1.80
   0 -10  -2    5.60    2.60
 -10  -2   0    4.80    1.70
 -10  -2   0    5.80    1.90
 -10  -2   0   11.00    3.30
 -10  -2   0    9.40    2.90
 -10  -2   0    7.60    1.80
  -2  10   2 1973.10   56.79
  -2  10  -2 2078.49   58.89
   2  10   2 1995.50   58.79
 -10  -2   2 2071.29   58.79
 -10   2  -2 2062.39   59.39
 -10   2  -2 2117.79   58.99
 -10   2  -2 2120.69   58.89
 -10   2   2 1972.50   56.39
 -10   2   2 2063.99   57.19
 -10   2   2 1950.60   56.19
  -2 -10  -2 1988.80   56.79
  -2 -10  -2 1959.40   56.99
  -2 -10   2 2058.59   58.59
 -10  -2   2 1979.40   58.49
  -2 -10   2 1985.90   58.29
  -2 -10   2 2081.19   59.89
 -10  -2  -2 1981.80   56.29
 -10  -2  -2 1953.30   56.29
 -10  -2  -2 1993.80   56.89
 -10  -2   2 2102.19   59.09
 -10  -2   2 2046.80   58.49
  -2   2  10 2026.70   57.19
   2 -10   2 2019.80   56.89
   2  -2  10 1974.10   56.39
   2   2  10 2102.69   59.19
  -2  -2 -10 2023.50   56.59
  -2  -2 -10 1938.01   55.79
  -2  -2  10 2081.09   59.09
  -2  -2  10 2111.29   58.29
  -2  -2  10 2051.89   58.79
  -2   2 -10 2171.08   59.19
  10   2   2 2040.70   58.49
  -2   2  10 1895.91   55.59
  10  -2   2 1992.10   56.79
  -4   0 -10    1.40    1.10
 -10  -4   0    1.00    1.30
 -10  -4   0   -2.20    2.40
 -10  -4   0    1.20    2.20
 -10  -4   0    1.80    1.30
 -10   4   0    1.70    1.90
 -10   4   0    1.20    1.40
 -10   4   0    2.60    1.30
   0   4 -10    1.20    1.00
 -10   0  -4    2.40    2.00
 -10   0  -4    3.60    1.30
  -4 -10   0    8.40    2.10
  -4  10   0    1.40    1.10
  -4  10   0    0.80    2.20
   0  -4 -10    2.70    1.40
   0  -4  10   -0.40    1.70
   0  -4  10    1.20    1.40
 -10   0  -4    1.00    1.20
 -10   0   4    1.10    1.50
 -10   0   4    2.60    1.30
 -10   0   4    0.30    1.40
  -4 -10   0    2.50    1.30
  -4 -10   0    2.10    1.80
   0 -10  -4   -0.70    1.20
   0 -10   4    0.00    1.30
   0  10  -4    2.10    1.20
   0  10   4    0.90    1.40
   4   0  10   -2.40    4.70
   4   0  10    2.30    1.50
  -4   0  10    0.00    1.20
  -4   0  10    0.30    1.40
   0   4  10    0.30    1.00
   4 -10   0    2.20    4.00
   4  10   0    4.50    3.10
  10   0   4    2.30    1.90
  -4   0 -10    0.60    1.30
  -4   2 -10  312.37   10.90
   2 -10  -4  314.47   11.50
  -2  -4 -10  304.47   10.80
 -10  -2  -4  310.07   10.80
 -10  -2  -4  307.97   11.20
 -10   2   4  301.57   11.40
   2  10   4  304.67   10.90
   4  10  -2  290.57   14.00
  -4  -2  10  309.07   11.30
  -4  -2  10  313.57   10.60
 -10   2   4  307.37   10.70
 -10   2   4  303.17   10.90
  -4  10   2  303.07   11.30
  -4  10   2  278.97   11.30
  -2   4  10  307.07   11.30
  -2   4  10  284.97   10.50
  -2 -10   4  301.57   10.80
  -2 -10   4  300.17   11.60
  -2  10  -4  321.77   10.90
  -2  10  -4  302.97   10.90
  -4 -10  -2  309.57   11.20
  -4 -10  -2  296.67   10.80
  -4 -10  -2  302.07   11.50
  -2  -4 -10  308.17   10.50
 -10  -4   2  313.67   10.60
 -10  -4   2  304.57   11.20
 -10   4  -2  289.87   11.20
 -10   4  -2  318.17   11.70
 -10   4  -2  309.87   10.90
  10  -2   4  293.27   12.30
   4   2  10  308.87   11.10
  10   4   2  306.37   12.70
   2  -4  10  287.67   10.70
   2   4 -10  313.27   10.90
 -10  -4   2  315.77   11.40
  -4   2 -10  301.07   10.50
   4 -10   2  301.37   11.00
 -10  -2   4  301.47   11.20
 -10  -2   4  303.77   10.70
  -2  10   4  281.67   10.60
  -4  10  -2  309.87   11.30
  -4   2  10  309.87   11.40
 -10  -4  -2  309.37   11.00
 -10  -4  -2  305.37   10.70
 -10  -4  -2  309.77   11.30
  10   2   4  308.77   12.20
  -2  -4  10  312.47   10.90
  -2  -4  10  298.87   10.40
   2  -4 -10  282.77   10.40
  -2   4 -10  313.27   10.80
  -4   2  10  294.77   10.40
  -2 -10  -4  310.27   11.30
  -2 -10  -4  293.47   11.10
  -4  -2 -10  310.07   10.70
  -4  -2 -10  305.77   10.40
  -4  -2 -10  314.87   11.20
 -10   2  -4  304.97   11.40
 -10   2  -4  314.37   11.00
 -10   2  -4  298.27   11.00
   4  10   2  284.27   13.70
   4  10   2  279.87   10.70
  -2  -4  10  307.27   11.20
   2   4  10  315.87   11.30
 -10   4   2  319.47   11.20
 -10   4   2  306.77   11.60
 -10   4   2  304.27   10.90
  -4 -10   2  307.47   11.00
  -4 -10   2  299.77   11.80
  -4  10  -2  294.17   10.90
  10  -4   2  303.47   12.00
  -2  10   4  304.97   11.20
   4  -2  10  289.97   10.80
   2 -10   4  295.67   11.10
 -10  -2   4  292.57   11.00
   4  10   4  238.78   14.20
  -4  10  -4  251.97    9.70
  -4  10  -4  262.97    9.60
  -4  -4  10  256.07   10.00
  -4   4 -10  261.37    9.70
  -4   4 -10  246.68    9.40
 -10  -4  -4  262.57    9.90
 -10  -4  -4  270.27   10.60
 -10  -4   4  277.07   10.30
 -10  -4   4  263.57    9.50
 -10  -4   4  255.57    9.90
  -4  -4  10  259.07    9.80
  -4  -4  10  265.57    9.40
  -4 -10  -4  277.97   10.60
  -4 -10   4  276.17    9.90
  -4 -10   4  259.67   10.60
  -4  -4 -10  256.97    9.70
  -4  -4 -10  286.07    9.90
  -4  -4 -10  273.17   10.10
 -10   4   4  270.37   10.30
 -10   4   4  288.17   10.90
  -4 -10  -4  284.07   10.30
  -4  10   4  270.97   10.50
  -4  10   4  261.87   10.60
   4 -10   4  270.17   10.20
   4   4 -10  283.97   10.20
   4   4  10  286.97   10.20
 -10  -4  -4  264.67   10.10
   4  10   4  252.57    9.60
 -10   4  -4  262.87   10.40
 -10   4  -4  262.37    9.80
  -4   4  10  272.97    9.80
  -4   4  10  284.77   10.70
   0  -6  10    9.50    2.50
   0  -6 -10   13.20    3.70
  -6  10   0   16.50    3.10
 -10   0  -6   12.40    2.90
  -6 -10   0   11.00    2.70
 -10   6   0    5.40    3.00
   0  10   6   12.40    2.80
  -6   0  10    6.10    1.90
   6   0  10   11.30    2.70
  -6  10   2  910.11   28.00
 -10  -6   2  889.91   27.60
 -10   6  -2  868.81   26.80
 -10  -6   2  886.91   26.40
  -6 -10  -2  906.91   27.10
 -10  -6   2  882.21   27.60
 -10   6  -2  903.11   27.90
 -10   6  -2  870.91   26.90
  -2 -10   6  901.71   27.70
  -2  10  -6  867.01   26.50
  -2  10  -6  891.21   26.80
 -10   2   6  896.81   27.20
 -10   2   6  906.81   27.50
 -10   2   6  944.21   28.10
  -6 -10  -2  899.71   28.00
  -6   2 -10  861.91   26.40
  -6  -2  10  925.91   27.40
  -6  -2  10  869.01   26.60
  -2   6  10  927.01   28.10
 -10  -2  -6  911.01   27.90
  -6   2 -10  893.51   26.90
 -10  -2  -6  927.21   27.40
  -6  10   2  855.21   27.80
  -2  -6 -10  837.12   27.20
  -2  -6 -10  898.31   27.10
  -6 -10  -2  912.21   28.30
   2  -6  10  890.11   27.70
   6   2  10  872.41   26.70
   2 -10  -6  867.41   27.50
   2   6 -10  877.01   27.00
   2  10   6  875.91   28.00
   2 -10   6  930.21   27.90
  -2  -6  10  872.31   27.20
 -10   2  -6  906.51   27.00
  -2  10   6  901.51   27.30
  -2  10   6  927.51   27.70
  -6  -2 -10  907.51   27.10
 -10  -6  -2  894.31   27.90
  -2   6 -10  893.71   26.80
 -10   2  -6  855.61   27.20
 -10   6   2  888.91   27.60
   2  -6 -10  879.51   26.50
 -10   2  -6  886.71   27.40
  -6 -10   2  907.11   27.30
   2   6  10  914.91   27.60
 -10   6   2  925.71   27.80
 -10   6   2  897.61   28.40
  -2  -6  10  876.41   26.60
 -10  -2   6  895.81   27.30
  -6  -2 -10  912.31   27.80
   6  10   2  858.21   27.10
  -6   2  10  905.21   27.10
  -6  -2 -10  908.81   27.10
  -6   2  10  925.71   28.10
 -10  -6  -2  929.31   28.20
  -2 -10  -6  889.21   27.70
 -10  -2   6  896.61   26.80
  -6 -10   2  892.91   28.20
  -6  10  -2  899.91   27.10
  -6  10  -2  878.31   27.20
 -10  -6  -2  865.01   26.90
  -6   4 -10   43.90    3.20
  -6  -4  10   42.90    3.30
 -10   6  -4   44.10    3.60
 -10   6  -4   38.40    3.10
  -4  -6 -10   43.50    3.10
  -4  -6 -10   33.40    3.50
 -10  -6   4   45.60    3.70
  -6  10   4   37.20    3.40
  -6  10   4   43.70    4.00
   6 -10   4   39.60    3.50
 -10   4   6   41.90    3.30
 -10   4   6   40.00    3.50
  -6 -10  -4   46.30    3.30
  -6 -10  -4   39.50    3.70
  -4  10  -6   39.80    3.30
  -6   4 -10   37.90    3.40
  -4   6  10   38.90    3.30
 -10  -4  -6   46.10    3.20
   4  -6  10   39.40    3.30
   4   6 -10   41.80    3.10
 -10  -6   4   42.80    3.10
  -6  -4  10   41.10    3.10
 -10  -4  -6   40.10    3.30
  -4  10  -6   36.80    3.20
   6   4  10   41.80    3.40
 -10  -6   4   41.40    3.40
  -4   6  10   36.50    3.30
   4 -10  -6   43.20    3.50
  -4 -10   6   42.00    3.60
   4  -6 -10   42.00    3.50
   4   6  10   43.90    3.40
 -10   4  -6   46.80    3.20
  -4  -6  10   39.60    3.60
  -6   4  10   33.80    3.30
  -4  -6  10   43.80    3.30
 -10   6   4   39.10    3.60
  -6  -4 -10   40.10    2.90
 -10  -6  -4   37.30    3.20
 -10  -6  -4   43.30    3.20
 -10  -6  -4   41.10    3.50
  -4   6 -10   43.40    3.10
  -4 -10  -6   40.40    4.00
 -10   6   4   42.10    3.50
  -6 -10   4   41.60    3.40
  -4  10   6   39.70    3.40
 -10  -4   6   41.20    3.10
 -10   4  -6   41.70    3.50
  -6 -10   4   40.30    3.70
  -6  10  -4   35.20    3.40
  -6   4  10   46.90    3.40
  -6  -4 -10   42.40    3.40
  -4 -10  -6   42.40    3.30
   4 -10   6   35.80    3.20
   6   4 -10   38.10    3.20
 -10  -4   6   47.20    3.50
  -4  10   6   39.40    4.00
  -6  10  -4   41.50    3.50
  -6  -6  10  408.56   13.90
 -10   6   6  375.36   13.00
 -10   6   6  380.86   13.70
  -6 -10  -6  378.26   12.80
  -6 -10  -6  377.96   13.00
  -6 -10   6  418.06   13.80
  -6 -10   6  420.96   14.80
  -6  10   6  379.86   13.30
   6   6 -10  371.36   12.30
  -6  -6 -10  369.66   12.60
  -6  -6 -10  385.46   12.90
  -6  -6  10  428.46   13.90
   6   6  10  423.16   14.10
  -6  10   6  382.46   13.30
   6 -10  -6  422.16   14.30
   6 -10   6  381.06   12.90
 -10  -6   6  402.36   13.50
 -10  -6   6  420.16   14.00
 -10   6  -6  424.96   14.40
 -10   6  -6  429.46   13.80
  -6  -6  10  414.06   13.50
  -6   6 -10  369.36   13.80
  -6   6  10  375.56   13.00
  -6   6  10  357.86   12.50
  -6  10  -6  387.86   13.20
  -6   6 -10  394.26   13.80
 -10  -6  -6  378.66   13.30
 -10  -6   6  412.16   14.20
 -10  -6  -6  374.06   12.70
  -6  10  -6  423.46   14.00
 -10   0   8   33.30    2.80
  -8 -10   0   29.20    3.00
  -8  10   0   32.50    3.60
  -8  10   0   28.60    3.10
 -10   0   8   31.60    3.00
 -10   0  -8   30.40    2.80
 -10   8   0   29.20    2.80
 -10   8   0   25.70    3.00
 -10   8   0   30.70    3.40
 -10   0  -8   34.70    3.60
   0 -10   8   36.00    3.10
   0  10  -8   30.90    2.60
   0  -8 -10   33.70    2.80
   0  10   8   31.10    3.00
 -10  -8   0   26.20    3.20
 -10   0  -8   32.10    2.70
  -8   0 -10   38.00    3.20
  -8   0 -10   32.70    2.80
  -8   0  10   35.90    3.10
 -10  -8   0   30.70    3.00
   0 -10  -8   31.10    2.90
  -8   0  10   31.80    2.70
  -8 -10   0   32.30    3.20
   0  -8  10   29.50    2.90
   0   8 -10   33.60    3.00
   0   8 -10   31.40    2.80
   0   8  10   36.50    3.30
   8  10   0   31.40    3.30
  -8 -10  -2   91.89    5.40
 -10   2   8  101.39    5.00
 -10   2   8   92.49    4.70
 -10   2   8   86.09    5.00
  -2  10  -8   82.29    4.50
  -8 -10  -2   90.49    4.70
 -10  -2  -8   99.29    4.80
 -10  -2  -8   93.09    5.10
  -2  10  -8   90.39    4.90
  -8 -10  -2   99.89    5.30
  -8  -2  10   92.99    5.00
   2 -10  -8   91.29    4.90
 -10   8  -2   98.99    5.40
  -2   8  10   90.59    5.10
   2  -8  10   93.39    5.00
   2   8 -10   85.09    4.50
  -8  10   2   90.89    5.30
  -2  -8 -10   97.19    4.70
   2  10   8   89.69    5.00
  -8  -2  10   94.59    4.70
  -8   2 -10   91.69    4.80
  -8   2 -10   94.49    4.70
 -10  -8   2   93.29    5.40
 -10   8  -2   95.39    5.10
 -10  -8   2   96.69    5.30
  -2 -10   8   88.49    5.00
  -8  10   2   99.89    5.20
   8   2  10   98.59    5.20
  -2  10   8   93.19    5.00
  -2 -10  -8   87.89    4.80
 -10   2  -8   98.19    4.80
   2 -10   8   98.69    5.10
 -10   2  -8   98.59    5.20
  -2  10   8   96.09    5.30
  -8 -10   2   93.49    5.10
  -8  -2 -10   90.39    4.60
 -10  -2   8   88.39    4.60
  -2  -8  10   93.19    5.20
 -10   8   2   96.99    5.20
 -10   8   2   92.89    5.50
  -8  -2 -10   87.49    5.10
   2   8  10  100.29    5.30
  -8  -2 -10   94.59    5.00
 -10  -8  -2   91.89    5.20
 -10  -8  -2   90.19    4.90
 -10  -8  -2   90.09    5.20
 -10  -2   8   95.99    5.10
  -8   2  10   93.49    5.10
  -8   2  10   93.79    4.70
  -2  -8  10   91.29    5.00
  -2   8 -10   90.39    4.60
  -8 -10   2  103.39    5.70
   2  -8 -10   90.39    4.60
  -8  10  -2   89.69    5.10
  -8  10  -2   86.29    4.90
   8   4  10   11.90    2.00
  -8  -4  10   12.70    2.00
  -8 -10  -4   13.60    2.10
  -8 -10  -4   15.10    2.20
  -4   8  10   11.20    3.70
  -4 -10   8   12.60    2.10
  -4  10  -8    9.90    2.70
  -4  -8 -10   11.10    1.80
 -10   4   8   11.90    1.90
  -8  10   4   13.50    2.50
   4  -8  10   14.70    2.20
 -10  -8   4   10.90    1.90
   8 -10   4    7.90    2.60
 -10  -8   4   14.60    2.30
 -10   8  -4   12.20    2.00
   4 -10  -8   16.70    2.30
  -8  10   4   14.80    2.30
  -8  -4  10   10.40    1.80
  -8   4 -10   11.60    1.90
  -8   4 -10   11.80    2.00
 -10   4   8    9.80    2.00
 -10   4   8   12.90    2.50
  -4   8  10   16.40    2.30
  -4 -10   8   12.50    2.40
 -10  -4  -8   14.00    2.30
 -10   8  -4   14.50    2.20
  -4  10  -8   11.70    2.10
 -10  -4  -8   10.50    1.80
 -10  -8  -4   12.60    2.00
 -10  -8  -4   14.10    2.30
 -10   4  -8   13.00    2.10
 -10   4  -8   14.00    2.10
  -8   4  10   13.40    2.00
  -8  -4 -10   10.80    1.80
  -8   4  10   11.50    2.20
  -4   8 -10   15.70    2.10
  -4 -10  -8   14.80    2.10
  -8 -10   4   13.60    2.20
  -8 -10   4   11.90    2.40
  -8  10  -4   14.70    2.90
  -8  10  -4   14.20    2.30
   4 -10   8   11.30    1.90
   4  -8 -10   10.60    1.90
  -8  -4 -10    9.30    1.70
  -4  -8  10   11.30    1.90
  -4  -8  10   15.00    2.30
 -10  -4   8   13.40    2.20
 -10   8   4    9.60    1.90
 -10   8   4   14.70    2.60
  -4  10   8   13.50    2.20
  -4  10   8   15.00    2.80
   4   8  10   11.70    2.00
   8 -10   6  215.48    8.20
  -6  -8 -10  249.08   10.40
  -6   8  10  209.28    8.00
  -6   8  10  213.18    7.90
   6  -8  10  203.88    9.30
  -6 -10   8  214.68    8.00
  -6 -10   8  233.48    8.90
 -10  -8   6  217.48    9.50
 -10  -6  -8  216.68    8.90
  -8   6 -10  235.18    9.60
  -8   6 -10  227.88    8.00
   8   6  10  227.38    8.40
  10  -8  -6  218.38    8.20
 -10   6   8  227.88    9.40
 -10   6   8  234.38   10.20
  -8 -10  -6  225.48    8.10
  -8 -10  -6  221.68    8.40
 -10   8  -6  240.08    8.40
   6 -10  -8  225.98    8.30
 -10   8  -6  244.38   10.00
  -8  10   6  225.58   11.00
  -8  10   6  223.48    8.50
 -10  -8   6  237.58    8.70
  -6  10  -8  224.78    8.30
  -8  -6  10  218.28   10.40
   8 -10  -6  232.58    8.50
  -8  10  -6  223.58    8.40
  -8 -10   6  226.18    8.40
 -10  -8  -6  231.68    8.20
  -8  -6 -10  220.58    8.90
  -8  -6 -10  226.08    8.30
 -10  -8  -6  202.28    9.70
 -10  -6   8  207.48    9.40
 -10  -6   8  238.58   10.50
  -8   6  10  218.98    7.90
  -8   6  10  220.78    8.10
  -6 -10  -8  210.78    8.40
  -6  -8  10  209.48    8.10
  -6  -8  10  223.78    8.50
 -10   8   6  227.58    9.60
  -6  10   8  228.38    8.30
  -8 -10   6  236.08    9.00
   6 -10   8  232.08    8.40
 -10   6  -8  213.78    9.60
 -10   6  -8  230.28    8.10
  10  -8   6  225.68    8.20
 -10  -8  -8  102.69    4.30
 -10  -8  -8   97.89    4.50
 -10  -8   8   94.89    4.20
 -10   8  -8   89.69    4.20
 -10   8  -8   86.39    4.40
 -10   8   8   94.29    4.30
  -8 -10  -8   92.49    4.20
  -8 -10  -8   95.89    4.60
  -8 -10   8   88.79    4.00
  -8 -10   8   91.39    6.00
  -8  -8 -10  101.19    4.30
  -8  -8  10   95.89    4.10
  -8   8 -10   87.59    4.10
  -8   8  10  101.19    4.30
  -8  10  -8   89.69    4.10
  -8  10   8   92.39    4.30
   8 -10  -8   83.29    4.10
   8  -8  10  101.79    4.50
   8   8  10   92.69    4.30
  10  -8   8   96.39    5.30
 -10 -10   0   -2.10    1.80
 -10 -10   0    2.20    1.80
 -10   0 -10    4.10    2.20
 -10   0 -10   -0.50    1.00
 -10   0  10    0.90    1.20
 -10  10   0   -1.70    1.30
 -10  10   0    0.20    1.30
   0 -10 -10    0.30    1.00
   0  10 -10    0.80    1.60
   0  10  10   -0.60    1.20
 -10 -10  -2  534.35   17.30
 -10 -10  -2  544.15   17.40
 -10 -10   2  509.65   16.20
 -10 -10   2  502.15   16.50
 -10  -2 -10  547.25   16.70
 -10  -2  10  518.15   16.10
 -10  -2  10  491.15   15.60
 -10   2 -10  510.25   15.90
 -10   2 -10  483.75   15.50
 -10   2  10  536.35   16.70
 -10   2  10  525.55   16.50
 -10  10  -2  472.15   15.20
 -10  10  -2  494.35   16.10
 -10  10   2  545.85   16.90
 -10  10   2  532.55   17.10
  -2 -10 -10  533.55   16.60
  -2 -10  10  506.15   16.10
  -2  10 -10  494.55   15.40
  -2  10  10  528.55   16.60
   2 -10 -10  489.85   15.60
   2 -10  10  533.55   17.10
   2  10 -10  498.05   16.00
   2  10  10  516.45   16.30
 -10 -10  -4  250.67    8.70
 -10 -10  -4  260.17    9.50
 -10 -10   4  261.17    9.30
 -10 -10   4  268.07    9.60
 -10  -4 -10  265.07    9.00
 -10  -4 -10  270.17    9.30
 -10  -4  10  275.67    9.30
 -10  -4  10  260.57    8.90
 -10   4 -10  258.97    9.20
 -10   4 -10  260.97    8.80
 -10   4  10  257.57    8.80
 -10   4  10  263.77    8.90
 -10  10  -4  266.27    9.40
 -10  10   4  265.77    9.30
 -10  10   4  268.17    9.50
  -4 -10 -10  269.97    9.10
  -4 -10  10  262.97    9.30
  -4  10 -10  247.08    8.80
  -4  10  10  244.78    8.90
   4 -10 -10  257.17    8.80
   4 -10  10  267.97    9.30
   4  10  10  272.17    9.60
 -10 -10  -6  617.74   18.70
 -10 -10  -6  678.43   20.40
 -10 -10   6  651.43   19.30
 -10 -10   6  678.73   19.40
 -10  -6 -10  640.74   19.00
 -10  -6 -10  637.94   20.40
 -10  -6  10  665.63   19.30
 -10   6 -10  659.93   19.40
 -10   6 -10  640.94   18.70
 -10   6  10  629.44   18.90
 -10  10  -6  662.73   19.40
 -10  10   6  653.83   19.20
 -10  10   6  631.14   19.20
  -6 -10 -10  645.54   19.00
  -6 -10  10  652.13   19.20
  -6  10 -10  621.04   19.00
  -6  10  10  593.34   20.20
   6 -10  10  660.03   19.20
   6  10  10  670.03   19.70
  10 -10  -6  634.94   18.90
  10  -6  10  671.93   19.30
  10   6  10  579.44   19.30
 -11  -1  -1    1.20    2.10
 -11  -1  -1    3.40    2.30
 -11  -1  -1    0.70    1.50
 -11  -1  -1    2.20    1.40
 -11  -1   1    0.50    1.70
 -11  -1   1   -0.70    1.80
 -11  -1   1    1.10    2.30
 -11  -1   1   -2.90    2.10
 -11  -1   1    3.70    1.90
 -11   1  -1   -0.30    1.60
 -11   1  -1   -1.00    1.50
 -11   1  -1    0.00    1.60
 -11   1   1   -0.40    1.70
 -11   1   1    0.40    1.70
 -11   1   1    7.80    2.10
  -1 -11  -1   -0.20    1.30
  -1 -11  -1   -0.40    1.80
  -1 -11   1    0.00    1.70
  -1 -11   1    1.10    1.40
  -1  -1 -11    0.80    1.10
  -1  -1  11   -0.50    1.20
  -1  -1  11   -0.50    2.50
  -1   1 -11    0.50    1.10
  -1   1  11   -0.20    1.20
  -1  11  -1    0.40    1.00
  -1  11   1   -0.40    1.00
   1 -11  -1   -0.40    1.20
   1 -11  -1    1.80    2.60
   1 -11   1    0.10    1.70
   1  -1  11   -0.40    1.40
   1   1 -11    0.30    1.00
   1   1  11    0.00    1.20
   1  11  -1    1.00    1.00
   1  11   1    0.20    1.20
 -11  -1  -3   29.30    3.30
 -11  -1  -3   24.10    2.60
 -11  -1  -3   19.70    2.50
 -11  -3   1   31.80    3.20
 -11   3  -1   27.10    3.50
 -11   3  -1   20.00    2.90
 -11   3  -1   25.00    2.70
   1  -3  11   24.50    2.80
  -1 -11   3   18.40    2.80
 -11   1   3   21.60    2.90
 -11   1   3   26.00    2.70
 -11   1   3   21.60    2.80
 -11   1   3   22.20    3.40
  -3 -11  -1   26.70    3.00
  -3 -11  -1   26.60    3.00
  -3 -11  -1   24.80    3.20
  -3   1 -11   28.40    3.00
  -3  -1  11   22.10    2.70
  -3  -1  11   25.60    2.70
  -1  11  -3   20.50    2.40
  -3  11   1   23.70    2.90
  -1  -3 -11   22.50    2.70
  -1  -3 -11   22.30    2.50
   1 -11  -3   27.30    3.10
  -3   1 -11   27.10    2.50
   3   1  11   26.20    2.90
   1  11   3   26.60    3.10
  -1   3  11   27.20    2.80
   1  -3  11   26.50    2.80
   3  11  -1   17.20    2.20
   1   3 -11   20.60    2.40
 -11  -3   1   25.70    2.90
   3 -11   1   24.20    3.10
 -11  -3   1   22.70    2.70
   1   3  11   28.20    2.80
 -11   1  -3   23.10    2.40
 -11   3   1   22.50    2.70
  -3  -1 -11   26.70    3.00
 -11   3   1   23.00    2.90
  -3 -11   1   22.00    2.80
  -3 -11   1   24.20    3.30
  -1  -3  11   23.70    2.80
  -3 -11   1   28.20    3.10
  -3   1  11   29.80    2.90
  -3   1  11   22.90    2.70
  -1 -11  -3   25.30    3.10
  -1 -11  -3   24.80    3.50
 -11   1  -3   22.80    2.70
  -3  11  -1   22.30    2.60
  -1  11   3   26.50    2.90
  -3  -1 -11   26.10    2.70
   3  11   1   26.40    3.00
   1  11  -3   19.40    2.40
  -1   3 -11   27.40    2.50
   3  -1  11   28.00    3.00
  -1  -3  11   20.30    2.80
 -11   3   1   27.60    3.10
 -11  -1   3   22.30    2.60
 -11  -1   3   27.00    3.20
 -11   1  -3   25.60    3.20
   1 -11   3   24.90    3.10
 -11  -1   3   32.20    3.20
 -11  -3  -1   21.80    2.70
 -11  -3  -1   17.80    2.50
 -11  -3  -1   25.10    2.90
  -3 -11   3   -0.30    1.00
  -3 -11   3   -2.20    2.20
 -11  -3   3    0.10    1.30
 -11  -3   3    1.90    2.40
 -11   3  -3    0.00    1.50
 -11  -3  -3    0.30    1.30
 -11  -3  -3   -0.90    1.10
 -11  -3   3    0.40    1.20
  -3  11   3   -0.70    1.20
   3 -11   3   -1.60    1.50
   3   3 -11   -1.20    1.00
   3   3  11    0.70    1.20
   3  11   3    4.50    2.00
  -3 -11  -3    1.60    2.10
  -3  -3  11    0.10    1.10
  -3  -3  11   -0.40    1.60
  -3   3 -11    0.50    0.90
  -3   3  11    0.30    1.00
  -3  11  -3   -1.70    1.10
 -11  -3  -3   -0.90    1.60
 -11   3  -3   -0.70    0.90
 -11   3   3   -0.50    1.40
 -11   3   3    0.60    1.40
 -11   3   3   -2.70    2.30
  -3 -11  -3   -0.40    1.30
  -3  -3 -11    0.20    1.40
  -3  -3 -11   -0.30    1.20
 -11   5  -1  201.18    8.70
 -11  -5   1  201.98    8.40
  -5 -11  -1  187.78    7.50
  -5 -11  -1  193.88    8.60
   1 -11  -5  203.28    8.50
  -5   1 -11  187.98    7.60
   5   1  11  190.78    7.80
  -5 -11  -1  197.78    8.10
  -1  -5 -11  193.38    7.80
 -11  -1  -5  185.58    8.20
  -5  -1  11  215.18    8.40
  -5  -1  11  203.18    7.70
   5  11  -1  202.28    7.70
 -11   5  -1  196.38    7.90
  -5   1 -11  205.88    7.90
 -11  -1  -5  191.08    7.80
   1  11   5  203.78    8.10
 -11   1   5  198.58    7.80
  -1 -11   5  193.88    8.50
  -1  11  -5  201.28    7.90
  -5  11   1  187.48    8.30
 -11  -1  -5  192.68    8.10
 -11   1   5  200.38    7.80
   1  -5  11  184.48    7.90
   1   5 -11  195.88    7.70
 -11  -5   1  199.18    8.30
 -11   5  -1  196.18    8.00
  -1  -5 -11  190.08    7.30
  -1   5  11  190.28    8.20
  -5  11   1  200.38    8.20
 -11   1   5  183.58    8.00
   1  -5 -11  183.78    7.40
  -1  11   5  201.38    7.80
  -1  11   5  207.48    8.20
   5  11   1  181.48    7.80
 -11   5   1  198.98    8.00
  -5   1  11  192.78    8.20
 -11   5   1  198.38    7.90
  -5  -1 -11  193.48    7.70
  -5  -1 -11  193.78    7.50
 -11  -5  -1  190.38    8.10
  -1  -5  11  190.28    8.00
   1   5  11  194.28    8.20
  -1  -5  11  206.18    7.90
  -5 -11   1  191.28    8.00
   1 -11   5  190.58    8.20
   1  11  -5  191.78    7.70
  -5   1  11  196.58    7.50
 -11  -1   5  203.48    8.20
 -11  -1   5  198.78    7.80
 -11  -1   5  196.48    8.10
 -11   1  -5  202.38    8.30
 -11  -5  -1  185.38    8.00
 -11  -5  -1  182.08    7.70
  -1 -11  -5  199.68    8.20
 -11   5   1  202.28    8.60
  -5  11  -1  198.38    8.20
  -5  11  -1  193.68    8.20
  -5 -11   1  200.78    8.90
  -1   5 -11  205.38    7.90
   5  -1  11  167.68    7.80
 -11   1  -5  200.08    8.00
 -11   1  -5  196.38    8.20
 -11   5  -3    9.30    2.10
  -5   3 -11    7.60    2.40
  -3   5  11    7.60    1.80
  -3   5  11   10.70    2.60
 -11   3   5    7.60    1.70
 -11   3   5    6.60    1.70
  -5  -3  11    8.70    1.70
  -5  -3  11    7.90    1.60
  -5   3 -11    9.20    1.80
 -11  -5   3    9.60    2.20
  -3  -5 -11    7.50    1.60
   5   3  11    9.70    1.90
 -11  -5   3   10.30    2.20
 -11  -5   3   10.10    1.90
   3 -11  -5    5.70    1.50
 -11   5  -3    8.40    1.70
   3  -5  11    8.20    1.90
   3   5 -11   11.90    1.90
  -3  -5 -11    7.10    2.20
   5 -11   3    9.00    2.10
 -11  -3  -5    8.70    1.70
 -11  -3  -5    6.90    1.70
  -3 -11   5    7.70    2.60
  -3 -11   5   11.20    2.20
  -5  11   3    7.40    1.90
  -3  11  -5    7.30    1.60
  -3  11  -5    6.30    2.60
   3  11   5    8.90    2.90
  -5 -11  -3   10.20    2.00
  -5 -11  -3    5.00    1.70
  -5  11   3    8.00    2.80
   5   3 -11    9.10    1.70
  -5  11  -3   11.40    2.30
  -3 -11  -5    5.60    2.70
  -5 -11   3    7.10    1.80
  -5 -11   3    7.80    1.70
  -5  -3 -11    3.40    1.80
 -11  -5  -3    8.60    1.80
  -3  -5  11    8.80    1.70
  -3  -5  11   10.90    2.30
  -3   5 -11    7.10    1.40
 -11  -5  -3    7.30    1.70
  -5   3  11    8.20    1.90
  -5   3  11    9.70    1.80
 -11   5   3    6.90    1.80
  -5  11  -3   12.00    2.00
   3   5  11   10.40    2.10
  -5  -3 -11    9.80    1.80
   5  11   3    8.40    2.60
 -11  -5  -3    7.00    2.00
  -3  11   5    5.50    2.00
 -11   5   3    6.70    2.00
 -11  -3   5    5.20    1.60
 -11  -3   5    8.50    1.80
 -11   3  -5    6.80    1.90
 -11   3  -5    8.40    1.60
  -3 -11  -5    7.20    1.60
   3 -11   5    9.00    2.00
  -5  11   5    1.50    1.20
  -5  11  -5    1.70    1.80
  -5 -11   5   -0.60    1.40
  -5 -11   5    1.20    1.30
  -5  -5 -11    0.80    1.00
  -5  -5  11    0.80    1.10
 -11  -5  -5    1.00    1.20
 -11  -5   5    0.50    1.00
 -11  -5   5    0.50    1.00
 -11  -5   5   -2.10    2.30
 -11   5  -5   -0.50    1.30
 -11   5  -5   -0.90    0.90
  -5 -11  -5   -0.10    1.80
  -5  -5  11    1.50    1.10
  -5   5 -11   -0.20    0.80
  -5  11  -5    2.50    1.40
 -11  -5  -5   -0.40    1.10
 -11   5   5   -0.50    1.20
  -5   5  11    1.40    1.40
  -5   5  11    0.40    1.60
   5 -11   5    1.00    1.40
   5   5 -11   -0.60    1.30
   5   5  11   -0.10    1.20
  -5  11   5   -3.50    3.10
 -11   5   5   -0.90    1.10
  -5 -11  -5    1.30    1.20
   5 -11  -5   -0.60    1.10
 -11  -1  -7  214.58    8.60
 -11   1   7  218.38    8.30
 -11   1   7  204.88    8.50
   1  11   7  208.68    8.40
   7   1  11  195.88    9.20
  -7 -11  -1  206.58    9.00
 -11   7  -1  224.38    8.50
  -1   7  11  229.78    8.90
  -7   1 -11  221.38    8.40
  -7   1 -11  213.58    8.00
  -1 -11   7  223.08    8.90
   1 -11  -7  220.58    8.70
 -11  -1  -7  220.38    8.40
 -11  -7   1  215.18    8.80
 -11  -7   1  216.98    8.90
  -7  -1  11  216.38    8.10
  -1  11  -7  212.98    8.00
  -1  -7 -11  219.28    8.10
 -11   7  -1  213.58    8.30
 -11   7  -1  219.08    9.10
   1  -7  11  212.58    8.60
   7  11  -1  218.18    8.20
  -7  -1  11  221.58    8.70
   1   7 -11  213.78    8.00
  -7  11   1  219.48    8.70
 -11   1   7  221.08    8.40
  -7 -11  -1  221.68    8.80
  -7  11   1  217.68    8.70
  -7   1  11  215.88    8.10
   7  11   1  208.28    8.20
   1   7  11  228.08    8.90
  -7 -11   1  218.38    8.60
  -7 -11   1  219.68    9.20
 -11   1  -7  207.38    8.60
 -11   1  -7  221.28    8.40
  -1  11   7  223.68    8.50
  -7  -1 -11  211.78    8.00
  -1  11   7  204.38    8.20
  -1  -7  11  214.08    8.60
 -11  -1   7  223.18    8.60
 -11  -1   7  219.48    8.30
   1  -7 -11  208.38    7.90
  -1 -11  -7  215.48    8.70
 -11   1  -7  209.58    8.60
 -11  -7  -1  232.98    9.00
   1 -11   7  219.48    8.80
   1  11  -7  210.58    8.00
  -7  11  -1  216.48    8.50
  -7  11  -1  216.78    8.60
  -1   7 -11  214.88    8.10
 -11  -7  -1  212.98    8.90
  -7  -1 -11  214.18    8.40
 -11   7   1  225.88    9.30
   1  -7 -11  206.08    8.30
  -7   1  11  227.88    8.80
 -11   7   1  214.28    8.50
  -7  -3  11    3.70    1.30
  -7 -11  -3    5.90    1.80
   3 -11  -7    4.90    1.50
   7   3  11    7.10    2.00
 -11  -7   3    3.20    1.40
 -11  -7   3    5.10    1.70
  -7  11   3    5.30    1.50
 -11   7  -3    6.30    1.60
  -3  -7 -11    4.50    1.40
  -7   3 -11    5.00    1.40
 -11   3   7    7.20    2.40
 -11   3   7    5.40    1.50
 -11  -3  -7    4.10    1.40
 -11  -3  -7    3.10    1.30
  -3   7  11    5.10    1.50
  -7   3 -11    4.80    1.70
  -3 -11   7    3.90    1.50
  -3  11  -7    2.30    1.60
  -3  11  -7    4.50    2.20
   3  -7  11    4.90    1.40
   3   7 -11    6.60    1.70
 -11   3   7    5.00    1.60
  -7 -11  -3    2.60    1.60
  -7  -3  11    4.70    1.40
 -11   7  -3    5.90    1.70
  -7  11   3    3.30    1.90
 -11  -7  -3    5.00    1.50
  -3   7 -11    5.10    1.30
  -7   3  11    7.30    1.50
 -11  -3   7    3.60    1.30
  -3  11   7    5.30    1.80
   3  -7 -11    3.50    2.40
  -3  -7  11    6.70    1.70
 -11  -7  -3    4.70    1.80
 -11  -7  -3    5.40    1.60
  -7  11  -3    5.80    1.80
 -11  -3   7    4.30    1.60
   7   3 -11    4.50    1.50
  -7  11  -3    7.30    1.90
  -7 -11   3    7.40    1.90
  -3 -11  -7    4.20    1.30
 -11   3  -7    2.60    1.60
 -11   3  -7    4.20    1.30
  -7 -11   3    5.40    1.60
   3 -11   7    4.80    1.50
 -11   7   3    5.30    1.70
  -7   3  11    5.20    1.60
   3   7  11    4.80    1.60
  -7  -3 -11    6.90    1.60
  -3  -7  11    8.50    2.00
 -11   7   3    5.80    1.90
 -11  -5  -7  155.18    6.40
  -7  -5  11  170.88    8.40
   5 -11  -7  174.78    7.00
  -5   7  11  156.38    6.60
  -5   7  11  154.48    6.20
  -7  -5  11  152.98    6.40
 -11  -5  -7  161.28    6.70
  -7 -11  -5  158.18    6.80
  -7   5 -11  164.98    6.50
 -11  -7   5  154.38    6.70
 -11  -7   5  150.88    6.70
 -11   7  -5  145.99    6.60
 -11   7  -5  159.68    6.40
  -5 -11   7  144.99    6.30
  -5 -11   7  167.18    7.10
  -5  11  -7  145.29    6.30
   5  -7  11  153.48    6.60
  -5  -7 -11  151.88    6.20
 -11   5   7  159.68    6.60
   7 -11   5  149.49    6.50
  -7 -11  -5  151.38    6.20
  -5  11  -7  160.18    6.50
   7   5  11  153.08    6.40
  -7   5 -11  150.78    6.40
  -7  11   5  148.59    6.70
 -11   5   7  151.48    6.80
  -7  11   5  158.38    6.80
  -7  11  -5  140.49    6.30
   5   7  11  154.88    6.60
  -5  -7  11  147.39    6.10
  -5  -7  11  151.68    6.70
  -5   7 -11  155.48    6.40
   7   5 -11  155.98    6.10
  -7 -11   5  156.18    6.30
  -7 -11   5  153.58    7.00
 -11  -5   7  161.18    6.70
  -7   5  11  157.68    6.20
  -5 -11  -7  158.88    6.50
 -11   7   5  156.28    6.60
 -11   7   5  155.88    7.00
 -11  -5   7  149.59    6.10
 -11   5  -7  151.18    6.70
 -11   5  -7  167.38    6.40
   7 -11  -5  157.68    6.60
  -7  11  -5  151.98    6.40
  -7  -5 -11  168.18    6.40
  -7   5  11  162.38    6.60
  11  -7   5  162.08    6.60
 -11  -7  -5  160.08    6.80
 -11  -7  -5  157.18    6.40
   7  -7  11    0.10    0.90
   7 -11   7   -0.20    1.40
   7 -11  -7    1.60    1.30
  -7  11   7   -0.30    1.00
  -7  11  -7    1.90    1.40
 -11  -7  -7   -0.30    0.90
 -11  -7   7   -0.60    0.90
   7   7  11    1.50    1.10
  11  -7   7   -1.30    1.50
  -7   7  11   -0.40    1.30
 -11  -7  -7    1.30    1.10
 -11   7   7   -0.50    1.00
 -11   7   7   -0.10    1.10
  -7 -11  -7   -0.50    0.90
  -7 -11  -7   -2.10    2.10
 -11   7  -7    0.90    1.00
  -7 -11   7   -0.30    1.10
 -11   7  -7    0.10    1.00
  -7   7 -11    1.20    1.00
  -7   7  11   -2.00    1.80
  -7  -7 -11    0.60    0.90
  -7  -7  11   -0.70    0.90
  -7 -11   7   -2.40    1.20
 -11   9  -1   83.59    4.70
  -9 -11  -1  103.69    5.40
  -1  -9 -11   99.49    4.50
 -11   1   9   93.29    4.80
  -9 -11  -1  104.19    5.00
 -11   1   9   98.49    4.80
   1  11   9  105.09    4.90
 -11  -1  -9  111.49    5.30
 -11  -1  -9  102.59    5.10
   1 -11  -9  100.09    4.80
 -11  -9   1  103.29    5.40
  -1 -11   9  101.69    5.10
  -9  -1  11   95.79    4.70
  -9   1 -11   94.29    4.40
 -11   9  -1  113.39    5.20
  -9  -1  11   99.59    4.50
 -11  -9   1  103.99    5.30
  -1   9  11   92.79    4.80
   1   9 -11   98.19    4.50
  -1  11  -9  108.09    4.60
  -9   1 -11   98.49    4.80
  -9  11   1   97.09    4.80
   9  11  -1   95.99    4.80
   1  -9  11   99.79    4.90
  -9  11   1   97.59    4.80
 -11  -1   9   97.29    4.80
  -9  -1 -11  100.29    4.60
 -11  -9  -1  102.29    5.00
  -9 -11   1  105.29    5.70
 -11  -1   9  113.99    5.50
 -11   9   1  102.99    5.20
  -9 -11   1  106.39    5.00
  -1  11   9   95.29    4.70
 -11   9   1  101.49    4.70
   1 -11   9   97.09    5.20
  -1  -9  11   91.89    4.70
  -1   9 -11   92.79    4.50
 -11   1  -9  102.69    4.60
   1   9  11  108.69    5.10
  -9   1  11   99.99    4.80
  -9   1  11   98.39    4.50
  -1 -11  -9  102.39    4.80
 -11  -9  -1  108.49    5.30
   1  11  -9   88.09    4.30
 -11   1  -9   84.89    4.90
  -9  11  -1   93.29    4.90
   1  -9 -11   90.79    4.30
  -9  11  -1  100.79    4.70
 -11  -9   3    6.30    1.40
  -9  -3  11    5.20    1.30
  -9 -11  -3    5.30    1.70
  -3 -11   9    8.80    1.70
 -11  -9   3   10.70    2.00
  -3  -9 -11    5.70    1.10
  -9  11   3    6.00    1.50
  -9  11   3    9.00    1.80
  -9   3 -11    5.50    1.40
  -3   9  11    7.10    1.60
  -3  11  -9   16.10    2.70
   3  -9  11    5.60    1.40
  -9   3 -11    6.00    1.40
  -9  -3  11    5.60    1.30
 -11   3   9    3.20    2.10
 -11   3   9    5.60    1.30
   3  11   9    6.80    1.50
 -11   9  -3    7.60    1.50
 -11  -3  -9    3.50    1.20
   3 -11  -9    6.70    1.40
 -11  -3  -9    7.30    1.40
   3  -9 -11   10.30    1.90
  -3  11   9    5.20    2.80
  -9   3  11    5.60    1.50
  -9   3  11    6.60    1.40
  -3  -9  11    6.50    1.50
  -9 -11   3    6.40    1.40
 -11   9   3    9.80    1.70
 -11   9   3    5.50    1.60
  -9  -3 -11    6.40    1.30
 -11   3  -9    6.50    1.40
 -11  -9  -3    6.10    1.40
  -3 -11  -9    7.90    1.50
  -9  11  -3    6.90    1.50
   3 -11   9    6.90    1.50
   3  11  -9    4.90    1.10
  -3   9 -11    6.40    1.40
   9   3 -11    6.50    1.80
 -11  -3   9    6.20    1.50
 -11  -3   9    8.10    1.40
 -11   3  -9    6.30    1.60
  -9 -11   3    7.00    1.70
   3   9  11    5.60    1.50
  -9  11   5   19.00    2.00
 -11  -5  -9   22.20    2.10
  -9  -5  11   21.60    2.00
  -9   5 -11   24.20    2.10
   5  -9  11   21.50    2.10
  -5  11  -9   21.20    2.30
  -9 -11  -5   27.10    2.50
  -9  11   5   19.80    2.30
  -5  -9 -11   28.20    2.10
  -9 -11  -5   23.00    2.20
   5  11   9   25.70    2.30
 -11  -9   5   25.10    2.20
   5 -11  -9   21.40    2.10
 -11   5   9   23.70    2.00
   9   5  11   23.40    2.40
  -5 -11   9   23.60    2.30
 -11  -5  -9   21.10    2.20
  11  -9  -5   22.90    2.30
 -11   9  -5   21.90    2.20
  -9   5 -11   27.50    2.40
  -9   5  11   25.90    2.60
  -9 -11   5   26.10    2.40
  -9 -11   5   21.30    2.10
  -5   9 -11   19.30    2.00
   9 -11  -5   22.90    2.30
 -11   9   5   25.50    2.20
 -11   9   5   27.20    2.50
  -9  -5 -11   21.50    2.00
 -11  -5   9   22.60    2.10
  -5  -9  11   25.40    2.50
 -11   5  -9   24.20    2.20
 -11   5  -9   25.50    2.10
  -9   5  11   24.60    2.20
  -5 -11  -9   24.10    2.00
   5 -11   9   23.70    2.30
 -11  -9  -5   20.10    2.20
 -11  -9  -5   22.30    2.20
  -9  11  -5   23.40    2.30
   5   9  11   24.00    2.30
  -5  11   9   21.50    2.30
   5  -9 -11   28.40    4.30
 -11  -5   9   22.30    1.90
 -11  -7  -9   73.69    3.30
  -7  -9 -11   73.19    3.20
  -9   7 -11   74.99    3.40
   7  -9  11   74.59    3.30
  -7 -11   9   80.69    5.20
  11  -7   9   62.09    3.50
  -9  11   7   69.79    3.30
 -11   7   9   77.49    3.30
 -11  -9   7   74.69    3.30
 -11   9  -7   69.69    3.30
   9   7  11   65.89    3.50
 -11  -7  -9   76.59    3.50
   7  11   9   75.19    3.50
  -9  -7  11   70.39    3.20
  -9  11  -7   67.29    3.30
  -9 -11   7   63.79    3.60
  -9 -11   7   68.49    4.90
 -11   9   7   72.59    3.30
  -9  -7 -11   69.79    3.20
 -11   7  -9   74.19    3.40
  -7   9 -11   72.89    3.30
  -9   7  11   62.29    3.70
  -7 -11  -9   74.09    3.30
   7   9  11   77.49    3.50
  -7  11   9   68.99    4.10
   7 -11   9   86.99    4.90
 -11  -7   9   73.49    3.30
   9  -7  11   76.89    3.40
 -11  -9  -7   72.59    3.50
 -11 -11  -1   -0.80    0.90
 -11 -11   1    0.90    1.00
 -11 -11   1   -0.50    1.10
 -11  -1 -11    0.70    0.90
 -11  -1  11   -1.20    1.00
 -11  -1  11   -1.20    1.40
 -11   1 -11   -0.40    1.00
 -11   1  11   -0.40    1.30
 -11  11  -1    0.30    1.10
 -11  11   1    1.70    1.30
 -11  11   1    1.30    1.20
  -1 -11 -11   -0.60    1.00
  -1 -11  11    1.20    2.00
  -1  11  11    0.60    2.90
   1 -11 -11   -0.60    1.10
   1 -11  11    0.30    0.90
   1  11  11    0.60    1.20
 -11 -11  -3    1.00    1.00
 -11 -11   3    0.10    0.90
 -11 -11   3   -1.80    1.10
 -11  -3 -11    0.20    0.80
 -11  -3  11    0.10    0.90
 -11  -3  11    0.80    0.80
 -11   3 -11    0.60    1.50
 -11   3  11    0.30    0.90
 -11  11  -3    0.70    1.20
 -11  11   3    1.40    1.10
 -11  11   3   -0.80    1.30
  -3 -11 -11    1.10    0.90
  -3 -11  11    0.30    1.10
   3 -11  11   -0.10    0.90
   3  11  11   -2.00    1.00
  11 -11  -3    1.80    1.00
 -12   0   0  912.71   27.80
 -12   0   0  905.51   27.50
 -12   0   0  906.11   27.50
   0 -12   0  931.51   27.90
   0 -12   0  916.61   28.20
   0   0 -12  948.81   28.20
   0   0  12  922.61   28.20
   0  12   0  941.21   28.10
 -12   0  -2  150.18    7.00
 -12   0  -2  154.08    6.50
 -12   0  -2  158.28    6.70
 -12   0   2  144.19    6.80
 -12   0   2  153.38    6.50
 -12   0   2  147.29    6.70
  -2 -12   0  150.28    6.40
  -2 -12   0  151.48    7.20
  -2  12   0  150.18    6.60
   0  -2 -12  158.98    6.80
   0  -2  12  157.58    6.70
   0  -2  12  149.88    6.70
   0   2 -12  150.88    6.60
   0   2  12  147.89    6.80
   2 -12   0  148.79    6.60
   2 -12   0  147.99    7.20
   2  12   0  154.48    6.60
   0 -12   2  150.78    6.50
   0 -12   2  139.09    6.80
   0  12  -2  154.28    6.50
   0  12   2  155.38    6.80
   2   0 -12  150.08    6.70
   2   0  12  155.18    6.70
 -12  -2   0  143.49    6.60
 -12   2   0  131.79    6.60
 -12   2   0  145.29    6.90
 -12   2   0  141.09    6.40
  -2   0 -12  151.08    6.50
  -2   0  12  145.39    6.70
   0 -12  -2  154.18    6.90
 -12  -2   0  131.49    6.40
 -12  -2   0  146.59    6.50
   2  -2  12  701.03   21.70
   2  12  -2  698.53   21.70
   2  12   2  692.03   21.90
 -12  -2  -2  669.43   21.20
 -12  -2  -2  723.53   21.60
 -12  -2  -2  704.13   21.90
 -12  -2   2  719.53   21.80
 -12  -2   2  677.63   21.30
 -12  -2   2  685.33   21.40
 -12   2  -2  695.83   22.40
 -12   2  -2  707.03   21.80
 -12   2  -2  666.33   21.50
 -12   2   2  732.73   21.60
 -12   2   2  686.33   22.20
 -12   2   2  684.93   21.30
   2  -2  12  681.53   21.40
  -2 -12  -2  692.33   21.80
  -2 -12  -2  687.73   22.10
  -2 -12   2  731.53   22.90
  -2  -2 -12  708.73   21.70
  -2  -2 -12  678.13   20.90
  -2   2  12  730.73   22.40
  -2  12  -2  706.53   22.10
  -2  12   2  694.63   22.00
   2 -12  -2  728.63   22.40
   2 -12   2  695.43   21.90
  -2   2 -12  707.33   21.90
  -2  -2  12  706.53   22.10
   2   2  12  720.13   22.20
   2   2 -12  712.33   22.00
 -12   0   4 1356.96   39.10
   0   4 -12 1358.56   39.30
   0  -4  12 1337.77   39.30
   0  -4  12 1388.66   39.00
   0  -4 -12 1294.77   38.30
  -4 -12   0 1263.77   38.30
  -4 -12   0 1370.86   40.30
  -4  12   0 1371.86   39.70
   0  -4 -12 1338.97   39.30
   4   0  12 1331.17   39.10
   0   4  12 1373.96   40.00
   4  12   0 1381.56   39.30
 -12  -4   0 1390.76   39.50
 -12  -4   0 1331.77   39.50
 -12   0   4 1309.67   39.30
 -12   4   0 1339.17   38.80
 -12   4   0 1342.67   40.20
 -12   4   0 1350.36   39.30
  -4   0 -12 1340.37   39.20
  -4   0 -12 1337.47   38.60
  -4   0  12 1351.16   39.90
  -4   0  12 1368.26   38.60
   0 -12  -4 1373.06   39.90
   0 -12   4 1368.46   39.90
   0  12  -4 1413.86   39.50
   0  12   4 1291.17   38.60
   0  12   4 1350.56   39.60
 -12   0  -4 1293.77   39.20
 -12   0  -4 1372.56   39.40
 -12   0  -4 1337.47   39.50
 -12   0   4 1306.97   38.80
  -4  -2  12   35.30    3.30
 -12  -4   2   32.90    3.10
 -12  -4   2   33.20    3.40
 -12   4  -2   33.20    3.30
 -12   4  -2   36.20    2.90
   2   4 -12   34.10    2.80
  -4   2 -12   32.40    2.70
   4 -12   2   43.50    4.40
   4  12  -2   32.00    2.70
 -12   2   4   32.50    3.20
  -4  -2  12   32.30    2.90
  -4  12   2   37.80    3.10
  -2  -4 -12   37.70    3.10
  -2  -4 -12   29.50    2.80
 -12  -4   2   25.50    3.00
 -12  -2  -4   34.50    2.90
 -12  -2  -4   34.40    3.00
   2  -4  12   31.20    2.90
  -2 -12   4   36.80    3.20
   4   2  12   32.20    3.10
   2  12   4   36.10    3.70
   2 -12  -4   37.50    3.10
 -12   2   4   31.30    2.90
  -2   4  12   32.90    3.00
  -4 -12  -2   31.30    3.00
  -4 -12  -2   34.70    3.80
  -2  12  -4   29.30    2.80
  -4  -2 -12   34.90    3.10
  -4  12  -2   33.80    2.90
 -12  -4  -2   31.60    3.10
  -4 -12   2   33.50    3.30
 -12  -4  -2   31.30    3.00
  -2  -4  12   33.30    2.90
  -2  -4  12   36.70    3.80
  -2   4 -12   33.50    2.70
  -4 -12   2   33.30    3.40
 -12  -2   4   37.40    3.20
 -12   4   2   31.80    3.10
 -12   4   2   26.00    3.30
 -12   4   2   30.40    3.10
  -4  -2 -12   32.70    2.80
   4  12   2   39.40    3.40
  -2 -12  -4   32.80    2.90
 -12  -2   4   28.80    2.80
 -12  -4  -2   37.70    3.30
  -2  12   4   28.40    3.10
 -12   2  -4   31.90    3.10
   2 -12   4   34.80    3.30
   2 -12   4   32.20    3.40
   2  12  -4   32.40    2.70
 -12   2  -4   29.80    2.80
   4   2 -12   35.10    2.90
 -12   2  -4   28.10    3.30
  -4   2  12   38.20    3.10
  -4   2  12   33.80    3.00
   2   4  12   32.20    3.00
 -12   4  -4  588.34   18.50
  -4  12  -4  537.85   17.50
  -4  12   4  515.25   17.30
   4 -12  -4  576.34   18.30
 -12  -4   4  547.55   17.30
 -12  -4   4  558.64   18.10
 -12  -4  -4  522.15   16.80
 -12  -4  -4  532.35   17.40
   4  12  -4  535.85   16.90
  -4 -12  -4  527.35   17.20
  -4 -12   4  564.74   18.70
  -4  -4 -12  534.05   16.50
  -4  -4  12  577.54   17.80
  -4   4 -12  560.54   17.70
  -4   4  12  550.94   17.60
 -12   4   4  535.15   17.60
 -12   4  -4  543.15   17.70
 -12   4   4  521.35   17.00
   4 -12   4  523.05   17.00
   4  -4  12  525.65   17.10
   4   4 -12  527.05   16.80
   4   4  12  530.15   17.80
  -4 -12  -4  520.45   16.90
 -12  -6   0    1.50    1.50
 -12   6   0    1.10    1.40
 -12   6   0    2.70    1.40
 -12   0  -6    5.40    2.80
 -12   6   0    1.60    2.40
 -12   0   6    4.60    1.70
 -12   0   6    1.20    1.20
  -6 -12   0    1.50    1.40
  -6 -12   0    1.10    1.30
  -6  12   0    2.30    1.20
  -6  12   0    2.20    2.50
   0  -6  12    2.70    1.20
  -6   0  12    3.10    1.30
   0   6 -12    1.40    1.20
   0   6  12    2.20    1.20
   6  12   0    2.90    1.60
  -6   0 -12    5.60    1.70
  -6   0  12    2.90    1.50
   0 -12  -6    3.70    1.30
   0 -12   6    4.20    1.40
   0  12  -6    2.80    1.20
   0  12   6    0.20    2.70
 -12   0  -6    2.30    1.20
 -12   0  -6    1.00    1.00
  -6   0 -12    2.60    1.30
 -12  -6   0    2.60    1.30
   6  12  -2  154.48    6.20
  -6   2 -12  145.79    6.10
 -12   6  -2  150.98    6.30
   2  -6  12  148.59    6.50
 -12   6  -2  146.39    6.80
  -2  12  -6  154.98    6.20
  -6  12   2  155.38    6.70
   2 -12  -6  158.08    6.70
  -2  -6 -12  154.08    5.90
 -12  -2  -6  161.28    6.50
 -12  -2  -6  148.89    6.60
  -6 -12  -2  150.28    6.00
  -6 -12  -2  151.08    6.90
   2  12   6  145.69    6.20
  -2   6  12  150.48    6.70
  -6  -2  12  148.39    6.40
  -6  -2  12  144.39    5.90
   2   6 -12  149.09    6.00
   6   2  12  147.49    7.30
 -12   2   6  141.59    6.20
  -2 -12   6  158.28    6.80
 -12  -6   2  141.69    6.60
 -12  -6   2  151.38    6.50
  -6   2 -12  141.39    6.10
  -6  12   2  147.39    7.20
 -12   2   6  147.39    6.50
 -12   6   2  150.78    7.10
 -12  -6  -2  132.99    6.30
 -12  -6  -2  161.08    6.90
  -6  12  -2  146.39    6.20
  -6  12  -2  144.19    6.60
 -12   6   2  163.68    6.50
 -12   2  -6  143.69    6.60
   2 -12   6  148.39    6.60
  -2  -6  12  148.49    6.10
  -2  -6  12  137.29    7.00
   6   2 -12  140.79    6.30
 -12  -6  -2  134.99    6.30
  -2   6 -12  148.99    6.10
  -6 -12   2  134.69    6.70
 -12   2  -6  143.19    6.20
  -6  -2 -12  154.78    6.50
  -2  12   6  151.58    6.60
 -12  -2   6  147.49    6.40
 -12  -2   6  140.79    6.00
  -6 -12   2  147.49    6.30
  -2 -12  -6  147.29    6.50
  -6  -2 -12  153.98    6.10
  -6   2  12  144.79    6.70
   2   6  12  149.29    6.60
  -6   2  12  154.28    6.70
   6  12   2  133.89    6.50
   2  12  -6  153.58    6.20
   2  -6 -12  148.49    6.20
 -12   6  -4   15.30    2.10
  -6 -12  -4   12.80    1.80
  -6 -12  -4    9.70    2.10
 -12   4   6   12.50    1.90
 -12   4   6   15.70    2.20
  -6  12   4    8.40    1.80
 -12  -4  -6   14.00    2.30
 -12  -4  -6   11.70    1.90
   4  -6  12   16.00    2.20
   6   4  12   16.30    2.20
  -4 -12   6   12.10    1.90
  -4  12  -6   13.00    1.90
   4 -12  -6    9.50    1.80
  -4   6  12   11.40    2.30
 -12  -6   4   12.40    2.00
 -12  -6   4   11.20    2.50
 -12   6  -4   12.70    2.00
  -4  -6 -12   14.30    1.90
  -6  -4  12   15.10    2.10
  -6  -4  12   13.00    1.80
  -6   4 -12   13.70    1.90
   4   6 -12   14.00    1.80
  -6   4  12   15.40    2.10
  -6   4  12   19.00    4.00
   4   6  12   14.10    2.10
   6 -12  -4   11.80    1.90
 -12  -6  -4   17.00    2.40
 -12   4  -6   12.10    1.70
  -6  -4 -12   10.80    1.70
  -4  -6  12   16.50    2.10
  -4  -6  12   14.70    2.70
  -4   6 -12   13.10    1.80
 -12  -6  -4   12.50    1.90
   6   4 -12   12.40    1.80
  -4 -12  -6   13.10    2.10
  -6 -12   4   15.30    2.30
  -4  12   6   10.90    2.60
  -6  12  -4   14.20    2.50
   4 -12   6   13.20    2.00
   4  12  -6   11.70    1.60
  -6  12  -4   11.80    1.90
 -12   6   4   12.20    2.30
  -6 -12   4   15.20    2.10
 -12  -6  -6   97.19    4.30
 -12   6   6   84.99    4.60
  -6  -6 -12   98.19    4.20
  -6  -6  12   91.39    4.20
  -6   6 -12   94.09    4.30
  -6   6  12   89.19    4.30
  -6   6  12   92.39    4.50
 -12  -6  -6   89.09    4.40
 -12  -6   6   93.19    4.50
  -6  12  -6   88.79    4.70
  -6  12   6   86.79    4.40
   6 -12  -6   97.89    4.60
   6  -6  12   96.29    4.50
   6   6  12   93.59    4.40
  12  -6   6   90.69    4.50
 -12   6   6   90.29    4.40
  -6 -12  -6   92.59    4.20
  -6 -12  -6   78.59    7.00
  -6 -12   6   83.79    4.50
  -6 -12   6   90.59    4.70
 -12   6  -6   99.89    4.40
 -12   6  -6   89.99    4.50
  -8   0  12  977.60   28.60
   0 -12  -8  984.10   29.20
   0 -12   8 1031.80   29.50
   0  12  -8 1019.80   28.70
   0  12   8  965.80   28.60
  -8   0  12 1009.20   29.30
  -8   0 -12  964.20   28.50
 -12  -8   0 1013.10   29.50
 -12  -8   0 1001.80   29.60
 -12   8   0  926.71   28.30
 -12   8   0 1030.60   29.80
  -8   0 -12  978.00   28.70
 -12   0  -8  992.30   29.00
 -12   0   8 1014.00   28.80
 -12   0   8  990.60   28.80
  -8 -12   0  993.80   29.20
  -8 -12   0  989.70   29.80
  -8  12   0 1003.90   29.00
  -8  12   0  962.90   28.80
   0  -8 -12  944.41   28.30
   0  -8  12 1000.20   29.20
   0   8 -12 1003.60   28.50
   0   8  12 1017.40   29.60
   8  12   0  889.31   28.40
 -12  -8   2  152.58    6.60
  -8  12   2  167.68    6.50
  -2 -12   8  161.18    6.70
  -2  12  -8  153.48    6.00
   8  12  -2  166.08    6.00
  -8 -12  -2  162.38    6.80
  -8   2 -12  165.18    6.10
 -12  -2  -8  153.98    6.20
 -12  -2  -8  158.68    6.50
 -12  -8   2  159.38    6.60
 -12   8  -2  167.68    6.90
   2 -12  -8  162.08    6.50
  -2   8  12  156.48    6.50
   2  12   8  163.08    6.40
  -8  -2  12  172.48    6.50
   2  -8  12  154.88    6.40
   2   8 -12  167.68    6.20
 -12   2   8  164.98    6.30
  -8  -2  12  162.58    6.10
  -8   2 -12  174.48    6.40
  -2  -8 -12  156.28    6.00
 -12  -2   8  168.48    6.50
  -2   8 -12  165.68    6.20
 -12   8   2  156.78    6.80
 -12   8   2  161.38    6.30
 -12   2  -8  163.08    6.60
  -8  12  -2  166.38    6.30
  -8  -2 -12  156.48    6.10
   8   2 -12  162.18    6.30
  -8  12  -2  155.78    6.40
  -2 -12  -8  164.58    6.50
  -8 -12   2  160.98    6.40
  -8   2  12  164.18    6.50
   2  -8 -12  157.58    6.20
  -8 -12   2  160.68    6.90
  -8   2  12  153.88    5.90
   2   8  12  175.98    6.90
  -2  12   8  133.19    7.00
   2  12  -8  167.38    6.10
 -12  -8  -2  173.08    6.90
  -2  -8  12  157.18    6.40
 -12  -2   8  157.48    6.20
   2 -12   8  165.68    6.60
 -12   2  -8  163.88    6.30
 -12   4   8  670.63   19.80
  -8   4 -12  708.13   20.60
  -8  12   4  671.03   20.10
 -12  -4  -8  693.03   19.90
 -12  -4  -8  657.43   20.10
   4  12   8  688.93   20.60
  -4 -12   8  692.03   20.90
 -12   8  -4  695.63   20.90
   4  -8  12  686.43   20.10
 -12  -8   4  678.93   20.80
 -12   8  -4  711.53   20.50
   8  12  -4  663.93   19.50
  -8  -4  12  687.33   20.50
   4 -12  -8  691.43   20.50
   8   4  12  647.44   20.00
  -8 -12  -4  597.44   19.10
  -4  -8 -12  680.53   19.50
 -12  -8   4  677.43   20.70
  -4   8  12  687.23   19.90
  -8 -12  -4  637.64   20.00
   4 -12   8  688.43   20.00
  -8 -12   4  696.13   21.00
  -4  12   8  639.74   19.80
  -4  -8  12  656.53   20.10
 -12   8   4  656.73   20.40
  -4 -12  -8  659.93   19.80
  -8  12  -4  656.83   20.20
  -8  -4 -12  643.54   19.50
 -12   8   4  692.23   19.90
   8   4 -12  582.34   19.20
 -12  -4   8  673.33   20.20
   4  -8 -12  619.44   19.90
 -12  -4   8  682.23   20.60
   4   8  12  711.53   20.90
   8 -12  -4  715.43   20.70
  -8   4  12  675.83   19.50
   4  12  -8  672.53   19.70
 -12   4  -8  706.43   20.70
 -12   4  -8  686.53   20.30
  -8   4  12  665.23   19.80
  -8 -12   4  667.43   20.30
 -12  -8  -4  672.73   20.30
  -4   8 -12  696.53   20.30
 -12   6   8   19.80    2.20
  12  -6   8   11.70    3.00
   8  12  -6   23.60    1.80
  -8   6 -12   17.70    2.10
   6  -8  12   27.20    2.60
  -6 -12   8   19.10    2.00
  -8 -12  -6   23.40    2.30
   8   6  12   19.00    2.30
 -12   8  -6   16.90    2.10
  -6  -8 -12   18.70    1.80
  -8  -6  12   17.80    1.80
 -12  -6  -8   19.40    1.90
   6 -12  -8   21.30    2.00
 -12  -8   6   19.40    2.00
   6  12   8   15.20    1.80
  -6   8 -12   19.10    1.80
 -12  -8  -6   26.40    3.40
  -8 -12   6   17.20    2.00
  -6  12   8   19.60    1.90
 -12  -8  -6   24.80    2.50
   6 -12   8   18.60    2.00
   6  12  -8   16.00    1.90
 -12   6  -8   20.10    1.80
 -12  -6   8   30.30    3.60
   8  -6  12   25.10    2.50
  -6 -12  -8   19.30    1.80
   6   8  12   21.80    2.00
   8 -12  -6   17.30    1.80
   6  -8 -12   20.30    2.20
  -8 -12   6   17.90    1.90
  -8  -6 -12   21.50    1.80
 -12   6  -8   20.60    1.90
   0 -12 -10   23.20    2.00
 -12   0  10   20.10    1.90
 -10 -12   0   22.40    2.20
 -10  12   0   23.10    2.00
 -10   0  12   19.70    1.80
   0 -10  12   22.70    2.00
   0 -12  10   21.30    2.20
   0 -10 -12   23.00    2.20
 -12 -10   0   20.20    3.30
 -12  10   0   25.00    2.20
 -10   0 -12   23.70    2.00
 -10   0  12   22.10    2.00
   0  10  12   22.60    2.20
  10   0 -12   25.60    2.00
 -12 -10   2   59.69    3.30
 -10 -12  -2   55.39    3.10
 -10  -2  12   57.29    2.80
 -12   2  10   53.89    2.70
  -2 -10 -12   59.69    2.80
 -10  12   2   59.19    2.90
  -2 -12  10   62.79    3.20
   2 -12 -10   54.29    2.90
   2 -10  12   60.69    3.00
 -10  -2  12   62.19    3.00
 -12  -2 -10   59.79    2.80
   2  12  10   63.59    3.10
  -2  10  12   54.99    3.10
 -12  10  -2   60.09    3.10
 -12 -10   2   63.89    3.10
   2  12 -10   45.90    3.40
 -10 -12   2   57.79    3.00
  -2 -12 -10   57.49    2.90
 -10  12  -2   53.49    3.30
   2 -12  10   63.39    3.10
 -10  -2 -12   54.19    2.80
  -2 -10  12   60.49    3.10
 -10 -12   2   62.99    3.30
 -12  -2  10   62.09    2.80
 -12   2 -10   53.69    2.80
 -10   2  12   63.09    4.60
 -10   2  12   52.69    2.70
 -12 -10  -2   56.79    3.10
   2  10  12   65.49    3.30
  10 -12  -2   60.49    3.00
 -12  -2  10   59.69    3.00
 -12  10   2   64.69    3.70
 -12  10   2   54.49    3.00
   4 -10  12  111.29    4.30
 -10   4 -12  104.59    4.70
 -12   4  10  108.99    4.00
 -10  -4  12  110.99    4.20
 -10  12   4  109.69    4.10
  -4 -10 -12  107.79    4.70
 -12  -4 -10  105.39    4.00
 -12  10  -4  106.49    4.30
 -12 -10   4  110.09    4.30
 -10 -12  -4  106.59    4.30
  -4 -12  10  125.19    5.60
 -12 -10  -4  109.99    4.30
  10 -12  -4  114.89    4.40
   4  10  12  117.19    4.50
 -10 -12   4  110.19    4.20
 -10  -4 -12  101.39    4.40
 -10 -12   4  114.89    4.40
 -12  -4  10  113.69    4.30
  -4 -12 -10  106.99    4.10
 -12  10   4  111.29    4.20
   4 -12  10  104.79    4.30
  10  -4  12  116.99    4.20
 -13  -1  -1   -0.30    1.60
 -13  -1  -1   -1.10    1.70
 -13   1  -1    1.10    1.90
 -13   1  -1    2.40    1.50
 -13   1   1    0.40    3.10
 -13   1   1    0.60    1.90
 -13   1   1   -0.30    2.10
  -1 -13  -1   -1.60    1.30
  -1 -13  -1   -6.00    2.20
  -1 -13   1   -1.70    1.90
  -1 -13   1    1.40    1.70
  -1  -1 -13    1.40    1.20
  -1  -1  13    0.70    1.20
  -1   1 -13    0.30    1.00
  -1   1  13    1.30    1.20
  -1  13  -1   -0.80    0.90
  -1  13   1   -0.80    1.10
   1 -13  -1    1.30    1.30
   1 -13   1   -1.50    1.50
   1 -13   1    2.20    2.20
   1  -1 -13    0.50    1.00
   1  -1  13    3.00    1.40
   1  -1  13    0.30    2.50
   1   1 -13   -0.70    0.90
   1   1  13    0.10    1.20
   1  13  -1   -1.20    1.00
   1  13   1    3.00    1.40
 -13  -1  -3   31.90    2.80
 -13  -1  -3   28.40    2.90
 -13   3  -1   35.70    2.90
  -1 -13   3   33.20    3.10
   3   1  13   29.90    2.90
   1  13   3   26.30    2.90
   1 -13  -3   23.90    2.90
 -13   1   3   27.10    2.70
 -13   1   3   35.00    3.30
  -3 -13  -1   34.70    3.60
  -3 -13  -1   27.20    3.20
   3 -13   1   28.20    2.90
   3  13  -1   30.00    2.70
  -3  13   1   28.60    2.70
  -1  -3 -13   27.90    2.60
  -3   1 -13   29.50    2.50
   3  -1 -13   29.00    2.70
 -13  -3   1   31.10    3.10
  -1   3  13   28.70    2.70
  -1  13  -3   30.90    2.70
   1  -3  13   34.00    3.90
   1  -3  13   34.10    3.20
   1   3 -13   29.90    2.40
 -13   3  -1   25.10    3.00
  -3  -1  13   28.90    2.70
  -3 -13   1   23.30    2.90
   1   3  13   28.90    2.70
 -13  -1   3   25.90    3.00
 -13   1  -3   29.00    3.90
 -13   3   1   28.80    3.20
 -13   3   1   28.50    2.90
  -1   3 -13   29.40    2.50
  -1  -3  13   26.50    3.70
  -1  -3  13   27.10    2.80
  -3   1  13   29.80    2.80
  -1 -13  -3   28.50    2.90
 -13  -1   3   28.90    2.80
   1  -3 -13   22.80    2.70
  -1  13   3   32.70    3.00
 -13   1  -3   35.00    3.20
  -3  13  -1   30.60    2.70
   1  13  -3   30.30    2.60
   3 -13  -1   25.60    2.80
 -13   1  -3   27.80    2.60
   3  -1  13   29.90    3.10
   3   1 -13   27.20    2.60
   3  13   1   26.30    2.90
 -13  -3  -1   27.60    3.50
 -13  -3  -1   31.50    3.10
 -13  -3  -1   30.30    3.00
  -3  -1 -13   27.30    2.50
   1 -13   3   28.00    3.00
 -13   3   1   34.30    3.20
   3 -13   3   -1.70    1.90
  -3   3 -13   -1.10    0.70
  -3   3  13   -0.30    1.10
  -3  13  -3    1.60    1.10
  -3  13   3    1.40    1.20
   3 -13  -3   -0.70    1.20
   3 -13   3    2.10    1.80
   3  13   3   -2.30    1.80
  -3 -13   3    1.10    1.20
  -3  -3 -13   -0.30    1.60
 -13  -3   3    0.90    1.70
 -13   3  -3   -2.60    1.60
 -13   3  -3    0.60    1.00
 -13   3   3    2.50    1.50
  -3 -13  -3   -1.00    1.20
  -3 -13  -3    1.70    2.50
   3   3  13    0.50    1.20
   3  13  -3    1.20    1.00
  -3  -3 -13   -5.00    2.10
  -3  -3  13   -1.00    1.10
 -13  -3  -3    2.00    1.10
   3   3 -13    1.40    0.90
   3  -3  13   -0.90    1.20
   3  -3 -13   -0.40    1.00
 -13   1   5    5.50    1.80
  -5 -13  -1    6.10    1.70
 -13   5  -1   11.60    2.10
 -13   1   5    5.10    2.70
  -1   5  13    5.60    1.40
   1  13   5    6.50    2.30
  -5   1 -13    3.10    1.20
 -13  -1  -5    5.60    1.50
  -5  -1  13    7.10    2.10
 -13  -5   1    4.90    1.60
   5   1  13    7.00    2.00
   1  -5  13    2.70    1.30
   1   5 -13    5.70    1.40
  -1 -13   5    2.80    1.40
  -1  13  -5    3.20    1.20
   5  13  -1    3.80    1.80
   1 -13  -5    4.00    1.50
  -5  13   1    4.00    1.40
   1  13   5    7.30    2.30
 -13  -5   1    3.50    1.40
  -5  -1  13    2.80    1.20
  -1  -5 -13    2.40    1.70
 -13   5   1    5.00    2.20
   1  13  -5    4.90    1.30
   1   5  13    4.30    1.30
  -5  -1 -13    4.70    2.30
   5   1 -13    5.10    1.30
 -13   1  -5    2.70    2.50
 -13  -1   5    6.10    1.90
  -5   1  13    6.30    1.50
  -1   5 -13    3.80    1.20
 -13   1  -5    7.10    1.60
   1  -5 -13    5.80    1.50
  -5   1  13    5.50    2.40
  -1 -13  -5    7.80    1.60
  -5 -13   1    6.80    2.20
  -5  13  -1    6.20    1.60
 -13   5   1    3.10    1.60
  -5  -1 -13    9.20    1.70
  -1  -5  13    8.00    2.20
  -1  -5  13    2.40    1.80
   5  13   1    5.70    1.80
 -13  -5  -1    5.30    1.50
 -13  -1   5    5.60    1.40
  -1  13   5    7.10    1.80
 -13  -5  -1    2.90    1.40
   5 -13  -1    4.40    1.40
  -5 -13  -3  173.48    6.50
 -13   5  -3  188.98    7.60
 -13  -3  -5  180.68    6.90
   5  13  -3  179.88    6.80
 -13  -5   3  178.78    7.20
   3   5 -13  178.98    6.60
 -13  -3  -5  179.28    7.10
  -5   3 -13  187.58    7.00
  -5 -13  -3  181.28    7.30
   3  -5  13  189.88    7.10
  -3 -13   5  182.28    7.50
 -13   3   5  189.08    7.00
 -13   5  -3  181.18    7.00
  -3   5  13  181.98    7.30
   3 -13  -5  193.18    7.50
   3  13   5  180.68    6.80
  -3  13  -5  179.48    6.80
  -5  13   3  178.18    7.50
  -3  -5 -13  173.18    6.60
 -13   3   5  185.18    7.30
  -5  -3  13  178.08    7.00
   5   3  13  181.98    7.00
 -13  -3   5  170.08    6.70
  -3  -5  13  171.88    6.70
 -13   5   3  182.28    6.90
  -5  13  -3  178.88    6.90
   5 -13  -3  179.58    7.20
 -13  -5  -3  175.98    7.20
 -13   5   3  177.48    7.40
 -13  -5  -3  165.58    6.80
  -5  -3 -13  175.98    6.60
   3   5  13  179.18    7.20
 -13  -3   5  179.18    7.10
  -5   3  13  188.88    7.50
  -3 -13  -5  182.88    7.00
 -13   3  -5  181.58    7.00
   3  -5 -13  178.68    7.00
 -13   3  -5  187.58    7.40
  -3   5 -13  182.68    6.90
   3  13  -5  190.28    7.40
  -5 -13   3  184.58    7.60
   5  -3  13  178.28    7.00
   5   3 -13  180.18    6.90
  -5  -3 -13  162.38    6.90
   3 -13   5  176.58    7.00
  -3  13   5  187.08    7.20
  -5  13   5    0.20    1.10
   5  -5  13    0.20    0.90
   5   5 -13   -2.20    1.10
   5   5  13   -0.10    1.10
 -13   5   5   -0.80    1.10
  -5 -13  -5    0.00    1.10
  -5 -13   5   -0.70    0.90
  -5  -5 -13    1.70    1.30
 -13   5   5    1.40    1.20
 -13   5  -5   -1.10    1.20
   5 -13  -5   -0.90    1.00
   5 -13   5   -2.40    2.30
   5  13  -5    0.00    0.80
  -5  -5  13   -0.40    1.00
  -5   5 -13    0.00    0.80
  -5   5  13    0.00    1.00
  -5  13  -5   -0.70    1.30
 -13  -5  -5    2.10    1.50
 -13  -5  -5   -0.20    0.90
 -13  -5   5   -0.40    1.20
 -13   5  -5   -1.90    0.90
  -1  -7 -13   16.60    2.20
 -13  -1  -7   11.50    1.70
 -13  -7   1   14.50    2.00
   7  13  -1   14.80    2.40
 -13  -7   1   13.60    2.00
   1 -13  -7   12.90    1.70
 -13   7  -1   13.40    2.00
  -1 -13   7   14.50    2.00
  -1  13  -7   14.90    1.80
 -13   1   7   12.90    1.70
  -7 -13  -1   12.90    2.00
  -7  -1  13   13.30    1.60
  -7  -1  13   12.50    2.00
  -7   1 -13   15.30    1.80
   1  -7  13   12.20    1.70
   1   7 -13   13.40    1.70
 -13  -1  -7   12.00    1.70
  -7  13   1   16.00    2.00
  -1   7  13   13.80    1.90
   1  13   7    8.60    2.20
  -7 -13   1   10.40    1.80
   1  13  -7   14.40    1.70
  -1  -7  13   13.20    1.90
  -1   7 -13   13.80    1.70
 -13   7   1   17.70    2.50
  -7   1  13   11.50    1.70
  -7   1  13   13.70    2.10
 -13  -7  -1   13.30    1.90
 -13  -1   7   12.10    1.60
 -13   1  -7   16.20    1.80
  -1 -13  -7   13.40    1.90
   1 -13   7   12.40    1.80
 -13  -7  -1   13.70    1.90
 -13   7   1   11.90    2.00
  -7  -1 -13   12.90    2.10
  -7  -1 -13   11.50    1.90
   1   7  13   15.70    2.00
  -7  13  -1   14.00    1.80
   7   1 -13   14.50    1.80
   3  13   7   18.60    2.20
 -13   7  -3   16.40    2.00
 -13   7  -3   22.20    2.00
   3  -7  13   21.90    2.10
 -13   3   7   22.40    2.10
  -7 -13  -3   18.10    2.60
 -13  -7   3   19.10    2.30
   3   7 -13   18.70    2.10
  -7   3 -13   19.80    2.00
 -13  -7   3   23.30    2.30
   7  13  -3   19.50    1.90
 -13  -3  -7   17.60    1.90
  -3 -13   7   15.90    2.00
  -3  13  -7   17.50    2.10
  -3   7  13   20.60    2.10
   3 -13  -7   18.40    2.00
  -7  -3  13   22.10    1.90
  -7  13   3   17.50    2.00
 -13  -3  -7   15.60    2.00
  -3  -7 -13   20.90    2.00
   3 -13   7   24.00    2.30
 -13  -7  -3   23.80    2.20
 -13  -3   7   20.60    1.90
  -3 -13  -7   21.40    2.10
 -13   7   3   16.30    2.10
  -7  -3 -13   18.80    2.00
  -3  13   7   18.80    2.30
   3   7  13   21.20    2.10
   7   3 -13   17.20    2.80
 -13  -3   7   19.70    2.10
  -7 -13   3   17.50    2.20
 -13   3  -7   18.60    2.40
  -7   3  13   25.20    2.80
  -3   7 -13   21.70    1.90
  -7   3  13   20.70    2.10
   3  -7 -13   14.30    2.20
 -13   3  -7   20.40    1.90
   7  -3  13   18.00    2.00
   3  13  -7   15.30    1.70
   7 -13  -3   16.60    1.80
   7  13  -5   68.19    3.10
  -7  -5  13   61.69    3.00
 -13  -5  -7   65.89    3.40
  -7  13   5   71.19    4.00
 -13  -7   5   66.29    4.10
 -13   7  -5   65.39    4.60
 -13   7  -5   67.89    3.20
   7   5  13   64.89    4.00
  -5   7  13   65.69    3.30
   5  13   7   67.19    3.30
   5 -13  -7   69.69    4.60
 -13  -5  -7   67.29    3.20
  -5  -7 -13   71.49    3.10
  -7   5 -13   66.09    3.30
  -5 -13   7   65.49    3.40
  -5  13   7   61.99    3.30
  -7  -5 -13   61.59    3.10
 -13  -7  -5   68.99    3.40
   5  -7 -13   56.19    3.80
 -13   7   5   67.39    3.50
  -7   5  13   63.19    3.20
   5   7  13   70.99    3.50
   5 -13   7   55.09    4.10
   5  13  -7   65.99    3.10
 -13  -5   7   65.49    3.30
 -13   5  -7   66.89    3.40
 -13   7   5   71.99    3.30
  -7 -13   5   69.99    3.60
 -13   5  -7   63.29    3.10
  -5 -13  -7   66.79    3.20
   7  -5  13   77.09    4.70
  -9  -1  13    9.50    1.50
 -13  -1  -9    8.70    1.30
 -13   9  -1    7.80    1.30
 -13  -9   1    8.10    1.40
 -13  -9   1    7.30    1.50
  -1 -13   9    9.40    1.40
   1 -13  -9   11.20    1.40
  -9 -13  -1    5.40    1.20
   1  -9  13   10.30    1.40
  -9  -1  13    7.90    1.20
   9  -1 -13    5.20    1.20
  -1   9  13    9.30    1.40
  -9  13   1   11.10    1.40
 -13   1   9    9.40    1.30
  -9   1  13    7.20    1.20
  -1  -9  13   10.10    1.70
  -9 -13   1    6.60    1.30
   1 -13   9    9.00    1.40
   1   9  13    7.80    1.40
   1  13  -9    9.90    1.80
   9 -13  -1    8.00    1.20
 -13  -9  -1    7.10    1.30
 -13  -1   9    6.10    1.10
  -1 -13  -9    6.70    1.20
 -13   1  -9    7.90    1.10
 -13   9   1    8.40    1.40
 -13  -3  -9   87.89    3.40
   3 -13  -9   96.59    4.60
 -13   3   9   84.09    3.40
 -13   9  -3   84.59    3.70
  -9  13   3   80.99    3.40
   3  -9  13   89.09    3.60
 -13  -9   3   82.59    3.60
  -9  -3  13   77.19    3.40
  -3 -13   9   87.69    3.70
   9  -3 -13   88.69    3.50
   3   9  13   86.29    3.70
 -13  -9  -3   83.99    3.60
 -13   9   3   85.99    3.70
   9 -13  -3   85.89    3.50
  -3 -13  -9   79.79    3.40
 -13  -3   9   85.99    3.40
 -13   3  -9   82.79    3.40
   3  13  -9   83.09    3.40
  -9 -13   3   84.49    3.70
   9  -3  13   85.59    3.50
 -14   0   0 1124.69   34.50
   0 -14   0 1174.48   34.60
   0   0 -14 1253.57   35.40
   0   0  14 1268.07   35.50
   0  14   0 1250.27   35.40
 -14   0  -2  193.58    7.40
  -2 -14   0  213.78    8.00
  -2  14   0  192.88    8.70
   0  -2 -14  194.78    7.50
   0  -2  14  201.38    7.50
   0   2 -14  229.48    8.80
   0   2  14  218.38    8.10
   2 -14   0  205.58    7.60
   2  14   0  213.98    7.80
   0 -14   2  192.28    7.80
   0  14  -2  241.78   10.20
   0  14   2  200.38    7.80
   2   0 -14  218.88    8.90
   2   0  14  203.28    7.60
   0 -14  -2  213.08    7.60
 -14   2   0  198.98    7.90
 -14   2   0  197.18    7.50
  -2   0 -14  212.88    7.80
  -2   0  14  203.68    7.90
  -2  14   2  379.36   12.20
  -2 -14  -2  366.46   11.60
  -2 -14   2  399.06   13.10
  -2  -2 -14  367.26   11.70
  -2  -2  14  383.66   12.70
 -14   2   2  311.47   12.10
 -14   2   2  363.36   12.10
 -14  -2  -2  352.26   11.70
 -14   2  -2  385.16   13.00
 -14   2  -2  397.16   12.60
   2  14   2  395.56   12.80
  -2   2 -14  392.56   12.70
  -2   2  14  368.36   12.30
  -2  14  -2  386.86   12.80
   2  14  -2  384.96   12.10
   2 -14  -2  387.16   12.70
   2 -14   2  342.67   11.60
   2  -2 -14  405.26   13.00
   2   2 -14  378.76   12.00
   2   2  14  385.06   12.90
 -14  -2  -2  357.06   11.60
   0   4  14  182.08    7.20
 -14  -4   0  174.08    7.00
 -14  -4   0  175.48    6.90
   0  -4 -14  184.88    6.80
   0   4 -14  186.58    6.90
 -14   0  -4  186.48    6.80
 -14   0   4  180.98    6.80
  -4 -14   0  186.08    7.20
  -4  14   0  189.78    7.10
   4 -14   0  190.98    6.90
   4  14   0  183.48    6.80
   4   0  14  169.88    7.00
   0 -14   4  183.28    7.20
   0  14  -4  195.68    7.10
   0  14   4  186.98    7.10
   4   0 -14  193.28    7.10
  -4   0  14  192.38    7.10
   0 -14  -4  187.88    7.00
 -14   4   0  186.78    6.90
  -4   0 -14  190.98    6.90
 -14   4   0  189.58    7.40
 -14  -2  -4    2.00    1.40
   4  14  -2    2.70    1.20
  -2 -14   4    2.90    1.30
  -4   2 -14    1.30    0.90
   4 -14   2    3.10    1.60
 -14   2   4    2.80    1.60
   2  -4  14    3.60    1.60
   2   4 -14    5.30    1.20
  -4  -2  14    3.00    1.10
 -14   4  -2    2.80    1.20
   2 -14  -4    2.80    1.10
  -4  14   2    4.80    1.30
  -2  -4 -14    1.20    2.10
   2  14   4    1.20    2.50
   4  -2 -14    2.20    1.00
  -2   4  14    2.70    1.10
 -14  -4   2    4.90    1.90
   4   2  14    3.70    1.60
  -4 -14  -2    1.10    2.10
  -4 -14  -2    5.20    2.20
  -2  14  -4    2.70    1.10
 -14   2   4    4.20    1.70
 -14  -2  -4    5.60    1.40
 -14   4  -2    3.20    1.60
 -14   4   2   -2.20    3.30
  -4   2  14    3.40    1.10
   2  14  -4    4.10    1.10
  -2  -4  14    2.70    1.60
   4 -14  -2    3.20    1.20
   4  -2  14    4.40    1.50
  -4  14  -2    0.90    1.10
 -14   4   2    3.40    1.40
  -4  -2 -14    3.10    1.40
   2   4  14    3.40    1.20
  -4 -14   2    1.60    1.30
 -14  -4  -2    0.40    1.30
  -2 -14  -4    3.90    1.30
   4  14   2    2.50    2.10
   2  -4 -14    3.00    1.20
   2 -14   4    0.50    3.00
 -14   2  -4    5.20    1.20
 -14   2  -4    0.20    2.30
  -2   4 -14    2.20    0.90
  -2  14   4    2.60    1.50
   4   2 -14    3.80    1.20
 -14  -2   4    5.10    2.30
 -14  -2   4    5.00    2.30
   4  14   4   36.80    3.30
   4  14  -4   46.00    2.70
  -4  -4  14   40.90    2.70
  -4   4 -14   41.80    2.60
 -14  -4  -4   41.20    3.30
 -14  -4  -4   41.90    2.90
 -14  -4   4   43.20    3.00
 -14   4  -4   35.00    3.50
 -14   4  -4   42.40    2.60
 -14   4   4   45.90    3.00
  -4   4  14   45.40    2.90
  -4  14  -4   46.90    2.80
  -4  14   4   44.10    2.80
   4 -14  -4   42.80    2.70
   4  -4 -14   45.90    2.70
   4  -4  14   46.60    4.20
   4   4 -14   46.40    2.60
   4   4  14   44.20    2.80
  -4 -14  -4   41.30    2.70
  -4 -14   4   42.80    2.90
 -14   4   4   47.80    3.20
   0  14  -6   74.09    3.40
  -6   0  14   73.69    3.60
   0 -14  -6   72.49    3.60
 -14   6   0   77.69    4.00
  -6   0 -14   73.19    3.60
 -14   0  -6   74.39    3.50
  -6 -14   0   76.19    3.90
  -6  14   0   78.29    3.70
   0   6 -14   71.89    3.30
   0   6  14   75.49    3.80
   6 -14   0   75.79    3.60
   6   0 -14   71.79    3.50
   6   0  14   67.09    3.60
 -14  -6   0   77.19    3.80
   0 -14   6   72.89    3.80
 -14  -2  -6  485.05   15.40
  -6  -2  14  475.65   14.80
 -14  -2  -6  509.15   15.80
  -2   6  14  509.15   15.30
   2 -14  -6  489.75   14.90
   2  -6  14  471.25   14.80
  -2  14  -6  486.15   14.80
  -6  14   2  488.65   15.00
 -14   6  -2  505.95   15.30
   6  14  -2  461.75   14.70
  -6   2 -14  482.55   14.90
 -14   2   6  477.65   14.80
  -6 -14  -2  468.95   14.80
   6  -2 -14  503.75   15.00
   6 -14   2  503.55   14.70
 -14  -6   2  475.25   14.80
   2   6 -14  497.15   14.60
  -2 -14   6  485.35   15.10
 -14  -2   6  484.45   14.50
 -14   6   2  491.65   15.40
  -6   2  14  495.65   15.10
  -2 -14  -6  508.45   14.90
   6   2 -14  475.85   15.10
   2  14  -6  514.95   15.00
 -14   2  -6  481.35   14.70
 -14  -6  -2  516.15   16.20
  -6  14  -2  498.75   15.20
  -2   6 -14  492.45   14.70
   2 -14   6  490.25   14.90
   2  -6 -14  443.46   14.90
  -2  14   6  475.75   15.40
   2   6  14  494.35   15.10
   6 -14  -2  490.75   14.90
  -6 -14   2  486.75   15.10
   6  -2  14  487.65   14.80
 -14  -4  -6   46.20    2.70
   6  14  -4   47.30    2.50
  -4   6  14   46.30    2.70
 -14  -6   4   43.30    2.70
   4  -6  14   49.20    2.70
 -14   6  -4   44.50    2.50
  -6  14   4   46.10    2.70
  -6  -4  14   39.70    2.40
  -6   4 -14   48.20    2.50
 -14   4   6   42.90    2.70
   4 -14  -6   45.10    2.50
  -4 -14   6   48.30    2.70
 -14  -4  -6   43.90    2.90
   6  -4 -14   50.69    2.60
 -14   6  -4   47.70    2.80
  -6 -14   4   47.10    2.70
   6  -4  14   46.70    2.60
 -14  -4   6   40.20    3.30
   6  14   4   42.80    2.70
   4  14  -6   47.30    2.50
  -4   6 -14   47.10    2.50
 -14  -6  -4   48.60    2.70
   4  -6 -14   43.00    2.70
  -4  14   6   43.10    2.80
   4   6  14   42.30    2.60
 -14   6   4   45.80    2.80
 -14   4  -6   37.70    3.80
 -14   4  -6   46.60    2.50
  -6   4  14   48.30    2.60
  -4 -14  -6   43.40    2.50
   6 -14  -4   46.30    2.50
  -8  14   0   -1.50    1.10
   0   8  14    0.40    1.00
   8 -14   0    0.00    1.00
 -14   0  -8    0.60    0.90
  -8 -14   0    0.40    1.90
 -14   8   0    1.10    1.00
  -8   0  14    0.80    0.80
   0 -14  -8   -0.70    0.80
   0 -14   8    2.20    1.10
  -1  -1 -15    0.40    0.90
  -1  -1  15    0.70    1.20
  -1   1 -15    0.00    0.80
  -1   1  15   -0.10    1.00
  -1  15  -1    1.00    1.00
  -1  15   1   -0.10    0.90
   1 -15  -1    0.20    1.30
   1  -1 -15    1.60    0.90
   1  -1  15   -2.60    1.80
   1   1 -15   -0.10    0.70
   1   1  15    1.80    1.20
   1  15  -1    0.10    0.80
   1  15   1   -1.90    1.10
   3  15  -1   12.70    1.60
   1  15   3   14.40    2.00
   3  -1 -15   16.00    1.60
  -3  15   1   13.30    1.60
  -1  -3 -15   11.60    1.60
  -1 -15   3   11.10    2.00
  -1   3  15   13.80    1.70
  -3  -1  15   13.00    1.70
   1   3 -15   16.50    1.60
 -15   3  -1   12.60    2.90
  -3   1 -15   15.10    1.60
  -1  15  -3   12.30    1.60
 -15   1  -3   12.80    1.80
   3 -15  -1   11.60    1.60
   1  15  -3   13.70    1.70
  -3 -15   1   11.40    2.00
  -3  15  -1   16.30    1.80
   3   1 -15   14.30    1.60
  -1 -15  -3   14.50    1.70
  -1   3 -15   16.50    1.60
   3  15   1   12.40    1.80
  -1  15   3   12.40    2.80
  -3   1  15   12.60    1.60
   1   3  15   12.40    1.60
 -15   3   1   10.90    2.10
  -3  -1 -15   15.30    1.60
   1  -3 -15   15.00    2.50
  -3   3 -15   -0.40    0.80
  -3   3  15    0.00    0.80
  -3  15   3    0.50    1.00
   3 -15  -3    1.70    1.00
   3  -3 -15   -0.10    0.90
   3   3 -15   -0.80    0.80
   3   3  15   -1.60    1.20
  -3  -3  15    0.70    1.30
  -3 -15   3    1.70    1.30
 -15   3   3    1.50    2.00
 -15   3  -3    0.20    1.20
   5  -1 -15    4.00    1.00
 -15  -1  -5    1.50    1.70
  -5  -1  15    5.70    1.20
  -5   1 -15    4.40    1.20
  -5  15   1    5.40    1.10
 -15   5  -1    6.50    1.50
  -1   5  15    5.60    1.20
   1   5 -15    3.70    1.00
   1 -15  -5    4.00    1.10
  -1  15  -5    5.90    1.20
   5   1 -15    3.90    1.00
 -15   1  -5    2.20    1.10
   1   5  15    5.30    1.20
   1  15  -5    3.10    1.00
   5 -15  -1    3.50    1.10
  -5   1  15    3.50    1.00
  -1 -15  -5    3.20    1.10
  -5 -15   1    5.10    1.50
  -5  15  -1    4.40    1.10
  -1   5 -15    6.40    1.10
 -15   5   1    7.50    1.50
   5  -3 -15   93.19    3.60
   5  15  -3   91.39    4.10
  -3   5  15   92.79    3.70
  -5  15   3   94.49    3.70
   3 -15  -5   95.69    3.60
  -5  -3  15   77.09    3.70
  -5   3 -15   90.29    3.50
   5 -15  -3   91.99    3.60
   3   5  15   87.29    3.70
 -15   5   3   82.99    4.30
  -5  15  -3   91.19    3.60
 -15   3  -5   88.39    3.60
  -5   3  15   93.29    3.70
  -3   5 -15   90.99    3.60
   3  15  -5   92.49    3.60
  -5 -15   3   79.79    4.20
   5   3 -15   87.59    3.90
   0   0 -16  238.58    7.80
   0  16   0  256.57    7.90
  -2  16   0   81.19    3.30
   0   2 -16   80.99    3.20
  -2   0 -16   72.89    3.10
   0  16  -2   75.39    3.20
   2   0 -16   82.89    3.20
   0   0   0    0.00    0.00
_computing_structure_solution     'SHELXT 2018/2 (Sheldrick, 2018)'
;
_shelx_hkl_checksum     76441
_shelx_res_file
;
TITL kjh0818yoshinoL14_0m_a.res in F-43c
    kjh0818yoshinoL14_0m_a.res
    created by SHELXL-2018/3 at 17:51:54 on 19-Dec-2023
REM Old TITL kjh0818yoshinoL14_0m in F-43c
REM SHELXT solution in F-43c: R1 0.234, Rweak 0.001, Alpha 0.043
REM <I/s>   0.748 for   36 systematic absences,  Orientation as input
REM Flack x =  0.449 ( 0.031 ) from    80 Parsons' quotients
REM Formula found by SHELXT:  B3 Cl4 Li4 O12
CELL  1.54178  12.9839  12.9839  12.9839   90.000   90.000   90.000
ZERR    8.000   0.0001   0.0001   0.0001    0.000    0.000    0.000
LATT -4
SYMM -X, -Y, Z
SYMM -X, Y, -Z
SYMM X, -Y, -Z
SYMM Z, X, Y
SYMM Z, -X, -Y
SYMM -Z, -X, Y
SYMM -Z, X, -Y
SYMM Y, Z, X
SYMM -Y, Z, -X
SYMM Y, -Z, -X
SYMM -Y, -Z, X
SYMM 1/2+Y, 1/2+X, 1/2+Z
SYMM 1/2-Y, 1/2-X, 1/2+Z
SYMM 1/2+Y, 1/2-X, 1/2-Z
SYMM 1/2-Y, 1/2+X, 1/2-Z
SYMM 1/2+X, 1/2+Z, 1/2+Y
SYMM 1/2-X, 1/2+Z, 1/2-Y
SYMM 1/2-X, 1/2-Z, 1/2+Y
SYMM 1/2+X, 1/2-Z, 1/2-Y
SYMM 1/2+Z, 1/2+Y, 1/2+X
SYMM 1/2+Z, 1/2-Y, 1/2-X
SYMM 1/2-Z, 1/2+Y, 1/2-X
SYMM 1/2-Z, 1/2-Y, 1/2+X
SFAC AL B CL LI O
UNIT 24 32 8 32 96
TEMP 23.850
L.S. 10
ACTA
BOND
LIST 4
FMAP 2
PLAN 20
BIND LI1 CL1
EQIV $1 -X+1/2, -Y+1/2, Z
EQIV $2 Z, -X+1/2, -Y+1/2
EQIV $3 -Y+1/2, Z, -X+1/2
BIND LI2 O1_$1
BIND LI2 O1_$2
BIND LI2 O1_$3
SUMP 4 0.001 3.0 2 1.0 3
WGHT    0.053600    3.297800
FVAR       0.23567   0.99135   1.02596
LI1   4    0.000000    0.250000    0.250000    20.25000    0.15623    0.02076 =
         0.02076    0.00000    0.00000    0.00000
LI2   4    0.364285    0.364285    0.364285    30.08333    0.02838    0.02838 =
         0.02838    0.00045    0.00045    0.00045
B1    2    0.105730    0.105730    0.105730    10.33333    0.01139    0.01139 =
         0.01139   -0.00135   -0.00135   -0.00135
AL1   1    0.250000    0.000000    0.000000    10.25000    0.01154    0.01195 =
         0.01195    0.00000    0.00000    0.00000
O1    5    0.027862    0.110003    0.176805    11.00000    0.01849    0.01544 =
         0.01583    0.00438    0.00668    0.00482
CL1   3    0.250000    0.250000    0.250000    10.08333    0.07874    0.07874 =
         0.07874    0.00000    0.00000    0.00000
HKLF 4
REM  kjh0818yoshinoL14_0m_a.res in F-43c
REM wR2 = 0.0747, GooF = S = 1.155, Restrained GooF = 1.152 for all data
REM R1 = 0.0307 for 191 Fo > 4sig(Fo) and 0.0307 for all 193 data
REM 23 parameters refined using 1 restraints
END
WGHT      0.0536      3.2979
REM Highest difference peak  0.200,  deepest hole -0.631,  1-sigma level  0.089
Q1    1   0.0111  0.0822  0.1961  11.00000  0.05    0.20
Q2    1   0.2912  0.2088  0.2088  10.33333  0.05    0.17
Q3    1  -0.0040  0.1671  0.1804  11.00000  0.05    0.17
Q4    1   0.0784  0.2679  0.2020  11.00000  0.05    0.16
Q5    1  -0.0124  0.3050  0.1948  11.00000  0.05    0.15
Q6    1   0.1910  0.0813 -0.0459  11.00000  0.05    0.13
Q7    1   0.0448  0.2130  0.3013  11.00000  0.05    0.13
Q8    1   0.2711  0.2633  0.1411  11.00000  0.05    0.12
Q9    1  -0.0559  0.0595  0.1742  11.00000  0.05    0.12
Q10   1   0.2895  0.3618  0.3486  11.00000  0.05    0.11
Q11   1  -0.0421  0.0847  0.1905  11.00000  0.05    0.11
Q12   1   0.0574  0.1428  0.1998  11.00000  0.05    0.11
Q13   1   0.0000  0.0000  0.0898  10.50000  0.05    0.10
Q14   1   0.3470  0.2976  0.3384  11.00000  0.05    0.10
Q15   1   0.0609  0.0184  0.0395  11.00000  0.05    0.09
Q16   1   0.0461  0.0462  0.0462  10.33333  0.05    0.09
Q17   1   0.4123  0.4160  0.3524  11.00000  0.05    0.09
Q18   1   0.3811  0.3735  0.4501  11.00000  0.05    0.08
Q19   1   0.0000  0.0443  0.0000  10.50000  0.05    0.05
Q20   1   0.0913  0.0913  0.0913  10.33333  0.05    0.03
;
_shelx_res_checksum     95339
data_kjh0818yoshinoL14_0m_a_1
_audit_creation_method     'SHELXL-2018/3'
_chemical_name_systematic     'Lithium aluminoboracite'
_chemical_name_common     'Lithium aluminoboracite'
_chemical_formula_moiety     ?
_chemical_formula_sum     'Al3 B4 Cl Li4 O12'
_chemical_formula_iupac     'Li4 B4 Al3 O12 Cl'
_chemical_formula_weight     379.39
_chemical_melting_point     ?
_chemical_absolute_configuration     ?
_space_group_crystal_system     cubic
_space_group_name_H-M_alt     'F 2 3'
_space_group_name_Hall     'F 2 2 3'
loop_
    _space_group_symop_operation_xyz
    'x, y, z'
    '-x, -y, z'
    '-x, y, -z'
    'x, -y, -z'
    'z, x, y'
    'z, -x, -y'
    '-z, -x, y'
    '-z, x, -y'
    'y, z, x'
    '-y, z, -x'
    'y, -z, -x'
    '-y, -z, x'
    'x, y+1/2, z+1/2'
    '-x, -y+1/2, z+1/2'
    '-x, y+1/2, -z+1/2'
    'x, -y+1/2, -z+1/2'
    'z, x+1/2, y+1/2'
    'z, -x+1/2, -y+1/2'
    '-z, -x+1/2, y+1/2'
    '-z, x+1/2, -y+1/2'
    'y, z+1/2, x+1/2'
    '-y, z+1/2, -x+1/2'
    'y, -z+1/2, -x+1/2'
    '-y, -z+1/2, x+1/2'
    'x+1/2, y, z+1/2'
    '-x+1/2, -y, z+1/2'
    '-x+1/2, y, -z+1/2'
    'x+1/2, -y, -z+1/2'
    'z+1/2, x, y+1/2'
    'z+1/2, -x, -y+1/2'
    '-z+1/2, -x, y+1/2'
    '-z+1/2, x, -y+1/2'
    'y+1/2, z, x+1/2'
    '-y+1/2, z, -x+1/2'
    'y+1/2, -z, -x+1/2'
    '-y+1/2, -z, x+1/2'
    'x+1/2, y+1/2, z'
    '-x+1/2, -y+1/2, z'
    '-x+1/2, y+1/2, -z'
    'x+1/2, -y+1/2, -z'
    'z+1/2, x+1/2, y'
    'z+1/2, -x+1/2, -y'
    '-z+1/2, -x+1/2, y'
    '-z+1/2, x+1/2, -y'
    'y+1/2, z+1/2, x'
    '-y+1/2, z+1/2, -x'
    'y+1/2, -z+1/2, -x'
    '-y+1/2, -z+1/2, x'
_cell_length_a     12.98390(10)
_cell_length_b     12.98390(10)
_cell_length_c     12.98390(10)
_cell_angle_alpha     90
_cell_angle_beta     90
_cell_angle_gamma     90
_cell_volume     2188.85(5)
_cell_formula_units_Z     8
_cell_measurement_reflns_used     2808
_cell_measurement_theta_min     6.8200
_cell_measurement_theta_max     73.2152
_cell_measurement_temperature     297(2)
_exptl_crystal_description     plate
_exptl_crystal_colour     colorless
_exptl_crystal_size_max     0.106
_exptl_crystal_size_mid     0.095
_exptl_crystal_size_min     0.059
_exptl_crystal_density_diffrn     2.303
_exptl_crystal_density_meas     ?
_exptl_crystal_density_method     'not measured'
_exptl_crystal_F_000     1472
_exptl_absorpt_coefficient_mu     6.117
_exptl_absorpt_correction_type     multi-scan
_exptl_absorpt_process_details
;
(<i>SADABS</i>; Krause <i>et al.</i>,  2015)
;
_exptl_absorpt_correction_T_min     0.62
_exptl_absorpt_correction_T_max     0.75
_diffrn_ambient_temperature     297(2)
_diffrn_source     'sealed tube'
_diffrn_radiation_type     CuK\a
_diffrn_radiation_wavelength     1.54178
_diffrn_measurement_device_type     'Bruker D8 goniometer'
_diffrn_measurement_method     'omega scans'
_diffrn_detector_area_resol_mean     7.3910
_diffrn_reflns_number     4728
_diffrn_reflns_av_R_equivalents     0.0236
_diffrn_reflns_av_unetI/netI     0.0137
_diffrn_reflns_theta_min     5.903
_diffrn_reflns_theta_max     73.208
_diffrn_reflns_theta_full     67.679
_diffrn_measured_fraction_theta_max     1.000
_diffrn_measured_fraction_theta_full     1.000
_diffrn_reflns_limit_h_min     -15
_diffrn_reflns_limit_h_max     12
_diffrn_reflns_limit_k_min     -15
_diffrn_reflns_limit_k_max     16
_diffrn_reflns_limit_l_min     -16
_diffrn_reflns_limit_l_max     15
_refine_special_details     ?
_reflns_number_total     389
_reflns_number_gt     317
_reflns_threshold_expression     'I > 2\s(I)'
_refine_ls_structure_factor_coef     Fsqd
_refine_ls_matrix_type     full
_refine_ls_R_factor_all     0.0360
_refine_ls_R_factor_gt     0.0322
_refine_ls_wR_factor_gt     0.0775
_refine_ls_wR_factor_ref     0.0814
_refine_ls_goodness_of_fit_ref     1.171
_refine_ls_restrained_S_all     1.169
_refine_ls_number_reflns     389
_refine_ls_number_parameters     50
_refine_ls_number_restraints     1
_refine_ls_hydrogen_treatment     undef
_refine_ls_weighting_scheme     calc
_refine_ls_weighting_details
              'w=1/[\s^2^(Fo^2^)+(0.0537P)^2^+1.5774P] where P=(Fo^2^+2Fc^2^)/3'
_atom_sites_solution_hydrogens     .
_atom_sites_solution_primary     ?
_atom_sites_solution_secondary     ?
_refine_ls_shift/su_max     0.003
_refine_ls_shift/su_mean     0.001
_refine_diff_density_max     0.195
_refine_diff_density_min     -0.911
_refine_ls_extinction_method     none
_refine_ls_extinction_coef     .
_refine_ls_abs_structure_details
;
Flack <i>x</i> determined using 132 quotients [(I+)-(I-)]/[(I+)+(I-)]
(Parsons <i>et al.</i>,  2013).
;
_refine_ls_abs_structure_Flack     -0.03(2)
loop_
    _atom_type_symbol
    _atom_type_description
    _atom_type_scat_dispersion_real
    _atom_type_scat_dispersion_imag
    _atom_type_scat_source
    'Al' 'Al' 0.2130 0.2455
                         'International Tables Vol C Tables 4.2.6.8 and 6.1.1.4'
    'B' 'B' 0.0090 0.0039
                         'International Tables Vol C Tables 4.2.6.8 and 6.1.1.4'
    'Cl' 'Cl' 0.3639 0.7018
                         'International Tables Vol C Tables 4.2.6.8 and 6.1.1.4'
    'Li' 'Li' 0.0008 0.0003
                         'International Tables Vol C Tables 4.2.6.8 and 6.1.1.4'
    'O' 'O' 0.0492 0.0322
                         'International Tables Vol C Tables 4.2.6.8 and 6.1.1.4'
_computing_data_collection
;
BIS (Bruker, 2021)
;
_computing_cell_refinement
;
SAINT (Bruker, 2019)
;
_computing_data_reduction
;
SAINT (Bruker, 2019)
;
_computing_structure_solution
;
SHELXTL (Sheldrick, 2015a)
;
_computing_structure_refinement
;
SHELXL (Sheldrick, 2015b) and <i>ShelXle</i> (H\"ubschle <i>et al.</i>,
2011)
;
_computing_molecular_graphics
;
VESTA (Momma & Izumi, 2011)
;
_computing_publication_material
;
publCIF (Westrip, 2010)
;
loop_
    _atom_site_type_symbol
    _atom_site_label
    _atom_site_fract_x
    _atom_site_fract_y
    _atom_site_fract_z
    _atom_site_U_iso_or_equiv
    _atom_site_adp_type
    _atom_site_calc_flag
    _atom_site_occupancy
    _atom_site_disorder_assembly
    _atom_site_disorder_group
    Li Li1 0.020(4) 0.250000 0.250000 0.047(13) Uani d 0.5 . .
    Li Li2 0.517(5) 0.750000 0.750000 0.050(15) Uani d 0.5 . .
    Li Li3 0.363(3) 0.363(3) 0.363(3) 0.020(12) Uani d 0.205(14) . .
    Li Li4 0.864(2) 0.864(2) 0.864(2) 0.035(12) Uani d 0.295(14) . .
    B B1 0.1060(3) 0.1060(3) 0.1060(3) 0.0112(10) Uani d 1 . .
    B B2 0.6057(3) 0.6057(3) 0.6057(3) 0.0119(10) Uani d 1 . .
    Al Al1 0.24997(11) 0.000000 0.000000 0.0118(5) Uani d 1 . .
    O O1 0.02797(13) 0.11005(14) 0.17683(14) 0.0170(5) Uani d 1 . .
    O O2 0.02784(13) 0.17681(14) 0.61004(14) 0.0171(5) Uani d 1 . .
    Cl Cl1 0.250000 0.250000 0.250000 0.0774(16) Uani d 1 . .
    Cl Cl2 0.750000 0.750000 0.750000 0.0786(16) Uani d 1 . .
loop_
    _atom_site_aniso_label
    _atom_site_aniso_U_11
    _atom_site_aniso_U_22
    _atom_site_aniso_U_33
    _atom_site_aniso_U_12
    _atom_site_aniso_U_13
    _atom_site_aniso_U_23
    Li1 0.08(3) 0.015(11) 0.040(17) 0.000 0.000 -0.012(14)
    Li2 0.11(5) 0.031(14) 0.010(11) 0.000 0.000 -0.008(13)
    Li3 0.020(12) 0.020(12) 0.020(12) -0.004(10) -0.004(10) -0.004(10)
    Li4 0.035(12) 0.035(12) 0.035(12) 0.000(10) 0.000(10) 0.000(10)
    B1 0.0112(10) 0.0112(10) 0.0112(10) -0.0005(15) -0.0005(15) -0.0005(15)
    B2 0.0119(10) 0.0119(10) 0.0119(10) -0.0001(15) -0.0001(15) -0.0001(15)
    Al1 0.0115(6) 0.0119(6) 0.0120(6) 0.000 0.000 0.0003(4)
    O1 0.0185(10) 0.0161(9) 0.0164(10) 0.0050(6) 0.0069(9) 0.0048(9)
    O2 0.0196(11) 0.0164(10) 0.0154(9) 0.0071(9) 0.0050(6) 0.0048(9)
    Cl1 0.0774(16) 0.0774(16) 0.0774(16) 0.000 0.000 0.000
    Cl2 0.0786(16) 0.0786(16) 0.0786(16) 0.000 0.000 0.000
_geom_special_details
;
 All esds (except the esd in the dihedral angle between two l.s. planes)
 are estimated using the full covariance matrix.  The cell esds are taken
 into account individually in the estimation of esds in distances, angles
 and torsion angles; correlations between esds in cell parameters are only
 used when they are defined by crystal symmetry.  An approximate (isotropic)
 treatment of cell esds is used for estimating esds involving l.s. planes.
;
loop_
    _geom_bond_atom_site_label_1
    _geom_bond_atom_site_label_2
    _geom_bond_site_symmetry_2
    _geom_bond_distance
    _geom_bond_publ_flag
    Li1 Li2 26_564 0.48(10) ?
    Li1 O1 16 2.053(3) ?
    Li1 O1 . 2.053(3) ?
    Li1 O2 14_554 2.143(16) ?
    Li1 O2 3_556 2.143(16) ?
    Li1 Li3 27 2.57(4) ?
    Li1 Li3 38 2.57(4) ?
    Li1 Li4 4_466 2.91(4) ?
    Li1 Li4 13_444 2.91(4) ?
    Li1 Cl1 . 2.98(6) ?
    Li1 Al1 9 3.256(5) ?
    Li1 Al1 5 3.256(5) ?
    Li2 O2 28_566 2.056(4) ?
    Li2 O2 37 2.056(4) ?
    Li2 O1 39_556 2.132(16) ?
    Li2 O1 26_565 2.132(16) ?
    Li2 Li4 27_656 2.60(4) ?
    Li2 Li4 38_665 2.60(4) ?
    Li2 Li3 4_566 2.88(4) ?
    Li2 Li3 13 2.88(4) ?
    Li2 Cl2 . 3.03(6) ?
    Li2 Al1 46_556 3.253(4) ?
    Li2 Al1 30_565 3.253(4) ?
    Li2 Al1 41_556 3.253(4) ?
    Li3 O2 20_655 2.23(3) ?
    Li3 O2 36_565 2.23(3) ?
    Li3 O2 40_556 2.23(3) ?
    Li3 Cl1 . 2.55(6) ?
    Li3 O1 34 2.824(8) ?
    Li3 O1 18 2.824(8) ?
    Li3 O1 38 2.824(8) ?
    Li4 O1 8_666 2.23(3) ?
    Li4 O1 4_666 2.23(3) ?
    Li4 O1 12_666 2.23(3) ?
    Li4 Cl2 . 2.55(5) ?
    Li4 O2 15_656 2.826(8) ?
    Li4 O2 47_566 2.826(8) ?
    Li4 O2 31_665 2.826(8) ?
    Li4 Al1 10_666 2.91(2) ?
    Li4 Al1 2_666 2.91(2) ?
    B1 O1 . 1.3693(17) ?
    B1 O1 9 1.3693(17) ?
    B1 O1 5 1.3693(17) ?
    B2 O2 33 1.3702(17) ?
    B2 O2 37 1.3702(17) ?
    B2 O2 17 1.3702(17) ?
    Al1 O1 6 1.754(2) ?
    Al1 O2 46_545 1.754(2) ?
    Al1 O1 5 1.754(2) ?
    Al1 O2 48 1.754(2) ?
loop_
    _geom_angle_atom_site_label_1
    _geom_angle_atom_site_label_2
    _geom_angle_atom_site_label_3
    _geom_angle_site_symmetry_1
    _geom_angle_site_symmetry_3
    _geom_angle
    _geom_angle_publ_flag
    Li2 Li1 O1 26_564 16 92.8(16) ?
    Li2 Li1 O1 26_564 . 92.8(16) ?
    O1 Li1 O1 16 . 174(3) ?
    Li2 Li1 O2 26_564 14_554 73.1(14) ?
    O1 Li1 O2 16 14_554 90.8(4) ?
    O1 Li1 O2 . 14_554 90.8(4) ?
    Li2 Li1 O2 26_564 3_556 73.1(14) ?
    O1 Li1 O2 16 3_556 90.8(4) ?
    O1 Li1 O2 . 3_556 90.8(4) ?
    O2 Li1 O2 14_554 3_556 146(3) ?
    Li2 Li1 Li3 26_564 27 126.0(15) ?
    O1 Li1 Li3 16 27 74.3(8) ?
    O1 Li1 Li3 . 27 102.3(12) ?
    O2 Li1 Li3 14_554 27 55.4(12) ?
    O2 Li1 Li3 3_556 27 155(2) ?
    Li2 Li1 Li3 26_564 38 126.0(15) ?
    O1 Li1 Li3 16 38 102.3(12) ?
    O1 Li1 Li3 . 38 74.3(8) ?
    O2 Li1 Li3 14_554 38 155(2) ?
    O2 Li1 Li3 3_556 38 55.4(12) ?
    Li3 Li1 Li3 27 38 108(3) ?
    Li2 Li1 Li4 26_564 4_466 45.7(13) ?
    O1 Li1 Li4 16 4_466 136(2) ?
    O1 Li1 Li4 . 4_466 49.6(13) ?
    O2 Li1 Li4 14_554 4_466 65.9(10) ?
    O2 Li1 Li4 3_556 4_466 90.1(14) ?
    Li3 Li1 Li4 27 4_466 114.3(10) ?
    Li3 Li1 Li4 38 4_466 114.3(10) ?
    Li2 Li1 Li4 26_564 13_444 45.7(13) ?
    O1 Li1 Li4 16 13_444 49.6(13) ?
    O1 Li1 Li4 . 13_444 136(2) ?
    O2 Li1 Li4 14_554 13_444 90.1(14) ?
    O2 Li1 Li4 3_556 13_444 65.9(10) ?
    Li3 Li1 Li4 27 13_444 114.3(10) ?
    Li3 Li1 Li4 38 13_444 114.3(10) ?
    Li4 Li1 Li4 4_466 13_444 91(3) ?
    Li2 Li1 Cl1 26_564 . 180.0 ?
    O1 Li1 Cl1 16 . 87.2(16) ?
    O1 Li1 Cl1 . . 87.2(16) ?
    O2 Li1 Cl1 14_554 . 106.9(14) ?
    O2 Li1 Cl1 3_556 . 106.9(14) ?
    Li3 Li1 Cl1 27 . 54.0(15) ?
    Li3 Li1 Cl1 38 . 54.0(15) ?
    Li4 Li1 Cl1 4_466 . 134.3(13) ?
    Li4 Li1 Cl1 13_444 . 134.3(13) ?
    Li2 Li1 Al1 26_564 9 85.4(10) ?
    O1 Li1 Al1 16 9 152.41(19) ?
    O1 Li1 Al1 . 9 28.56(17) ?
    O2 Li1 Al1 14_554 9 114.7(7) ?
    O2 Li1 Al1 3_556 9 62.3(2) ?
    Li3 Li1 Al1 27 9 128.1(12) ?
    Li3 Li1 Al1 38 9 58.5(7) ?
    Li4 Li1 Al1 4_466 9 55.9(7) ?
    Li4 Li1 Al1 13_444 9 116.6(14) ?
    Cl1 Li1 Al1 . 9 94.6(10) ?
    Li2 Li1 Al1 26_564 5 85.4(10) ?
    O1 Li1 Al1 16 5 117.73(11) ?
    O1 Li1 Al1 . 5 62.78(10) ?
    O2 Li1 Al1 14_554 5 29.72(10) ?
    O2 Li1 Al1 3_556 5 145.3(15) ?
    Li3 Li1 Al1 27 5 58.5(7) ?
    Li3 Li1 Al1 38 5 128.1(12) ?
    Li4 Li1 Al1 4_466 5 55.9(7) ?
    Li4 Li1 Al1 13_444 5 116.6(14) ?
    Cl1 Li1 Al1 . 5 94.6(10) ?
    Al1 Li1 Al1 9 5 89.62(17) ?
    O2 Li2 O2 28_566 37 172(3) ?
    O2 Li2 O1 28_566 39_556 91.1(4) ?
    O2 Li2 O1 37 39_556 91.1(4) ?
    O2 Li2 O1 28_566 26_565 91.1(4) ?
    O2 Li2 O1 37 26_565 91.1(4) ?
    O1 Li2 O1 39_556 26_565 148(3) ?
    O2 Li2 Li4 28_566 27_656 101.4(13) ?
    O2 Li2 Li4 37 27_656 73.7(9) ?
    O1 Li2 Li4 39_556 27_656 154(2) ?
    O1 Li2 Li4 26_565 27_656 55.1(12) ?
    O2 Li2 Li4 28_566 38_665 73.7(9) ?
    O2 Li2 Li4 37 38_665 101.4(13) ?
    O1 Li2 Li4 39_556 38_665 55.1(12) ?
    O1 Li2 Li4 26_565 38_665 154(2) ?
    Li4 Li2 Li4 27_656 38_665 107(3) ?
    O2 Li2 Li3 28_566 4_566 137(2) ?
    O2 Li2 Li3 37 4_566 50.2(14) ?
    O1 Li2 Li3 39_556 4_566 66.6(10) ?
    O1 Li2 Li3 26_565 4_566 91.1(15) ?
    Li4 Li2 Li3 27_656 4_566 114.4(10) ?
    Li4 Li2 Li3 38_665 4_566 114.4(10) ?
    O2 Li2 Li3 28_566 13 50.2(13) ?
    O2 Li2 Li3 37 13 137(2) ?
    O1 Li2 Li3 39_556 13 91.1(15) ?
    O1 Li2 Li3 26_565 13 66.6(10) ?
    Li4 Li2 Li3 27_656 13 114.4(10) ?
    Li4 Li2 Li3 38_665 13 114.4(10) ?
    Li3 Li2 Li3 4_566 13 92(3) ?
    O2 Li2 Cl2 28_566 . 86.0(17) ?
    O2 Li2 Cl2 37 . 86.0(17) ?
    O1 Li2 Cl2 39_556 . 105.9(15) ?
    O1 Li2 Cl2 26_565 . 105.9(15) ?
    Li4 Li2 Cl2 27_656 . 53.3(15) ?
    Li4 Li2 Cl2 38_665 . 53.3(15) ?
    Li3 Li2 Cl2 4_566 . 133.8(13) ?
    Li3 Li2 Cl2 13 . 133.8(13) ?
    O2 Li2 Al1 28_566 46_556 117.76(6) ?
    O2 Li2 Al1 37 46_556 62.84(9) ?
    O1 Li2 Al1 39_556 46_556 29.66(11) ?
    O1 Li2 Al1 26_565 46_556 146.3(15) ?
    Li4 Li2 Al1 27_656 46_556 127.3(13) ?
    Li4 Li2 Al1 38_665 46_556 58.3(7) ?
    Li3 Li2 Al1 4_566 46_556 56.2(7) ?
    Li3 Li2 Al1 13 46_556 117.5(15) ?
    Cl2 Li2 Al1 . 46_556 93.9(10) ?
    O2 Li2 Al1 28_566 30_565 152.45(6) ?
    O2 Li2 Al1 37 30_565 28.68(17) ?
    O1 Li2 Al1 39_556 30_565 115.2(7) ?
    O1 Li2 Al1 26_565 30_565 62.41(19) ?
    Li4 Li2 Al1 27_656 30_565 58.3(7) ?
    Li4 Li2 Al1 38_665 30_565 127.3(13) ?
    Li3 Li2 Al1 4_566 30_565 56.2(7) ?
    Li3 Li2 Al1 13 30_565 117.5(15) ?
    Cl2 Li2 Al1 . 30_565 93.9(10) ?
    Al1 Li2 Al1 46_556 30_565 89.75(15) ?
    O2 Li2 Al1 28_566 41_556 28.68(17) ?
    O2 Li2 Al1 37 41_556 152.45(6) ?
    O1 Li2 Al1 39_556 41_556 62.41(19) ?
    O1 Li2 Al1 26_565 41_556 115.2(7) ?
    Li4 Li2 Al1 27_656 41_556 127.3(13) ?
    Li4 Li2 Al1 38_665 41_556 58.3(7) ?
    Li3 Li2 Al1 4_566 41_556 117.5(15) ?
    Li3 Li2 Al1 13 41_556 56.2(7) ?
    Cl2 Li2 Al1 . 41_556 93.9(10) ?
    Al1 Li2 Al1 46_556 41_556 89.73(15) ?
    Al1 Li2 Al1 30_565 41_556 172(2) ?
    O2 Li3 O2 20_655 36_565 96.4(16) ?
    O2 Li3 O2 20_655 40_556 96.4(16) ?
    O2 Li3 O2 36_565 40_556 96.4(16) ?
    O2 Li3 Cl1 20_655 . 120.6(12) ?
    O2 Li3 Cl1 36_565 . 120.6(12) ?
    O2 Li3 Cl1 40_556 . 120.6(12) ?
    O2 Li3 Li1 20_655 38 108.9(5) ?
    O2 Li3 Li1 36_565 38 140.8(8) ?
    O2 Li3 Li1 40_556 38 52.5(10) ?
    Cl1 Li3 Li1 . 38 71.3(15) ?
    O2 Li3 Li1 20_655 18 52.4(10) ?
    O2 Li3 Li1 36_565 18 108.9(5) ?
    O2 Li3 Li1 40_556 18 140.8(8) ?
    Cl1 Li3 Li1 . 18 71.3(15) ?
    Li1 Li3 Li1 38 18 110.2(15) ?
    O2 Li3 Li1 20_655 34 140.8(8) ?
    O2 Li3 Li1 36_565 34 52.4(10) ?
    O2 Li3 Li1 40_556 34 108.9(5) ?
    Cl1 Li3 Li1 . 34 71.3(15) ?
    Li1 Li3 Li1 38 34 110.2(15) ?
    Li1 Li3 Li1 18 34 110.2(15) ?
    O2 Li3 O1 20_655 34 157(2) ?
    O2 Li3 O1 36_565 34 71.5(2) ?
    O2 Li3 O1 40_556 34 66.68(17) ?
    Cl1 Li3 O1 . 34 82.2(11) ?
    Li1 Li3 O1 38 34 74.0(4) ?
    Li1 Li3 O1 18 34 149(2) ?
    Li1 Li3 O1 34 34 44.4(3) ?
    O2 Li3 O1 20_655 18 71.5(2) ?
    O2 Li3 O1 36_565 18 66.68(17) ?
    O2 Li3 O1 40_556 18 157(2) ?
    Cl1 Li3 O1 . 18 82.2(11) ?
    Li1 Li3 O1 38 18 149(2) ?
    Li1 Li3 O1 18 18 44.4(3) ?
    Li1 Li3 O1 34 18 73.9(4) ?
    O1 Li3 O1 34 18 118.2(5) ?
    O2 Li3 O1 20_655 38 66.68(17) ?
    O2 Li3 O1 36_565 38 157(2) ?
    O2 Li3 O1 40_556 38 71.5(2) ?
    Cl1 Li3 O1 . 38 82.2(11) ?
    Li1 Li3 O1 38 38 44.4(3) ?
    Li1 Li3 O1 18 38 73.9(4) ?
    Li1 Li3 O1 34 38 149(2) ?
    O1 Li3 O1 34 38 118.2(5) ?
    O1 Li3 O1 18 38 118.2(5) ?
    O2 Li3 Li2 20_655 29_454 45.2(8) ?
    O2 Li3 Li2 36_565 29_454 105.2(6) ?
    O2 Li3 Li2 40_556 29_454 137.0(11) ?
    Cl1 Li3 Li2 . 29_454 79.1(13) ?
    Li1 Li3 Li2 38 29_454 113.8(9) ?
    Li1 Li3 Li2 18 29_454 7.8(17) ?
    Li1 Li3 Li2 34 29_454 113.8(9) ?
    O1 Li3 Li2 34 29_454 155.6(18) ?
    O1 Li3 Li2 18 29_454 43.86(15) ?
    O1 Li3 Li2 38 29_454 74.5(3) ?
    O2 Li3 Li2 20_655 13_544 105.2(6) ?
    O2 Li3 Li2 36_565 13_544 137.0(11) ?
    O2 Li3 Li2 40_556 13_544 45.2(8) ?
    Cl1 Li3 Li2 . 13_544 79.1(13) ?
    Li1 Li3 Li2 38 13_544 7.8(17) ?
    Li1 Li3 Li2 18 13_544 113.8(9) ?
    Li1 Li3 Li2 34 13_544 113.8(9) ?
    O1 Li3 Li2 34 13_544 74.5(3) ?
    O1 Li3 Li2 18 13_544 155.6(18) ?
    O1 Li3 Li2 38 13_544 43.86(15) ?
    Li2 Li3 Li2 29_454 13_544 116.5(8) ?
    O1 Li4 O1 8_666 4_666 96.6(15) ?
    O1 Li4 O1 8_666 12_666 96.6(15) ?
    O1 Li4 O1 4_666 12_666 96.6(15) ?
    O1 Li4 Cl2 8_666 . 120.5(12) ?
    O1 Li4 Cl2 4_666 . 120.5(12) ?
    O1 Li4 Cl2 12_666 . 120.5(12) ?
    O1 Li4 Li2 8_666 38_665 140.6(8) ?
    O1 Li4 Li2 4_666 38_665 51.7(10) ?
    O1 Li4 Li2 12_666 38_665 108.6(5) ?
    Cl2 Li4 Li2 . 38_665 71.9(15) ?
    O1 Li4 Li2 8_666 34_656 108.6(5) ?
    O1 Li4 Li2 4_666 34_656 140.6(8) ?
    O1 Li4 Li2 12_666 34_656 51.7(10) ?
    Cl2 Li4 Li2 . 34_656 71.9(15) ?
    Li2 Li4 Li2 38_665 34_656 110.8(14) ?
    O1 Li4 Li2 8_666 18_566 51.7(10) ?
    O1 Li4 Li2 4_666 18_566 108.6(5) ?
    O1 Li4 Li2 12_666 18_566 140.6(8) ?
    Cl2 Li4 Li2 . 18_566 71.9(15) ?
    Li2 Li4 Li2 38_665 18_566 110.8(14) ?
    Li2 Li4 Li2 34_656 18_566 110.9(14) ?
    O1 Li4 O2 8_666 15_656 157(2) ?
    O1 Li4 O2 4_666 15_656 71.5(2) ?
    O1 Li4 O2 12_666 15_656 66.70(16) ?
    Cl2 Li4 O2 . 15_656 82.1(11) ?
    Li2 Li4 O2 38_665 15_656 44.3(2) ?
    Li2 Li4 O2 34_656 15_656 74.0(4) ?
    Li2 Li4 O2 18_566 15_656 150(2) ?
    O1 Li4 O2 8_666 47_566 66.70(16) ?
    O1 Li4 O2 4_666 47_566 157(2) ?
    O1 Li4 O2 12_666 47_566 71.5(2) ?
    Cl2 Li4 O2 . 47_566 82.1(11) ?
    Li2 Li4 O2 38_665 47_566 150(2) ?
    Li2 Li4 O2 34_656 47_566 44.3(2) ?
    Li2 Li4 O2 18_566 47_566 74.0(4) ?
    O2 Li4 O2 15_656 47_566 118.2(5) ?
    O1 Li4 O2 8_666 31_665 71.5(2) ?
    O1 Li4 O2 4_666 31_665 66.70(16) ?
    O1 Li4 O2 12_666 31_665 157(2) ?
    Cl2 Li4 O2 . 31_665 82.1(11) ?
    Li2 Li4 O2 38_665 31_665 74.0(4) ?
    Li2 Li4 O2 34_656 31_665 150(2) ?
    Li2 Li4 O2 18_566 31_665 44.3(2) ?
    O2 Li4 O2 15_656 31_665 118.2(5) ?
    O2 Li4 O2 47_566 31_665 118.2(5) ?
    O1 Li4 Al1 8_666 10_666 68.7(7) ?
    O1 Li4 Al1 4_666 10_666 37.0(3) ?
    O1 Li4 Al1 12_666 10_666 122(2) ?
    Cl2 Li4 Al1 . 10_666 114.3(9) ?
    Li2 Li4 Al1 38_665 10_666 72.2(6) ?
    Li2 Li4 Al1 34_656 10_666 174(2) ?
    Li2 Li4 Al1 18_566 10_666 72.2(6) ?
    O2 Li4 Al1 15_656 10_666 106.3(4) ?
    O2 Li4 Al1 47_566 10_666 134.6(7) ?
    O2 Li4 Al1 31_665 10_666 35.59(12) ?
    O1 Li4 Al1 8_666 2_666 37.0(3) ?
    O1 Li4 Al1 4_666 2_666 122(2) ?
    O1 Li4 Al1 12_666 2_666 68.7(7) ?
    Cl2 Li4 Al1 . 2_666 114.3(9) ?
    Li2 Li4 Al1 38_665 2_666 174(2) ?
    Li2 Li4 Al1 34_656 2_666 72.2(6) ?
    Li2 Li4 Al1 18_566 2_666 72.2(6) ?
    O2 Li4 Al1 15_656 2_666 134.6(7) ?
    O2 Li4 Al1 47_566 2_666 35.59(12) ?
    O2 Li4 Al1 31_665 2_666 106.3(4) ?
    Al1 Li4 Al1 10_666 2_666 104.3(11) ?
    O1 B1 O1 . 9 119.972(15) ?
    O1 B1 O1 . 5 119.972(15) ?
    O1 B1 O1 9 5 119.972(15) ?
    O2 B2 O2 33 37 119.982(12) ?
    O2 B2 O2 33 17 119.982(13) ?
    O2 B2 O2 37 17 119.982(12) ?
    O1 Al1 O2 6 46_545 107.12(9) ?
    O1 Al1 O1 6 5 114.42(15) ?
    O2 Al1 O1 46_545 5 107.03(8) ?
    O1 Al1 O2 6 48 107.03(8) ?
    O2 Al1 O2 46_545 48 114.35(15) ?
    O1 Al1 O2 5 48 107.12(9) ?
    O1 Al1 Li4 6 3_646 95.5(7) ?
    O2 Al1 Li4 46_545 3_646 153.8(2) ?
    O1 Al1 Li4 5 3_646 49.8(3) ?
    O2 Al1 Li4 48 3_646 69.7(8) ?
    O1 Al1 Li4 6 2_664 49.8(3) ?
    O2 Al1 Li4 46_545 2_664 69.7(8) ?
    O1 Al1 Li4 5 2_664 95.5(7) ?
    O2 Al1 Li4 48 2_664 153.8(2) ?
    Li4 Al1 Li4 3_646 2_664 119.1(19) ?
    O1 Al1 Li3 6 16 153.8(2) ?
    O2 Al1 Li3 46_545 16 49.8(3) ?
    O1 Al1 Li3 5 16 69.5(9) ?
    O2 Al1 Li3 48 16 95.6(7) ?
    Li4 Al1 Li3 3_646 16 104.9(7) ?
    Li4 Al1 Li3 2_664 16 104.9(7) ?
    O1 Al1 Li3 6 13_544 69.5(9) ?
    O2 Al1 Li3 46_545 13_544 95.6(7) ?
    O1 Al1 Li3 5 13_544 153.8(2) ?
    O2 Al1 Li3 48 13_544 49.8(3) ?
    Li4 Al1 Li3 3_646 13_544 104.9(7) ?
    Li4 Al1 Li3 2_664 13_544 104.9(7) ?
    Li3 Al1 Li3 16 13_544 119(2) ?
    O1 Al1 Li2 6 41_444 37.0(5) ?
    O2 Al1 Li2 46_545 41_444 74.9(9) ?
    O1 Al1 Li2 5 41_444 143.0(5) ?
    O2 Al1 Li2 48 41_444 105.1(9) ?
    Li4 Al1 Li2 3_646 41_444 130.5(9) ?
    Li4 Al1 Li2 2_664 41_444 49.5(9) ?
    Li3 Al1 Li2 16 41_444 124.6(9) ?
    Li3 Al1 Li2 13_544 41_444 55.4(9) ?
    O1 Al1 Li2 6 22_645 98.7(9) ?
    O2 Al1 Li2 46_545 22_645 34.2(3) ?
    O1 Al1 Li2 5 22_645 81.3(9) ?
    O2 Al1 Li2 48 22_645 145.8(3) ?
    Li4 Al1 Li2 3_646 22_645 130.5(9) ?
    Li4 Al1 Li2 2_664 22_645 49.5(9) ?
    Li3 Al1 Li2 16 22_645 55.4(9) ?
    Li3 Al1 Li2 13_544 22_645 124.6(9) ?
    Li2 Al1 Li2 41_444 22_645 82(2) ?
    O1 Al1 Li2 6 33_444 81.3(9) ?
    O2 Al1 Li2 46_545 33_444 145.8(3) ?
    O1 Al1 Li2 5 33_444 98.7(9) ?
    O2 Al1 Li2 48 33_444 34.2(3) ?
    Li4 Al1 Li2 3_646 33_444 49.5(9) ?
    Li4 Al1 Li2 2_664 33_444 130.5(9) ?
    Li3 Al1 Li2 16 33_444 124.6(9) ?
    Li3 Al1 Li2 13_544 33_444 55.4(9) ?
    Li2 Al1 Li2 41_444 33_444 98(2) ?
    Li2 Al1 Li2 22_645 33_444 179.99(5) ?
    O1 Al1 Li2 6 42_456 143.0(5) ?
    O2 Al1 Li2 46_545 42_456 105.1(9) ?
    O1 Al1 Li2 5 42_456 37.0(5) ?
    O2 Al1 Li2 48 42_456 74.9(9) ?
    Li4 Al1 Li2 3_646 42_456 49.5(9) ?
    Li4 Al1 Li2 2_664 42_456 130.5(9) ?
    Li3 Al1 Li2 16 42_456 55.4(9) ?
    Li3 Al1 Li2 13_544 42_456 124.6(9) ?
    Li2 Al1 Li2 41_444 42_456 180.0(17) ?
    Li2 Al1 Li2 22_645 42_456 98(2) ?
    Li2 Al1 Li2 33_444 42_456 82(2) ?
    B1 O1 Al1 . 9 119.05(13) ?
    B1 O1 Li1 . . 112.4(12) ?
    Al1 O1 Li1 9 . 117.4(4) ?
    B1 O1 Li2 . 26_564 122.3(12) ?
    Al1 O1 Li2 9 26_564 113.4(6) ?
    Li1 O1 Li2 . 26_564 13(3) ?
    B1 O1 Li4 . 4_466 123.9(9) ?
    Al1 O1 Li4 9 4_466 93.12(8) ?
    Li1 O1 Li4 . 4_466 85.7(19) ?
    Li2 O1 Li4 26_564 4_466 73.2(19) ?
    B1 O1 Li3 . 38 102.2(9) ?
    Al1 O1 Li3 9 38 74.9(10) ?
    Li1 O1 Li3 . 38 61.3(10) ?
    Li2 O1 Li3 26_564 38 69.5(10) ?
    Li4 O1 Li3 4_466 38 131.5(12) ?
    B1 O1 Li3 . . 75.8(3) ?
    Al1 O1 Li3 9 . 112.35(10) ?
    Li1 O1 Li3 . . 50.3(16) ?
    Li2 O1 Li3 26_564 . 63.2(15) ?
    Li4 O1 Li3 4_466 . 135.3(9) ?
    Li3 O1 Li3 38 . 38.8(10) ?
    B2 O2 Al1 37_445 18 118.94(13) ?
    B2 O2 Li2 37_445 37_445 113.5(13) ?
    Al1 O2 Li2 18 37_445 117.1(5) ?
    B2 O2 Li1 37_445 14 123.2(11) ?
    Al1 O2 Li1 18 14 113.0(5) ?
    Li2 O2 Li1 37_445 14 13(3) ?
    B2 O2 Li3 37_445 40_456 123.8(10) ?
    Al1 O2 Li3 18 40_456 93.19(8) ?
    Li2 O2 Li3 37_445 40_456 85(2) ?
    Li1 O2 Li3 14 40_456 72.1(18) ?
    B2 O2 Li4 37_445 15_646 102.4(9) ?
    Al1 O2 Li4 18 15_646 74.7(10) ?
    Li2 O2 Li4 37_445 15_646 62.0(11) ?
    Li1 O2 Li4 14 15_646 70.2(10) ?
    Li3 O2 Li4 40_456 15_646 131.4(12) ?
    B2 O2 Li4 37_445 . 82.6(3) ?
    Al1 O2 Li4 18 . 90.33(9) ?
    Li2 O2 Li4 37_445 . 64.2(14) ?
    Li1 O2 Li4 14 . 75.6(13) ?
    Li3 O2 Li4 40_456 . 146.2(12) ?
    Li4 O2 Li4 15_646 . 21.0(10) ?
    Li3 Cl1 Li3 . 16 109.468(7) ?
    Li3 Cl1 Li3 . 27 109.473(3) ?
    Li3 Cl1 Li3 16 27 109.4730(10)
                                 ?
    Li3 Cl1 Li3 . 38 109.4730(10)
                                ?
    Li3 Cl1 Li3 16 38 109.5 ?
    Li3 Cl1 Li3 27 38 109.468(2) ?
    Li3 Cl1 Li1 . . 125.2660(10)
                               ?
    Li3 Cl1 Li1 16 . 125.266(4) ?
    Li3 Cl1 Li1 27 . 54.7340(10)
                               ?
    Li3 Cl1 Li1 38 . 54.734(2) ?
    Li3 Cl1 Li1 . 18 54.736(2) ?
    Li3 Cl1 Li1 16 18 125.264(3) ?
    Li3 Cl1 Li1 27 18 54.736(2) ?
    Li3 Cl1 Li1 38 18 125.264(2) ?
    Li1 Cl1 Li1 . 18 90.000(3) ?
    Li3 Cl1 Li1 . 9 125.264(5) ?
    Li3 Cl1 Li1 16 9 54.7360(10)
                               ?
    Li3 Cl1 Li1 27 9 54.736(2) ?
    Li3 Cl1 Li1 38 9 125.264(4) ?
    Li1 Cl1 Li1 . 9 90.000(3) ?
    Li1 Cl1 Li1 18 9 90.0 ?
    Li3 Cl1 Li1 . 34 54.736(2) ?
    Li3 Cl1 Li1 16 34 125.2640(10)
                                 ?
    Li3 Cl1 Li1 27 34 125.264(2) ?
    Li3 Cl1 Li1 38 34 54.736(2) ?
    Li1 Cl1 Li1 . 34 90.000(3) ?
    Li1 Cl1 Li1 18 34 90.0 ?
    Li1 Cl1 Li1 9 34 180.0 ?
    Li3 Cl1 Li1 . 5 125.2640(10)
                               ?
    Li3 Cl1 Li1 16 5 54.7360(10)
                               ?
    Li3 Cl1 Li1 27 5 125.264(4) ?
    Li3 Cl1 Li1 38 5 54.7360(10)
                               ?
    Li1 Cl1 Li1 . 5 90.000(4) ?
    Li1 Cl1 Li1 18 5 180.0 ?
    Li1 Cl1 Li1 9 5 90.000(2) ?
    Li1 Cl1 Li1 34 5 90.0 ?
    Li3 Cl1 Li1 . 38 54.734(2) ?
    Li3 Cl1 Li1 16 38 54.734(3) ?
    Li3 Cl1 Li1 27 38 125.266(2) ?
    Li3 Cl1 Li1 38 38 125.2660(10)
                                 ?
    Li1 Cl1 Li1 . 38 180.0 ?
    Li1 Cl1 Li1 18 38 90.000(5) ?
    Li1 Cl1 Li1 9 38 90.0 ?
    Li1 Cl1 Li1 34 38 90.000(4) ?
    Li1 Cl1 Li1 5 38 90.0000(10)
                               ?
    Li4 Cl2 Li4 . 16_566 109.474(11) ?
    Li4 Cl2 Li4 . 38_665 109.470(2) ?
    Li4 Cl2 Li4 16_566 38_665 109.470(3) ?
    Li4 Cl2 Li4 . 27_656 109.470(6) ?
    Li4 Cl2 Li4 16_566 27_656 109.5 ?
    Li4 Cl2 Li4 38_665 27_656 109.474(7) ?
    Li4 Cl2 Li2 . . 125.263(4) ?
    Li4 Cl2 Li2 16_566 . 125.263(12) ?
    Li4 Cl2 Li2 38_665 . 54.737(7) ?
    Li4 Cl2 Li2 27_656 . 54.737(6) ?
_shelx_space_group_comment
;
The symmetry employed for this shelxl refinement is uniquely defined
by the following loop, which should always be used as a source of
symmetry information in preference to the above space-group names.
They are only intended as comments.
;
_shelx_estimated_absorpt_T_min     ?
_shelx_estimated_absorpt_T_max     ?
_shelx_hkl_file
;
  -1  -1  -1    0.00    0.10
  -1  -1   1    0.10    0.10
  -1  -1   1    0.00    0.10
  -1   1   1    0.10    0.10
   1  -1  -1    0.10    0.20
   1   1  -1    0.00    0.10
   1   1  -1    0.00    0.10
   1   1   1    0.20    0.10
   0  -2   0  597.84   17.40
   0   0  -2  620.34   17.40
   0   0   2  624.14   17.40
   0   2   0  608.24   17.30
   0  -2  -2  532.15   16.00
   0  -2   2  521.25   15.90
   0  -2   2  540.45   15.90
   0   2  -2  552.44   16.00
   0   2  -2  539.35   16.00
   0   2   2  553.94   15.90
   2  -2   0  529.15   15.60
   2   0  -2  555.04   15.50
   2   0   2  581.24   15.70
   2   2   0  553.04   15.40
  -2  -2   2 9806.12  299.37
  -2   2   2 9999.00  308.47
  -1  -3  -1    0.00    0.40
  -1  -3   1    0.40    0.40
  -1  -3   1   -0.20    0.30
  -1  -1  -3    0.00    0.40
  -1  -1   3    0.10    0.40
  -1  -1   3    0.80    0.40
  -1   1  -3    0.00    0.40
  -1   1   3    0.10    0.30
  -1   3   1    0.10    0.30
   1  -3  -1    0.20    0.40
   1  -3   1    0.20    0.40
   1  -1  -3   -0.20    0.30
   1  -1   3    0.30    0.40
   1   1  -3   -0.30    0.40
   1   1   3   -0.10    0.20
   1   3  -1   -0.20    0.20
   1   3   1   -0.20    0.30
  -1  -3   3    0.10    0.50
  -1   3   3    0.20    0.40
   1  -3  -3    0.80    0.60
   1  -3   3    0.50    0.60
   1  -3   3    1.30    0.60
   1   3  -3    0.30    0.40
   1   3  -3    1.90    0.70
   1   3   3    0.20    0.30
   3  -3  -1    0.00    0.40
   3  -3   1    1.00    0.50
   3  -1  -3    1.50    0.60
   3  -1   3    0.10    0.30
   3   1  -3    0.10    0.40
   3   1   3    0.60    0.40
   3   3  -1    0.10    0.30
   3   3   1    1.80    0.50
   3  -3  -3   -0.30    0.80
   3  -3   3    1.90    0.90
   3  -3   3    0.00    0.40
   3   3  -3   -0.10    0.40
   3   3  -3    0.20    0.60
   3   3   3    0.30    0.40
   0  -4   0 1557.04   46.10
   0   0  -4 1645.74   46.10
   0   0   4 1643.64   45.90
   0   4   0 1672.53   45.70
  -2  -4   0  979.60   28.80
   0  -2   4  890.71   30.00
   0   2  -4  976.10   29.20
   0   2   4 1024.20   29.00
   2   4   0 1064.19   28.80
   4   0   2 1068.99   28.10
  -2   0   4  967.50   29.00
   0  -4   2  956.80   29.50
   0   4   2 1005.00   28.80
   2   0  -4  992.10   29.10
   2   0   4 1080.19   29.20
   4  -2   0 1015.70   28.10
  -2  -4   2  671.33   19.70
  -2  -2   4  663.83   19.60
  -2   2   4  710.03   21.20
   2  -4  -2  661.03   20.60
   2  -4   2  703.13   22.30
   2  -2  -4  667.33   20.60
   2  -2   4  727.53   22.10
   2   2  -4  725.93   21.90
   2   2   4  682.63   20.40
   2   4  -2  757.62   21.60
   2   4   2  686.63   20.20
   4  -2  -2  672.53   19.60
   4   2  -2  750.12   20.80
   4   2  -2  767.42   20.90
   4   2   2  706.13   19.60
   0  -4   4 3781.72  104.99
   0   4   4 3735.23  104.69
   4   0  -4 3712.63  104.19
   4   0   4 3848.91  104.49
  -2  -4   4  847.92   25.80
   2  -4   4  888.81   26.90
   2   4  -4  934.21   26.80
   2   4  -4  876.91   27.20
   2   4   4  887.51   26.50
   4  -4  -2  862.61   26.50
   4  -4   2  870.21   26.70
   4  -2  -4  891.41   26.50
   4  -2   4  933.91   26.80
   4   2  -4  816.62   26.30
   4   2   4  902.11   26.20
   4   4  -2  922.71   25.90
   4   4   2  891.21   26.00
  -4  -4  -4 4877.41  133.59
  -4  -4  -4 4858.71  133.99
  -4  -4   4 4966.10  138.59
  -4  -4   4 5196.28  138.29
  -4  -4   4 4925.81  138.99
  -4   4  -4 5063.79  138.49
  -4   4  -4 5117.89  138.79
  -4   4   4 4725.43  133.79
  -4   4   4 4814.72  134.09
   4  -4  -4 4730.73  140.29
   4  -4   4 4979.70  135.09
   4   4  -4 5061.49  134.69
   4   4  -4 4700.83  134.99
   4   4   4 5240.58  139.79
  -1  -5   1   -0.10    0.50
  -1  -1   5   -0.10    0.60
  -1   1   5    0.20    0.50
  -1   5  -1   -0.10    0.40
  -1   5   1   -0.10    0.50
   1  -1  -5    0.20    1.30
   1  -1   5    0.20    0.60
   1   1  -5   -0.50    0.90
   1   1   5    0.60    0.60
   1   5  -1    0.10    0.30
   1   5   1   -0.30    0.40
   3  -1  -5 2428.86   71.19
  -3   5   1 2506.75   70.19
   3   1   5 2560.74   71.09
   5  -3  -1 2496.25   70.19
  -1   3   5 2513.85   70.89
   1  -3   5 2385.06   71.29
   5   1  -3 2530.75   69.89
   3  -5   1 2371.86   71.59
   3   5  -1 2555.44   70.59
   5   1  -3 2635.34   70.29
  -1  -5   3 2523.55   70.89
   5  -1   3 2549.54   70.39
   5   3   1 2697.73   69.89
   1   5   3 2349.36   70.79
   3   5   1 2512.35   70.59
   5  -1  -3 2581.34   69.99
   5   1   3 2657.63   70.19
   3  -5  -1 2491.65   75.99
   1   3   5 2387.46   71.09
   3  -1   5 2568.14   71.39
   3   1  -5 2504.15   71.29
  -1  -3   5 2578.44   70.99
   5  -3   1 2532.15   70.39
   5   3  -1 2593.24   69.69
   5   3  -1 2543.55   69.89
   1   5  -3 2585.44   71.29
  -5  -3  -3    0.90    1.20
  -5  -3   3   -0.30    1.10
  -5   3  -3   -1.00    0.80
  -5   3   3    0.70    1.20
  -5   3   3   -0.20    1.20
  -3  -5  -3   -1.80    1.10
  -3  -5   3    0.30    1.00
  -3  -5   3   -0.30    1.10
  -3  -3  -5    1.80    1.30
  -3   3  -5   -0.40    0.90
  -3   3   5    0.30    1.10
  -3   5   3   -1.20    1.10
   3  -5   3   -0.20    0.60
   3  -3  -5   -1.40    1.90
   3  -3   5    0.20    0.70
   3   3  -5    0.90    1.50
   3   3   5    0.40    0.70
   3   5  -3   -0.40    0.50
   3   5   3    0.70    0.60
   5  -3  -3    0.00    1.00
   5  -3   3   -0.30    1.40
   5  -3   3   -0.50    0.50
   5   3  -3    0.70    0.50
   5   3  -3    0.60    0.70
   5   3   3    0.40    0.50
  -5  -5  -1    1.40    1.20
  -5  -5  -1    0.20    1.20
  -5  -5   1    0.60    1.20
  -5  -1   5    2.00    1.40
  -5  -1   5   -1.30    1.40
  -5   1  -5   -0.10    1.20
  -5   1  -5   -0.50    0.80
  -5   1  -5   -0.70    1.00
  -5   1   5    0.70    1.50
  -5   5  -1    0.10    1.50
  -5   5  -1   -2.20    1.50
  -5   5   1    0.70    1.40
  -1  -5   5   -0.80    1.40
  -1  -5   5   -2.00    1.10
  -1   5  -5   -0.50    1.10
  -1   5   5    0.50    1.10
   1  -5  -5   -0.10    1.20
   1  -5   5    0.20    1.10
   1   5   5   -0.10    0.80
   5  -5  -1    0.50    1.80
   5  -5   1    2.40    2.10
   5  -1  -5    1.60    1.60
   5  -1   5    0.10    0.80
   5   1  -5    0.70    1.40
   5   1   5    1.00    0.80
   5   5  -1   -0.20    0.50
   5   5   1    0.20    0.50
  -5  -5  -3    1.00    1.20
  -5  -5  -3   -1.60    1.10
  -5  -5  -3   -0.20    1.00
  -5  -5   3    0.90    1.20
  -5  -5   3    1.20    0.90
  -5  -5   3    0.10    1.20
  -5  -3  -5    1.00    1.00
  -5  -3  -5    1.80    1.30
  -5  -3   5   -0.90    1.00
  -5  -3   5   -0.60    1.00
  -5  -3   5    2.00    1.40
  -5   3  -5   -0.20    0.90
  -5   3  -5    1.40    1.30
  -5   3  -5    0.50    1.00
  -5   3   5   -0.10    1.50
  -5   3   5    0.90    1.20
  -5   3   5   -0.30    1.00
  -5   5  -3    0.00    1.10
  -5   5  -3    1.30    1.10
  -5   5   3   -0.40    1.20
  -5   5   3   -0.70    1.40
  -5   5   3    0.20    1.40
  -3  -5  -5    3.40    1.30
  -3  -5  -5    1.00    1.40
  -3  -5   5   -0.90    1.20
  -3  -5   5   -0.30    1.00
  -3  -5   5    1.60    1.30
  -3   5  -5    0.10    0.60
  -3   5  -5    0.40    1.50
  -3   5   5   -1.30    1.50
  -3   5   5    0.40    1.30
  -3   5   5   -0.10    1.20
   3  -5   5    1.10    1.10
   3   5   5    0.10    0.80
   5  -5   3    0.20    0.70
   5  -3   5    0.40    0.90
   5   3  -5    0.10    1.90
   5   3   5   -0.20    0.70
   5   5  -3    0.30    0.70
   5   5   3    0.10    0.60
  -5  -5  -5   -0.60    0.90
  -5  -5  -5    0.70    1.00
  -5  -5  -5   -0.40    1.20
  -5  -5   5    0.40    1.10
  -5  -5   5    0.80    1.20
  -5  -5   5    0.30    1.10
  -5   5  -5   -2.80    2.80
  -5   5  -5    0.90    0.90
  -5   5  -5    1.60    1.20
  -5   5   5    2.00    1.90
  -5   5   5    0.10    1.20
  -5   5   5    1.40    1.20
   5  -5   5    1.30    1.30
   5   5   5    0.00    1.00
   0   0   6  340.47   11.70
   0   6   0  332.17   11.30
  -2  -6   0   55.49    3.80
  -2   6   0   53.79    3.30
   0  -2   6   50.39    3.50
   0   2   6   53.09    3.40
   6   0   2   59.09    2.50
   0   6  -2   63.99    3.60
   0   6   2   55.19    3.30
   2   0   6   56.69    3.60
   6  -2   0   53.99    2.40
   0  -6   2   52.99    3.40
   2  -2   6 1415.36   43.20
   2   2   6 1543.75   45.50
  -2   2   6 1442.66   41.80
  -2   2   6 1479.35   42.10
  -2  -6   2 1566.24   44.60
  -2  -2   6 1549.14   44.60
  -2   2  -6 1515.85   44.00
  -2   6   2 1510.15   42.20
  -2   6   2 1468.35   41.70
   2  -6   2 1475.15   42.80
   2   6  -2 1510.85   42.60
   2   6   2 1586.94   45.10
   6  -2  -2 1556.44   43.70
   6   2  -2 1456.45   41.10
   6   2   2 1607.04   43.70
  -6  -2  -2 1451.25   41.90
  -6   2  -2 1513.15   43.90
  -6   2   2 1438.56   41.90
  -2  -6   2 1572.64   44.60
  -2   2   6 1476.55   42.10
   4   6   0   77.89    4.10
   6   0  -4   77.69    4.00
   6   0   4   83.49    4.10
   0   4   6   76.59    4.50
   0  -4   6   71.39    4.80
   0   4  -6   66.89    3.70
  -6   0   4   75.79    4.30
  -6   0   4   79.19    3.90
  -6   0   4   79.69    4.60
  -4  -6   0   73.79    4.10
  -4   6   0   74.99    4.30
  -4   6   0   66.89    3.90
   0  -4  -6   74.29    3.90
  -6   0  -4   73.99    4.00
  -6   0  -4   76.59    3.70
  -6   0  -4   70.59    4.00
   0   6   4   76.29    4.40
   4   0  -6   65.49    5.40
   4   0   6   78.29    4.60
   6  -4   0   75.59    4.30
   6   4   0   79.99    3.60
  -4   0  -6   74.99    3.60
  -4   0   6   74.99    4.10
  -4   0   6   75.99    4.10
   0  -6  -4   76.59    3.90
   0  -6   4   80.59    4.70
   0  -6   4   80.19    4.20
  -6   4   0   80.59    4.20
  -6   4   0   75.99    4.10
  -6   4   0   79.09    4.20
  -6  -4   0   76.69    4.20
  -6  -4   0   79.09    5.00
  -2  -6   4  137.69    6.20
  -4   6   2  131.89    5.50
  -4   6   2  121.49    6.10
  -2  -4  -6  130.59    5.30
   4   2   6  150.08    6.90
  -6   4  -2  144.99    5.80
   6  -4  -2  143.19    6.80
  -2   4   6  123.69    5.90
  -2   4   6  129.29    5.60
  -2   4   6  123.69    5.40
  -6  -2  -4  129.39    5.60
   2  -4   6  137.39    6.70
   4   6  -2  133.69    5.80
  -4   2  -6  140.79    5.70
   6  -2   4  135.19    6.00
   6   2  -4  137.19    5.80
   2   6   4  146.19    6.80
  -2   6  -4  139.29    5.70
  -6  -4   2  141.89    6.10
  -4  -6  -2  127.69    5.70
  -4  -6  -2  130.69    5.70
  -2  -6   4  137.69    5.60
  -4   2  -6  140.49    5.70
   6   4   2  152.08    6.00
  -4   2  -6  151.88    6.10
  -6  -2  -4  132.09    5.70
  -6   2   4  128.89    5.70
  -6   2   4  129.79    5.40
  -6   2   4  122.39    5.60
  -2  -6   4  140.49    7.10
  -6  -2  -4  127.99    5.10
  -6  -4   2  140.89    6.20
  -6  -4   2  166.18    6.90
  -4  -2   6  149.99    5.80
  -2  -6   4  141.79    5.90
  -4  -2   6  147.09    6.10
  -6   2  -4  156.48    6.10
   2  -4  -6  138.49    5.80
  -4   6  -2  153.88    6.30
   4   6   2  145.59    6.40
  -2   4  -6  146.39    5.80
  -6   4   2  131.39    5.60
  -6   4   2  122.69    5.60
  -6   4   2  135.99    5.80
  -4  -2  -6  127.39    5.10
  -4  -2  -6  134.59    5.70
  -4   6  -2  150.98    5.90
  -2  -4   6  145.69    6.10
   6  -2  -4  146.49    6.60
  -4   2   6  117.09    5.60
  -4   2   6  128.89    5.40
  -4   2   6  129.59    5.70
  -2  -6  -4  123.49    5.40
  -6  -4  -2  121.79    5.50
  -4  -6   2  142.19    6.00
  -4  -6   2  138.49    5.70
  -4  -6   2  142.89    6.20
  -2   6   4  127.69    5.60
   2  -6   4  130.99    6.40
   2   6  -4  123.69    6.20
   6   2   4  144.19    6.20
   4  -2   6  130.19    6.60
   4   2  -6  107.39    8.50
  -2  -4   6  139.49    7.10
  -6  -2   4  149.69    5.80
   6  -4   2  113.39    6.20
   6   4  -2  129.39    5.10
  -6   2  -4  146.99    5.90
  -6  -4  -4  283.97    9.90
  -6  -4  -4  278.57    9.50
  -6  -4  -4  273.07   10.10
  -6  -4   4  285.67   10.20
  -6  -4   4  294.77    9.90
  -6  -4   4  290.77   10.30
  -6   4  -4  291.27   10.20
  -6   4  -4  284.07    9.90
  -6   4   4  272.17   10.00
  -6   4   4  286.47    9.80
  -6   4   4  291.97   10.30
  -4  -6  -4  283.97    9.70
  -4  -6  -4  257.17    9.90
  -4  -6   4  292.27   10.10
  -4  -6   4  289.97    9.80
  -4  -6   4  284.57   10.50
  -4  -4  -6  281.07    9.60
  -4  -4  -6  283.87   10.00
  -4  -4   6  295.87    9.90
  -4  -4   6  286.87   10.40
  -4   4  -6  294.07    9.90
  -4   4  -6  287.27    9.80
  -4   4   6  279.67   10.10
  -4   4   6  279.17    9.80
  -4   4   6  282.37   10.20
  -4   6  -4  281.77    9.90
  -4   6  -4  283.57   10.00
  -4   6  -4  277.07    9.80
  -4   6   4  275.37   10.10
  -4   6   4  271.57    9.80
  -4   6   4  280.77   10.20
   4  -6   4  274.27   11.10
   4  -4   6  268.67   11.50
   4   4   6  282.77   11.40
   4   6  -4  287.07   11.00
   4   6   4  305.77   11.50
   6  -4   4  295.87   10.90
   6   4  -4  291.17   10.40
   6   4   4  286.97   10.80
  -6  -6   0   49.80    3.50
  -6  -6   0   46.30    4.30
  -6  -6   0   55.79    3.70
  -6   0  -6   53.29    3.30
  -6   0  -6   49.80    3.10
  -6   0  -6   45.80    3.30
  -6   0   6   44.60    3.50
  -6   0   6   47.60    3.10
  -6   0   6   48.60    3.50
  -6   6   0   42.80    3.40
  -6   6   0   56.79    3.70
  -6   6   0   54.19    3.60
   0  -6  -6   47.50    3.30
   0  -6   6   50.59    5.10
   0  -6   6   54.29    3.50
   0   6  -6   44.00    3.00
   0   6   6   41.60    4.00
   6   0   6   52.49    4.10
   6   6   0   57.59    3.60
  -6  -6  -2 2221.08   61.89
  -6  -6  -2 2196.68   60.99
  -6  -6  -2 2124.09   61.79
  -6  -6   2 2170.48   61.49
  -6  -6   2 2171.88   60.79
  -6  -6   2 2227.08   61.89
  -6  -2  -6 2109.39   60.89
  -6  -2  -6 2173.28   60.99
  -6  -2  -6 2235.38   61.69
  -6  -2   6 2136.89   61.49
  -6  -2   6 2219.88   60.99
  -6  -2   6 2170.68   61.19
  -6  -2   6 1965.70   60.79
  -6   2  -6 2213.98   61.19
  -6   2  -6 2145.19   60.89
  -6   2  -6 2160.38   61.49
  -6   2   6 2216.68   61.59
  -6   2   6 2252.47   61.39
  -6   2   6 2212.08   61.89
  -6   6  -2 2160.78   61.19
  -6   6  -2 2123.39   61.59
  -6   6  -2 2224.78   61.09
  -6   6   2 2191.78   61.49
  -6   6   2 2224.88   61.99
  -6   6   2 2124.69   61.59
  -2  -6  -6 2149.39   61.29
  -2  -6  -6 1997.10   61.29
  -2  -6   6 2124.19   60.89
  -2  -6   6 2248.97   60.99
  -2  -6   6 2126.59   61.59
  -2   6  -6 2184.58   60.89
  -2   6  -6 2040.60   60.49
  -2   6   6 2177.08   61.49
  -2   6   6 2193.58   61.19
  -2   6   6 2143.19   61.49
   2  -6  -6 2184.38   61.19
   2  -6   6 2144.59   63.99
   2   6  -6 2098.99   60.69
   2   6   6 2122.29   63.39
   6  -2   6 2175.48   63.69
   6   2   6 2246.38   63.29
   6   6  -2 2210.28   62.19
   6   6   2 2245.18   62.39
  -6  -6  -4 1053.09   30.90
  -6  -6  -4 1030.60   30.10
  -6  -6  -4 1036.90   30.80
  -6  -6   4 1015.10   29.90
  -6  -6   4 1001.10   29.40
  -6  -6   4 1004.90   30.30
  -6  -4  -6 1038.50   30.10
  -6  -4  -6 1028.00   30.70
  -6  -4   6 1006.70   29.90
  -6  -4   6 1044.70   29.50
  -6  -4   6  971.20   29.70
  -6   4  -6 1001.00   29.70
  -6   4  -6  993.40   29.40
  -6   4   6 1016.40   30.50
  -6   4   6 1022.50   30.40
  -6   4   6 1034.00   30.90
  -6   6  -4  984.70   29.40
  -6   6  -4  936.31   29.70
  -6   6  -4  984.90   29.40
  -6   6   4  994.80   30.50
  -6   6   4 1053.69   31.10
  -4  -6  -6  989.10   30.20
  -4  -6  -6 1037.10   30.50
  -4  -6   6 1001.70   29.60
  -4  -6   6 1009.30   29.50
  -4  -6   6 1001.10   30.30
  -4   6  -6  972.90   29.00
  -4   6  -6 1021.50   29.50
  -4   6  -6  982.30   29.20
  -4   6   6 1002.20   30.40
  -4   6   6 1016.10   30.30
  -4   6   6 1035.20   31.50
   4  -6   6 1023.10   33.30
   4   6  -6  949.60   29.70
   4   6   6  984.70   32.10
   6   4   6  985.00   31.60
   6   6  -4 1044.90   31.90
   6   6   4 1032.50   31.60
  -6  -6  -6 3551.24   98.19
  -6  -6  -6 3693.13   98.89
  -6  -6   6 3370.46   94.49
  -6  -6   6 3383.06   94.19
  -6  -6   6 3317.67   94.89
  -6   6  -6 3330.27   94.49
  -6   6  -6 3464.25   94.09
  -6   6   6 3444.56   97.99
  -6   6   6 3431.76   98.49
  -6   6   6 3522.35   98.99
   6  -6   6 3461.85  101.89
   6   6   6 3364.16   97.39
  -7  -1  -1   -2.10    1.10
  -7  -1  -1    1.40    1.40
  -7   1  -1   -1.80    1.30
  -7   1  -1    0.00    1.20
  -1  -7   1   -0.20    1.20
  -1  -7   1    0.70    1.30
  -1  -1   7    1.00    1.40
  -1   1   7    0.00    1.30
  -1   7  -1    0.00    1.00
  -1   7  -1    1.60    1.10
  -1   7   1    1.00    1.00
   1  -7   1    0.40    0.80
   1  -1   7   -0.10    1.00
   1   1   7    0.50    1.10
   1   1   7    1.60    1.00
   1   7  -1   -0.40    0.70
   1   7   1   -0.10    0.80
  -7  -1  -3  491.45   15.30
  -7  -1  -3  492.15   15.80
   7   3   1  515.85   15.00
  -7  -3   1  488.25   15.10
   3   7  -1  515.85   16.70
  -3  -1   7  485.35   15.60
  -3  -1   7  477.25   15.30
  -3   1  -7  495.35   15.40
  -7   1   3  479.35   15.60
  -7   1   3  491.05   15.50
  -7   1   3  500.95   15.90
  -3  -7  -1  489.65   15.80
  -3  -7  -1  494.65   16.00
  -7   3  -1  487.95   15.70
  -1  -7   3  489.15   16.70
  -1  -7   3  491.15   15.90
  -7  -3   1  505.05   15.70
  -3   7   1  474.25   16.30
  -3   7   1  499.95   15.70
  -3   7   1  472.65   15.90
   1   7   3  478.85   16.50
   1   7   3  490.15   15.30
  -3   1  -7  495.25   15.10
   3   1   7  503.75   17.30
   7  -3  -1  493.85   15.60
  -1   3   7  503.45   16.90
  -1   3   7  507.85   15.80
   7  -1   3  511.35   15.80
   1  -3   7  480.35   17.50
  -7   3  -1  480.85   15.40
  -7  -3   1  499.65   15.70
  -3   1  -7  513.25   15.70
   7   1  -3  513.75   15.10
   1   3   7  489.65   17.10
  -3  -7   1  496.35   15.60
   7   1   3  516.55   15.50
  -1   7   3  481.15   16.50
   1  -3  -7  467.75   15.10
   1  -7   3  489.35   16.90
   1  -7   3  500.75   15.90
  -7  -1   3  491.35   15.60
  -1  -3   7  485.15   17.10
   3  -1   7  479.85   17.40
  -1  -3   7  495.75   15.10
  -1   7   3  506.15   15.60
   7  -3   1  512.15   18.60
  -7  -1   3  477.35   15.30
  -7  -1   3  480.85   15.60
  -1  -7  -3  510.45   15.80
  -3  -7   1  485.25   15.90
  -3   7  -1  502.35   15.50
  -7   1  -3  481.25   15.40
  -7   1  -3  500.15   15.30
  -7   1  -3  493.65   15.60
  -1  -3   7  510.95   16.00
  -1   3  -7  490.85   15.40
  -3   1   7  498.75   15.90
  -3   1   7  524.15   16.10
  -3  -1  -7  501.45   15.40
  -3  -1  -7  487.75   15.70
   7  -1  -3  503.45   15.20
   7   3  -1  515.45   14.80
  -7   3   1  489.55   15.50
  -7   3   1  511.95   16.00
  -7   3   1  500.85   15.60
  -3  -1  -7  502.75   15.60
  -3   7  -1  461.95   15.60
  -3   7  -1  515.95   15.60
   3   7   1  503.15   16.60
  -7  -3  -1  494.55   15.90
  -7  -3  -1  496.85   15.20
  -7  -3  -1  495.25   15.70
  -7   3   3    1.60    1.20
  -7   3   3   -0.90    1.10
  -7   3   3    0.50    1.70
  -7   3  -3    0.30    1.20
  -7   3  -3   -0.70    0.90
  -7  -3   3   -0.60    1.60
  -7   3  -3   -0.80    1.10
   3  -7   3   -1.10    1.30
  -3  -7  -3    2.90    1.40
  -3  -7   3    0.10    1.30
  -3  -7   3   -0.40    1.20
  -3  -3  -7    0.40    1.00
  -3  -3  -7    0.90    1.20
  -3   7   3   -0.20    2.00
   3  -7   3    0.80    1.20
  -3   3   7   -1.00    1.20
  -3   3   7   -0.50    1.40
  -3   3   7   -0.50    1.40
  -3   7  -3   -0.20    1.20
  -3   7  -3   -1.40    1.30
  -3   7  -3    1.40    1.40
  -3   7   3    0.00    1.20
  -3  -3   7   -0.20    1.10
  -3  -3   7   -2.10    1.70
  -3   3  -7   -0.30    0.90
  -3   3  -7    1.30    1.60
   3  -3  -7   -3.80    1.90
   3  -3   7    0.10    1.30
   3   3   7    0.40    1.10
   3   7  -3    0.30    0.90
   3   7   3    0.10    1.00
   3   7   3   -0.90    1.90
   7  -3  -3    1.40    1.80
   7  -3   3    0.60    2.00
   7  -3   3    0.40    0.80
   7   3  -3    0.20    0.70
   7   3  -3    0.50    1.20
   7   3   3    0.40    0.70
  -3  -3   7   -0.20    1.20
  -7  -3  -3    0.40    1.20
  -7  -3  -3   -0.40    0.90
  -7  -3  -3    2.80    1.20
  -7  -3   3    0.20    1.20
  -7  -3   3   -0.70    1.10
  -3  -7  -3   -0.70    1.20
  -3  -7  -3    0.80    1.10
   1  -5   7  324.67   14.00
  -5  -7  -1  348.57   12.00
  -1  -7   5  355.56   12.20
   5  -7   1  343.37   11.90
   5   7  -1  356.76   12.60
  -7   5  -1  361.46   12.20
   7  -1   5  347.67   12.90
   1   7   5  325.87   13.10
   1   5  -7  340.37   11.40
  -7   1   5  331.47   11.70
  -5  -1   7  337.17   11.90
  -5  -1   7  347.97   11.50
  -1   5   7  346.67   11.90
  -1   5   7  335.27   11.50
  -5   1  -7  352.26   11.40
  -7   1   5  347.17   11.50
  -7   1   5  351.46   12.00
   1  -7  -5  355.26   11.90
  -5  -7  -1  340.47   11.40
  -5  -7  -1  344.47   12.00
  -7   5  -1  344.37   11.80
  -5   1  -7  358.06   11.60
  -7   5  -1  352.26   11.70
  -7  -5   1  340.47   11.30
   1   7   5  320.17   11.40
  -5   7   1  349.87   11.80
  -5   7   1  343.37   12.10
  -5   7   1  342.07   11.90
  -1  -5  -7  327.97   11.40
  -5   1  -7  343.97   11.90
  -7  -1  -5  331.47   11.50
  -7  -1  -5  355.16   11.40
  -7  -1  -5  349.27   11.80
   7   5   1  371.96   12.20
  -1   7  -5  326.57   11.20
  -7  -5   1  340.57   12.00
  -7  -5   1  337.27   12.00
   5   1   7  351.96   13.70
   7   1   5  338.67   12.70
   5   7   1  349.47   12.70
   1  -5  -7  347.47   11.60
  -5   7  -1  345.07   11.80
   5  -1   7  342.87   13.80
   5  -1   7  307.97   11.40
   7   5  -1  339.17   11.60
  -7  -1   5  358.56   11.60
  -7   1  -5  349.37   11.80
  -7  -1   5  327.97   11.80
  -7  -1   5  351.76   11.90
  -1   7   5  351.26   11.50
  -1   7   5  320.07   11.90
  -1  -5   7  337.97   11.50
  -5   1   7  335.37   11.90
  -5   1   7  341.77   11.40
  -5   1   7  367.06   12.10
  -1  -7  -5  352.06   11.80
  -1  -5   7  325.87   11.20
  -1  -5   7  351.06   12.00
  -1   5  -7  350.06   11.50
   1   7  -5  314.37   11.20
  -5   7  -1  327.17   11.90
  -5  -1  -7  333.97   11.30
  -5  -1  -7  347.57   11.20
  -5  -1  -7  352.26   11.90
  -7   5   1  349.77   11.80
  -7   5   1  345.27   11.70
  -5   7  -1  353.66   11.80
  -5  -7   1  343.47   12.00
  -7  -5  -1  357.66   12.00
  -7  -5  -1  340.97   11.30
  -7   1  -5  351.56   11.50
  -7   1  -5  342.67   11.80
   1   5   7  362.66   14.50
   1  -7   5  329.37   13.60
   1  -7   5  340.77   11.80
   7  -3   5  409.66   15.70
  -5  -7  -3  376.06   14.50
   5  -7   3  379.26   14.80
   5   7  -3  405.96   14.60
   3  -5   7  369.26   15.50
   3   5  -7  383.36   12.90
  -3  -7   5  403.56   13.90
  -3   5   7  394.06   13.10
  -3   5   7  401.46   13.50
  -7  -5   3  396.46   13.30
  -5  -3   7  405.56   13.30
  -5  -3   7  366.86   13.10
  -5   3  -7  396.86   13.00
  -3   5   7  376.66   13.30
  -5   7   3  390.26   13.30
  -5   7   3  394.76   13.70
  -3  -5  -7  379.76   13.10
   5   3   7  381.76   15.00
  -5  -7  -3  401.86   13.70
  -5  -7  -3  377.76   12.90
  -7   3   5  392.36   13.10
  -3   7  -5  391.16   12.80
  -3   7  -5  367.46   12.60
  -7   5  -3  381.06   13.20
  -7   5  -3  405.36   13.50
  -7  -3  -5  393.76   13.10
  -7  -3  -5  388.36   13.00
  -7  -3  -5  402.66   13.50
  -5   3  -7  391.06   12.80
  -7  -5   3  383.76   13.30
   3   7   5  389.26   14.90
  -7   5  -3  423.16   13.30
  -7   3   5  386.86   13.20
  -3  -7   5  401.46   13.00
  -7   3   5  419.46   13.70
  -7  -5   3  395.46   13.50
  -3   7  -5  397.06   12.70
  -7  -3   5  379.06   13.10
   3  -5  -7  365.66   12.70
  -7  -5  -3  400.46   12.90
  -5   7  -3  377.56   13.20
  -7  -3   5  395.36   12.90
  -7   3  -5  426.16   14.00
  -7   5   3  408.36   13.50
   5   7   3  385.26   14.30
  -7   5   3  395.06   13.30
  -5  -3  -7  371.16   12.70
  -5   7  -3  410.36   13.50
  -5  -3  -7  409.56   13.40
  -3  -5   7  374.76   13.30
  -3   5  -7  371.96   12.70
  -7  -3   5  391.16   13.40
  -5   3   7  389.86   13.50
  -5   3   7  434.76   16.40
  -5   3   7  411.46   13.70
  -3  -7  -5  397.36   13.20
  -3  -7  -5  382.36   13.20
  -7   5   3  389.76   13.70
   3   5   7  397.66   15.20
  -3  -5   7  417.86   13.50
  -5  -3  -7  390.96   13.20
  -5   7  -3  390.76   12.90
  -3   7   5  393.06   13.20
  -3   7   5  389.36   13.30
  -3   7   5  415.56   13.60
   3  -7   5  379.26   15.30
  -7  -5  -3  395.16   13.50
   5  -3   7  390.46   15.70
  -3  -5   7  377.16   12.90
   7  -5   3  405.46   15.30
  -7  -5  -5    0.90    1.10
  -7  -5  -5   -0.10    0.90
  -7  -5  -5    0.40    1.20
  -7  -5   5    0.60    1.10
  -7  -5   5    0.20    1.10
  -7  -5   5   -2.20    1.40
  -7   5  -5    0.20    1.00
  -7   5  -5   -0.60    1.00
  -7   5   5   -2.10    2.30
  -7   5   5    2.10    1.30
  -7   5   5    2.30    1.60
  -5  -7  -5    0.80    1.20
  -5  -7  -5   -0.50    1.30
  -5  -7   5   -0.70    1.10
  -5  -7   5    0.60    0.80
  -5  -7   5    0.20    1.40
  -5  -5  -7    0.50    1.00
  -5  -5  -7   -1.50    1.30
  -5  -5   7    2.00    1.20
  -5  -5   7    1.00    1.00
  -5  -5   7    0.20    1.60
  -5   5  -7   -0.40    0.90
  -5   5  -7    0.50    1.40
  -5   5   7   -0.50    1.50
  -5   5   7    1.20    1.30
  -5   5   7   -1.20    1.20
  -5   7  -5   -0.20    1.10
  -5   7  -5   -2.10    1.30
  -5   7   5   -0.70    2.30
  -5   7   5    0.30    1.00
  -5   7   5    0.70    1.60
   5  -7   5   -0.10    2.10
   5  -5  -7   -0.20    1.60
   5   5   7   -0.30    1.90
   5   7   5   -0.50    1.60
   7  -5   5   -0.30    1.50
   7   5   5   -0.80    1.30
  -7  -7  -1    0.70    1.30
  -7  -7  -1   -1.30    1.60
  -7  -7  -1    0.90    1.10
  -7  -7   1   -0.70    1.00
  -7  -7   1   -0.80    1.10
  -7  -1  -7    1.30    1.50
  -7  -1  -7   -0.30    0.70
  -7  -1  -7   -0.60    1.20
  -7  -1   7   -0.80    1.20
  -7  -1   7    0.40    1.10
  -7  -1   7    0.50    1.30
  -7   1  -7   -0.30    1.10
  -7   1  -7    0.30    0.80
  -7   1  -7    1.00    1.20
  -7   1   7    0.60    1.30
  -7   1   7    0.80    1.10
  -7   1   7   -0.60    1.30
  -7   7  -1   -0.90    1.40
  -7   7  -1   -0.20    1.30
  -7   7  -1   -0.10    1.20
  -7   7   1   -1.40    1.40
  -7   7   1    0.80    1.50
  -7   7   1   -0.10    1.30
  -1  -7  -7    0.20    1.20
  -1  -7   7   -1.70    1.90
  -1  -7   7    0.30    1.10
  -1   7  -7   -0.90    1.10
  -1   7   7    0.60    1.30
  -1   7   7    4.30    1.90
   1  -7  -7    1.30    1.20
   1  -7   7    0.90    1.20
   1   7  -7    1.40    1.20
   1   7   7   -2.50    4.70
   7  -1   7   -0.70    1.70
   7   1   7    0.40    1.80
   7   7  -1   -0.30    1.20
   7   7   1    0.50    1.50
  -7  -7  -3    1.80    1.20
  -7  -7  -3   -0.30    1.20
  -7  -7  -3    0.80    1.10
  -7  -7   3    0.30    1.10
  -7  -7   3   -1.30    1.00
  -7  -7   3    1.20    1.30
  -7  -3  -7    0.00    5.20
  -7  -3  -7    0.70    0.90
  -7  -3  -7    0.20    1.00
  -7  -3   7   -0.80    1.00
  -7  -3   7    1.70    1.10
  -7   3  -7    0.70    1.10
  -7   3  -7    0.70    1.10
  -7   3   7    0.90    1.60
  -7   3   7    0.50    1.10
  -7   3   7   -1.00    1.10
  -7   7  -3   -2.10    1.80
  -7   7  -3    0.00    1.20
  -7   7  -3    0.50    1.10
  -7   7   3    0.80    1.10
  -7   7   3    0.70    1.40
  -3  -7  -7    0.20    1.00
  -3  -7  -7    2.60    1.90
  -3  -7   7    0.60    1.30
  -3  -7   7   -1.10    1.20
  -3   7  -7    1.30    1.80
  -3   7  -7    1.30    1.10
  -3   7   7   -1.90    1.50
  -3   7   7    3.20    1.50
  -3   7   7    1.60    1.70
   3  -7  -7   -0.10    1.30
   3  -7   7    0.70    4.40
   3  -7   7   -1.50    1.10
   3   7  -7    1.10    1.70
   3   7   7    2.10    3.50
   7  -7   3    1.40    2.00
   7  -3   7   -0.10    2.40
   7   3   7   -0.30    1.80
   7   7  -3    0.60    1.60
   7   7   3   -1.20    1.40
  -7  -7  -5    0.10    1.20
  -7  -7  -5   -1.40    1.10
  -7  -7   5    0.40    1.20
  -7  -7   5    0.00    1.10
  -7  -7   5    0.80    1.40
  -7  -5  -7   -0.50    1.00
  -7  -5  -7    0.50    1.20
  -7  -5   7    0.80    1.10
  -7  -5   7   -0.40    0.90
  -7  -5   7    1.00    1.90
  -7   5  -7    1.10    1.10
  -7   5  -7    0.90    1.30
  -7   5   7   -0.20    1.80
  -7   5   7   -0.50    1.10
  -7   5   7   -1.30    1.30
  -7   7  -5    1.00    2.90
  -7   7  -5    0.40    1.20
  -7   7  -5   -1.00    1.10
  -7   7   5    0.20    1.20
  -7   7   5   -0.10    1.30
  -5  -7  -7   -1.20    1.00
  -5  -7  -7    1.80    1.40
  -5  -7   7    0.30    1.30
  -5  -7   7    0.10    1.20
  -5  -7   7    0.80    1.40
  -5   7  -7    2.70    1.20
  -5   7  -7    1.70    1.60
  -5   7   7    3.30    1.80
  -5   7   7    0.00    1.30
  -5   7   7    0.90    1.70
   5  -7  -7   -0.10    1.30
   5  -7   7    8.40    5.20
   7  -7   5   -1.60    3.10
   7  -5  -7   -1.50    1.80
   7  -5   7    2.50    3.30
   7   5   7   -2.40    2.50
   7   7   5    1.10    2.30
  -7  -7  -7   -0.70    1.10
  -7  -7  -7    0.30    1.20
  -7  -7   7   -0.10    1.00
  -7  -7   7    0.70    1.00
  -7  -7   7   -1.70    1.60
  -7   7  -7   -0.20    0.90
  -7   7  -7    0.20    1.30
  -7   7   7   -0.50    2.50
  -7   7   7    0.50    1.30
  -7   7   7    3.10    1.60
   7  -7  -7    0.60    1.50
  -8   0   0 4089.49  115.79
  -8   0   0 4183.68  115.49
  -8   0   0 4215.18  115.89
  -8   0   0 4165.78  115.69
   0  -8   0 4228.08  117.49
   0  -8   0 4140.69  116.19
   0   0   8 4217.08  118.09
   0   0   8 4125.19  115.89
   0   8   0 4184.78  117.59
   0   8   0 4358.06  115.89
  -8   0  -2   35.40    3.20
  -8   0  -2   38.30    3.00
  -8   0   2   38.50    3.40
  -8   0   2   40.80    2.90
  -8   0   2   33.30    3.10
  -8   0   2   36.40    3.30
  -2  -8   0   37.90    3.20
  -2  -8   0   41.70    3.40
  -2  -8   0   34.30    3.20
  -2   8   0   32.20    4.10
  -2   8   0   43.30    3.00
   0  -2  -8   41.00    3.10
   0  -2   8   36.60    4.30
   0  -2   8   39.70    3.00
   0   2  -8   39.10    2.80
   0   2   8   37.60    4.00
   0   2   8   33.10    2.80
   2  -8   0   29.70    3.30
   2   8   0   38.80    3.40
   8   0   2   39.30    2.30
   0   8  -2   36.90    3.70
   0   8   2   38.20    3.50
   0   8   2   36.70    2.90
   2   0   8   43.20    4.10
   2   0   8   37.10    3.00
   8  -2   0   37.00    2.40
  -2   0   8   42.10    3.00
  -2   0   8   42.20    4.00
   0  -8  -2   33.60    3.40
   0  -8   2   36.40    3.90
   0  -8   2   42.30    3.40
  -8   2   0   37.60    3.50
  -8   2   0   35.20    3.10
  -8   2   0   36.00    2.90
  -8   2   0   31.40    3.10
  -2   0  -8   34.40    2.80
  -8  -2   0   37.00    3.20
  -8  -2   0   42.50    3.40
  -8  -2   0   37.30    3.10
  -8  -2   0   38.80    3.10
  -2   8  -2  485.35   15.30
  -2  -8   2  475.95   15.30
  -2  -8   2  471.45   15.70
  -2  -8   2  483.95   16.00
  -2  -2  -8  525.45   16.10
  -2  -2  -8  490.95   15.60
  -2  -2  -8  497.25   16.10
  -2  -2   8  485.75   15.60
  -8   2   2  518.95   16.10
  -8   2   2  522.95   16.50
  -8   2   2  502.85   16.00
  -2  -8  -2  515.15   16.30
  -2  -8  -2  540.05   16.40
  -8  -2   2  474.95   15.50
  -8  -2   2  486.85   15.50
  -8   2  -2  510.45   15.80
  -8   2  -2  486.35   15.30
  -8   2  -2  494.95   15.50
  -2  -8  -2  507.45   16.50
  -2   2   8  509.95   16.40
  -2   2   8  508.05   15.80
   8   2   2  510.65   15.10
  -2  -2   8  490.15   15.00
  -2  -2   8  480.75   15.60
  -2   2  -8  462.25   14.90
   2   8  -2  498.25   17.70
   2   8   2  485.65   16.80
   2   8   2  470.55   15.20
   8  -2  -2  483.55   15.20
   8  -2   2  508.95   16.30
   8  -2   2  547.95   16.20
  -2   8   2  512.15   16.20
  -2   8   2  479.05   16.60
   2  -8   2  513.85   17.90
   2  -8   2  503.85   16.40
   2  -2   8  485.25   18.50
   2  -2   8  482.95   15.90
   2   2   8  480.75   17.50
   2   2   8  485.25   15.50
  -8  -2  -2  518.85   16.10
  -8  -2  -2  525.05   15.90
  -8  -2  -2  532.55   16.50
  -8  -2   2  479.45   15.50
  -8  -2   2  483.85   15.10
  -8   2   2  486.45   16.20
  -8   4   0 2119.29   59.79
  -4   0  -8 2135.49   59.29
  -4   0  -8 2125.59   60.09
  -4   0  -8 2208.68   59.79
  -8  -4   0 2103.69   60.09
  -8  -4   0 2062.39   59.19
  -8  -4   0 2101.49   59.29
  -8  -4   0 2083.29   60.09
  -8   4   0 2143.79   59.79
  -8   0  -4 2138.49   59.79
  -8   0  -4 2156.88   60.19
  -8   0  -4 2106.99   59.99
  -8   0   4 2118.39   59.89
  -8   0   4 2148.19   59.69
  -8   0   4 2129.99   60.09
  -4  -8   0 2102.39   60.09
  -4  -8   0 2075.59   59.49
  -4  -8   0 2163.78   60.59
   0   4  -8 2134.99   59.79
   4   8   0 2111.29   61.49
   8   0  -4 2093.69   60.09
   8   0   4 2188.78   60.89
   8   4   0 2164.18   59.49
   0   8   4 2094.89   59.59
   4   0   8 2095.39   62.99
   4   0   8 2058.19   59.49
   0  -4   8 2086.89   59.59
  -4   0   8 2115.79   59.49
   0  -4  -8 2093.09   59.39
   0  -8   4 2092.29   60.29
   0   8  -4 2025.10   59.49
  -4   8   0 2097.19   60.39
  -4   8   0 2047.00   60.09
  -2   8  -4  118.39    5.60
  -2  -8   4   99.19    5.00
  -2   8  -4   92.79    4.90
  -4   2  -8   99.89    4.70
   4  -8   2  104.59    6.40
   4  -8   2  108.99    5.40
   4   8  -2  107.69    6.30
  -8   2   4  113.49    5.70
   2   4  -8   99.99    4.90
  -2  -4  -8  110.79    5.30
  -8   2   4  115.49    5.50
  -8   2   4  111.19    5.20
  -8  -4   2   95.49    4.70
  -8   2   4   96.69    5.50
  -4  -8  -2  118.29    6.80
  -4  -8  -2  111.09    5.20
  -4  -8  -2  122.99    6.60
  -8   4  -2  102.09    5.20
  -8   4  -2  103.39    4.80
   8  -2   4  108.09    6.50
   4   2   8   99.79    6.60
  -4   8   2  116.89    5.40
  -2  -8   4  102.79    5.40
  -2  -4  -8  108.79    5.10
  -2  -4  -8  101.09    5.50
  -4   2  -8  101.99    4.70
   2   8   4   94.89    5.00
  -4  -2   8   95.39    4.90
  -4  -2   8  108.49    5.00
  -4  -2   8   80.99    5.80
  -2   4   8  104.89    5.30
  -2   4   8  115.79    5.30
  -8  -4   2  101.59    5.20
   2  -4   8  104.79    7.60
  -8  -4   2   95.59    5.10
   2   8   4   97.79    6.20
  -8   4  -2   98.39    5.60
  -4   8   2  115.39    5.90
  -8  -2  -4  120.19    5.50
  -8  -2  -4  115.09    5.30
  -8  -2  -4  109.79    5.90
   8   2  -4  101.99    5.70
  -4  -2  -8  106.19    5.30
  -4   2   8  107.99    5.30
  -2  -4   8  102.09    5.20
  -2   4  -8  106.19    4.80
   8   4  -2  112.59    5.30
  -2  -4   8   93.19    4.80
  -4   8  -2  101.29    5.10
  -2  -8  -4  100.69    5.50
   2   4   8   95.19    6.50
  -4   2   8  110.79    5.10
  -2  -4   8  104.39    4.80
   8   2   4  103.69    6.50
  -8   2  -4   98.69    4.80
  -8   4   2  106.89    5.30
  -4  -2  -8  110.19    5.10
  -4  -2  -8  119.89    5.30
  -8  -4  -2  109.59    4.90
  -8  -4  -2  110.49    5.50
   4   8   2  101.69    5.90
   4   8   2   89.39    4.80
  -4  -8   2   96.79    4.90
  -8  -2   4  104.19    5.10
  -8  -2   4  100.09    5.40
  -8  -2   4   94.29    5.40
   4  -2   8  111.39    7.30
  -4   2   8  112.09    5.50
   2  -4  -8  105.79    5.00
   8  -4   2  109.19    6.20
  -2  -8  -4  112.69    5.30
   2  -8   4   90.39    6.60
   4  -2   8   94.59    5.80
  -8   4   2  112.39    5.60
  -2   8   4  135.79    8.20
  -4  -8   2   89.69    5.20
  -2   8   4  118.69    5.60
  -2   8   4  101.59    6.20
  -4  -8  -4 4111.49  112.19
  -8   4   4 3991.90  111.59
  -8   4   4 4108.79  112.29
  -8  -4   4 3925.81  111.09
  -8   4   4 3759.72  110.69
  -8   4  -4 3990.30  110.99
  -4   4  -8 4130.99  110.89
  -8  -4  -4 4034.90  111.99
  -8  -4   4 3909.91  111.39
  -8  -4   4 3931.41  110.69
  -4  -8   4 4017.80  111.09
  -4  -8   4 3927.71  111.89
  -8  -4  -4 3988.90  111.09
  -4  -4  -8 4097.89  111.19
  -4  -4  -8 4006.20  111.49
  -4  -4   8 4041.10  111.19
  -4  -4   8 4102.79  110.79
  -4  -4   8 4022.20  111.59
  -4   4  -8 4017.10  110.99
   8  -4   4 4083.49  113.39
  -4  -8  -4 4020.40  111.79
  -4   8  -4 3981.80  110.99
  -4   8  -4 4056.69  110.79
  -4   8   4 3956.70  111.69
  -4   8   4 4011.90  111.89
   4  -8   4 3950.50  114.59
   4  -8   4 3938.31  111.49
   4  -4  -8 3839.92  110.39
   4  -4   8 4119.19  116.09
   4   8  -4 3988.60  114.29
   4   8   4 4038.90  113.79
   4   8   4 3778.42  110.29
  -4   4   8 4080.89  112.09
  -4   4   8 3988.30  111.29
  -4   4   8 4095.09  112.09
  -4  -4  -8 3846.62  110.79
  -4   8  -4 4029.90  110.79
   8   4   4 4127.19  112.59
  -8  -4  -4 3964.30  111.59
  -4  -8  -4 4052.99  111.59
  -8   0  -6  104.89    5.30
  -8   0   6  111.89    5.30
  -8   0   6  105.19    5.50
  -6  -8   0  113.29    5.70
  -8   0  -6  107.89    5.10
  -6  -8   0  103.09    5.70
  -6   8   0  107.89    5.50
  -6   8   0   98.79    5.60
  -6   8   0  112.89    5.50
   0  -6  -8  114.79    5.20
   0  -6   8  111.69    5.60
   0  -6   8  108.39    5.40
   0   6  -8  101.99    4.80
   0   6   8  103.59    5.40
   6   8   0  110.29    6.30
   8   0   6  103.59    6.60
  -6  -8   0   99.99    5.30
  -8   0   6  110.89    5.50
  -8   6   0  108.69    5.50
  -8   6   0  106.89    5.70
  -8   6   0  102.09    5.20
  -6   0  -8  112.79    5.20
  -6   0  -8  102.79    4.90
  -6   0  -8  124.69    5.70
  -6   0   8  103.49    5.50
  -6   0   8   95.99    4.90
   0  -8  -6  105.49    5.40
   0  -8   6  109.99    5.50
  -8   0  -6  106.29    5.40
   8   6   0  108.59    5.60
   0   8   6   98.69    5.30
   6   0   8   96.99    7.20
   6   0   8  101.49    5.40
  -8  -6   0   98.49    5.50
  -8  -6   0  115.59    5.70
  -8  -6   0   98.79    5.40
  -2   8  -6    3.80    1.40
  -8  -2  -6    7.20    1.40
  -8  -2  -6   10.90    2.00
  -8   6  -2    4.70    1.60
  -8   6  -2    6.90    1.50
  -6  -2   8    7.60    1.60
  -6   2  -8    3.00    1.20
  -6   8   2    8.40    1.90
  -6   8   2    9.40    2.30
  -2  -6  -8    8.70    1.70
  -8  -6   2    4.60    1.30
  -8   2   6    6.60    1.50
  -8   2   6    5.20    1.60
  -6  -8  -2    7.90    1.80
  -6  -8  -2    7.20    1.80
  -6  -8  -2    7.90    1.90
  -6   2  -8    4.60    1.30
  -8   6  -2    9.80    2.20
   6  -8   2    4.40    2.20
   6  -8   2    4.30    2.10
   6   8  -2   11.20    2.60
  -2   6   8    4.30    2.00
   8  -2   6    9.20    2.50
   2  -8  -6    7.60    1.80
  -6   2  -8    7.10    1.60
   2   8   6   -2.30    3.30
  -2   6   8    9.20    2.00
  -6  -2   8    5.30    1.50
   6   2   8    3.30    2.60
   2  -6   8    8.10    1.80
   8   6   2    6.70    1.90
  -8  -6   2    3.60    1.60
  -2  -8   6    9.10    2.00
  -8  -6   2    3.90    1.70
   2   6  -8    5.10    1.50
  -8   2   6   11.40    2.20
  -2   8  -6    5.70    1.60
  -2  -8   6    6.40    1.80
  -2   8   6    9.50    2.10
  -2  -8  -6    5.70    2.70
   8  -6   2   10.80    2.60
  -6  -8   2    5.90    1.70
  -6  -2  -8    8.90    2.00
   2   6   8   -0.60    3.70
  -8   2  -6    4.50    1.50
  -6   2   8   10.50    2.00
  -8  -2   6    5.60    1.40
  -8  -2   6    5.70    1.50
  -8   6   2    8.90    1.70
  -8   6   2   10.60    2.20
  -8   6   2    5.20    1.50
  -6  -2  -8    6.90    1.90
  -6  -2  -8    6.00    1.30
  -6   2   8    7.30    1.70
  -6   2   8   10.10    2.00
  -2  -6   8    4.90    1.70
  -8  -6  -2    8.80    2.00
  -8  -6  -2    8.10    1.80
  -8  -6  -2    5.90    1.60
  -6  -8   2    4.60    1.50
  -6   8  -2    4.90    1.50
  -2   6  -8    4.90    1.40
  -2  -8  -6    8.20    1.80
   6  -2   8    6.10    2.90
  -8  -2   6    2.60    1.70
   2  -6  -8    5.30    1.60
   8   6  -2    7.30    2.00
  -2  -6   8    5.80    1.70
  -6   8  -2    3.10    1.70
  -6   8  -2    4.30    1.60
  -2   8   6   11.00    2.10
   6   8   2    6.00    2.20
  -2   8   6   11.60    2.70
   8   2   6    6.70    2.20
   2  -8   6    6.10    1.70
  -8   2  -6    4.40    1.40
  -8   2  -6    3.30    1.10
   6  -8   4  443.96   18.10
   6  -8   4  451.25   15.00
   6   8  -4  462.65   17.70
  -8  -4  -6  461.05   15.50
   8  -4   6  453.65   17.90
  -6  -8  -4  459.55   15.00
   4   6  -8  443.66   14.50
  -6   4  -8  467.25   15.10
  -6   4  -8  453.35   14.70
  -4  -8   6  463.35   15.00
  -4   6   8  441.26   15.40
  -4   6   8  436.26   14.80
  -4   6   8  459.85   15.60
  -8   6  -4  413.26   14.90
  -4  -6  -8  461.25   14.90
  -4  -6  -8  457.75   15.10
  -6  -4   8  458.65   15.30
  -6  -4   8  471.75   14.90
  -6  -4   8  441.16   15.20
  -8   4   6  465.65   15.70
  -6  -8  -4  463.25   15.70
  -8  -6   4  467.95   15.60
  -6  -8  -4  449.06   15.50
  -8  -6   4  446.96   14.80
  -8  -6   4  457.15   15.60
   4  -8  -6  462.15   15.40
   6   4   8  439.36   18.30
  -8   6  -4  465.35   15.70
   4   8   6  431.56   18.10
  -6   8   4  450.15   15.50
  -6   8   4  447.46   15.80
  -8  -4  -6  453.35   14.80
  -8   6  -4  464.75   15.10
   8   6   4  463.05   17.00
  -4   8  -6  446.76   14.60
  -4  -8   6  464.15   15.90
  -8   4   6  448.66   15.20
  -4   8  -6  449.95   14.60
  -8   4   6  432.26   14.70
  -4   8  -6  446.36   15.00
  -8  -6  -4  449.26   15.40
  -8   4  -6  467.55   15.40
  -8  -6  -4  458.75   15.60
   8   4   6  437.06   17.30
  -6  -8   4  460.85   15.30
  -8  -4   6  427.26   15.00
  -8  -4   6  469.55   15.00
  -6   8  -4  463.55   15.00
  -6   8  -4  449.86   15.40
   6   8   4  453.05   17.60
  -8  -4   6  459.35   15.60
  -8   6   4  448.96   15.40
  -8  -6  -4  475.95   14.80
  -6  -4  -8  456.95   14.80
  -6  -4  -8  439.36   15.20
  -4  -6   8  465.15   15.00
  -4  -6   8  474.05   14.90
  -4  -6   8  437.36   15.50
  -4   6  -8  442.86   14.90
  -6   4   8  428.06   15.30
  -6   4   8  445.16   15.00
  -6   4   8  458.65   15.60
  -4  -8  -6  452.45   15.10
  -4  -8  -6  456.75   15.10
  -8   4  -6  460.85   15.00
   4   6   8  430.76   18.60
  -4   6  -8  445.66   14.50
  -6  -8   4  456.35   16.10
  -8   6   4  479.75   16.00
  -4   8   6  446.46   14.90
  -4   8   6  462.65   15.20
  -4   8   6  443.36   15.50
   4  -8   6  437.16   15.20
  -6   8  -4  472.85   15.00
   6  -4   8  448.46   19.30
   4  -6  -8  433.26   14.80
   8  -6   4  429.16   17.10
  -6   6  -8  356.96   12.70
  -6   8  -6  322.57   11.70
   6  -6  -8  326.57   11.90
   6   6  -8  303.57   10.50
  -8  -8   0 1056.09   32.00
  -8   0  -8 1047.50   31.10
  -8   0  -8 1037.90   30.90
  -8   0  -8 1050.19   31.70
  -8   0   8 1083.39   31.70
  -8   0   8 1046.30   31.00
  -8   8   0 1065.29   31.60
  -8   8   0 1053.79   32.00
  -8   8   0 1033.00   31.40
   0  -8  -8 1032.40   31.10
   0  -8   8 1021.00   31.50
   0   8  -8 1023.00   30.50
   0   8   8 1019.50   31.50
   8   0   8  968.40   35.40
   8   8   0 1040.70   33.70
  -8  -8  -2   28.00    3.40
  -8  -8  -2   22.00    2.50
  -8  -8  -2   30.20    3.00
  -8  -8   2   30.60    3.00
  -8  -8   2   33.20    3.30
  -8  -2  -8   30.40    3.30
  -8  -2  -8   25.60    2.40
  -8  -2   8   25.90    3.10
  -8  -2   8   33.00    2.70
  -8   2  -8   28.20    3.10
  -8   2  -8   31.00    2.80
  -8   2   8   29.80    3.00
  -8   2   8   25.50    2.80
  -8   2   8   27.60    3.30
  -8   8  -2   29.20    3.20
  -8   8  -2   25.40    3.20
  -8   8  -2   28.00    2.80
  -8   8   2   25.10    3.00
  -8   8   2   27.40    3.30
  -2  -8  -8   20.70    2.50
  -2  -8   8   27.80    3.10
  -2  -8   8   25.00    3.10
  -2   8  -8   27.90    2.80
  -2   8  -8   30.60    2.70
  -2   8   8   23.90    2.90
  -2   8   8   27.30    3.00
   2  -8  -8   30.00    2.80
   2  -8   8   21.80    2.70
   2   8  -8   21.90    2.50
  -8  -8  -4  877.01   26.90
  -8  -8  -4  857.41   25.80
  -8  -8  -4  860.01   26.80
  -8  -8   4  813.12   25.30
  -8  -8   4  805.02   25.80
  -8  -4  -8  860.01   26.00
  -8  -4  -8  832.32   26.40
  -8  -4   8  804.52   25.20
  -8  -4   8  825.22   24.70
  -8   4  -8  795.22   25.00
  -8   4  -8  819.62   24.60
  -8   4   8  852.21   26.00
  -8   4   8  847.42   26.00
  -8   4   8  860.11   26.80
  -8   8  -4  787.62   24.40
  -8   8  -4  830.02   25.40
  -8   8  -4  821.82   24.80
  -8   8   4  855.51   26.60
  -8   8   4  886.31   27.20
  -4  -8  -8  873.31   26.20
  -4  -8  -8  797.42   25.70
  -4  -8   8  792.32   24.60
  -4  -8   8  826.02   25.60
  -4   8  -8  790.82   24.70
  -4   8   8  861.61   26.10
  -4   8   8  851.31   26.00
   4  -8  -8  781.22   24.80
   4  -8   8  851.31   26.40
   8  -8   4  837.02   25.80
  -8  -8  -6  339.87   11.60
  -8  -8  -6  339.37   12.10
  -8  -8   6  329.77   11.80
  -8  -8   6  331.97   12.30
  -8  -6  -8  326.57   11.50
  -8  -6  -8  335.27   12.00
  -8  -6   8  340.97   11.90
  -8  -6   8  344.47   11.60
  -8  -6   8  321.97   11.80
  -8   6  -8  351.46   12.10
  -8   6  -8  333.77   11.30
  -8   6   8  315.97   11.30
  -8   6   8  338.27   11.80
  -8   6   8  323.77   12.30
  -8   8  -6  329.47   12.00
  -8   8  -6  348.07   11.60
  -8   8   6  342.17   12.10
  -8   8   6  319.87   12.40
  -6  -8  -8  337.27   11.70
  -6  -8  -8  341.97   11.80
  -6  -8   8  312.37   11.50
  -6  -8   8  331.27   12.30
  -6   8  -8  336.67   11.80
  -6   8  -8  326.67   11.30
  -6   8   8  324.67   11.40
  -6   8   8  339.37   11.80
  -6   8   8  329.87   12.30
   6  -8  -8  327.77   11.60
   6  -8   8  342.77   12.00
   8  -8   6  331.77   11.80
   8  -6  -8  317.57   14.10
  -8  -8  -8 1119.59   32.60
  -8  -8   8 1141.09   34.00
  -8  -8   8 1148.59   34.20
  -8   8  -8 1194.08   34.40
  -8   8  -8 1151.48   33.50
  -8   8   8 1105.69   32.80
  -8   8   8 1108.99   33.30
   8  -8  -8 1171.68   33.50
   8  -8   8 1110.89   32.80
  -9  -1  -1    1.30    1.70
  -9  -1  -1   -3.60    2.00
  -9  -1  -1    1.30    1.40
  -9  -1  -1   -1.30    1.30
  -9  -1   1    5.50    1.60
  -9  -1   1   -1.00    1.40
  -9  -1   1   -1.20    1.90
  -9  -1   1    0.30    1.90
  -9  -1   1    0.10    1.70
  -9   1  -1   -2.90    2.40
  -9   1  -1    0.40    1.40
  -9   1  -1    1.50    1.30
  -9   1  -1   -0.90    1.50
  -9   1   1   -3.90    2.20
  -9   1   1    1.70    1.60
  -9   1   1    0.40    1.40
  -9   1   1   -0.50    1.50
  -9   1   1    0.90    2.30
  -1  -9  -1   -0.20    1.50
  -1  -9  -1    0.60    1.30
  -1  -9  -1    3.00    1.70
  -1  -9   1   -5.10    1.80
  -1  -9   1    1.50    1.70
  -1  -9   1    0.80    1.40
  -1  -1  -9   -0.50    1.40
  -1  -1   9   -0.10    1.10
  -1  -1   9    2.20    2.00
  -1   1  -9    0.90    1.00
  -1   1   9   -1.00    1.10
  -1   9  -1   -0.20    3.00
  -1   9  -1   -0.40    0.90
  -1   9   1   -1.70    3.20
  -1   9   1   -0.60    1.20
   1  -9  -1    2.50    2.20
   1  -9   1    3.10    2.50
   1  -9   1    1.10    1.60
   1  -1   9   -0.30    3.00
   1  -1   9   -0.50    1.30
   1   1   9    0.40    2.70
   1   1   9    0.80    1.30
   1   9  -1    0.80    1.90
   1   9   1    3.20    1.80
   1   9   1    0.30    1.30
  -9  -1  -3  669.83   20.60
  -9  -1  -3  673.53   20.80
  -9  -1  -3  680.23   21.10
  -9   3  -1  657.53   20.50
   3  -9   1  648.54   23.20
   3  -9   1  646.54   21.00
   3   9  -1  671.43   23.10
   3   1   9  657.13   24.00
  -1  -9   3  624.94   20.40
  -1  -9   3  631.04   20.50
  -9   1   3  673.73   20.60
  -9   1   3  674.83   20.70
  -9   1   3  711.13   21.30
  -9   1   3  677.93   20.60
  -3  -9  -1  680.53   21.10
  -3  -9  -1  684.03   21.60
  -9  -3   1  688.43   21.00
   1   9   3  677.63   21.00
  -9  -3   1  678.73   21.00
  -9   3  -1  647.74   20.50
  -3   9   1  677.73   21.10
  -3   9   1  655.13   21.20
  -1  -3  -9  667.13   20.60
   1  -3   9  650.83   20.60
  -9  -3   1  654.83   20.20
  -3  -1   9  689.63   21.10
  -1   3   9  700.23   21.30
  -3   1  -9  702.83   20.80
   1   3  -9  677.73   20.90
  -9  -3   1  631.14   20.30
  -1   9  -3  694.53   20.60
  -3   1  -9  654.13   20.10
   3   1   9  672.03   20.70
   9   3   1  686.53   20.20
  -1  -9   3  668.83   21.40
  -9   3  -1  689.13   21.20
  -9   3  -1  666.03   20.60
   9  -1   3  701.43   21.50
  -3  -1   9  649.43   20.60
   1   3   9  679.63   21.00
  -9  -1   3  681.83   20.80
   9   1   3  689.23   20.90
   3  -1   9  664.13   24.60
   3  -1   9  660.63   20.70
  -9   1  -3  696.03   21.10
  -9  -1   3  657.83   20.80
  -9  -1   3  628.74   20.50
   1  -3  -9  653.03   20.10
  -9  -1   3  654.33   20.40
  -3   1   9  700.33   21.30
  -1  -3   9  681.53   20.80
  -1  -9  -3  647.84   21.00
  -9   1  -3  695.33   20.70
  -9   1  -3  689.23   20.90
   3   9   1  679.13   22.90
   3   9   1  672.53   20.60
   9  -1  -3  657.73   20.70
  -1   9   3  668.03   20.90
  -3  -1  -9  683.63   20.80
  -1   3  -9  688.13   20.80
  -1  -3   9  663.63   20.10
  -3  -9   1  667.53   20.50
  -3   1   9  651.73   20.40
  -1  -9  -3  674.33   21.20
  -3   9  -1  671.73   20.80
  -3   9  -1  641.64   20.90
   1  -9   3  685.53   21.30
   1   9  -3  650.83   23.40
  -3  -9   1  706.73   21.60
  -9   3   1  696.63   21.20
  -9   3   1  701.23   21.50
  -9   3   1  671.43   20.80
  -9  -3  -1  674.33   20.80
  -9  -3  -1  683.23   21.20
  -9  -3  -1  675.33   21.00
  -9   3  -3   -1.00    1.20
  -9   3   3   -1.30    1.20
  -9   3  -3   -0.40    1.10
  -9  -3   3    1.00    1.50
  -9   3  -3    0.60    1.30
  -3  -9  -3    1.40    1.40
  -3  -9  -3   -0.60    1.50
  -3  -9   3    2.60    1.50
   3  -3   9    1.30    2.50
   3   3   9   -1.80    3.10
   3   3   9    0.20    1.10
   3   9  -3    0.60    2.10
   3   9   3    1.40    2.60
   3   9   3    2.00    1.70
   9  -3   3    0.10    1.20
  -3  -3   9   -0.50    1.10
  -3  -3   9    1.50    1.30
  -3  -3   9   -0.40    2.30
  -3   3  -9   -0.70    0.90
  -3   3  -9    0.10    2.10
  -3   9   3   -0.80    1.20
  -3   9   3    2.00    2.70
   3  -9   3    0.40    2.50
   3  -9   3    0.40    1.40
   3  -3   9   -0.90    3.20
  -9   3   3   -0.80    1.20
  -9   3   3    2.90    1.80
  -3  -9  -3   -0.50    1.20
  -3  -3  -9    1.40    1.10
  -3  -3  -9   -0.80    1.50
  -3   3   9   -0.70    1.10
  -3   3   9    1.30    1.50
  -9  -3  -3    0.60    1.30
  -9  -3  -3   -1.40    1.10
  -9  -3  -3    0.30    1.00
  -9  -3   3   -0.90    1.10
  -9  -3   3   -0.80    1.30
   9   3   3    0.60    1.20
  -3  -9   3   -0.40    1.30
  -3  -3  -9   -0.10    1.40
  -3   9  -3    0.50    1.10
  -3   9  -3    1.50    1.80
  -9   5  -1   51.19    4.40
  -9  -5   1   56.39    4.00
  -9  -5   1   56.39    3.70
  -9  -5   1   57.39    4.00
  -9  -1  -5   54.99    3.50
  -5  -9  -1   56.39    4.10
  -5   9   1   54.09    3.90
  -5   9   1   51.29    4.30
  -1  -5  -9   57.19    3.60
  -5  -1   9   53.99    3.90
  -5  -1   9   51.79    3.50
   1  -9  -5   56.89    3.90
  -9  -1  -5   53.99    3.80
  -9   1   5   55.39    3.60
   5   1   9   56.49    6.60
   5   1   9   55.99    3.80
  -5  -9  -1   58.09    3.90
   9   5   1   57.19    3.90
   1   5  -9   53.89    3.50
  -1  -9   5   59.69    4.10
   5  -9   1   65.99    5.90
   5   9  -1   56.39    5.20
  -1   9  -5   50.99    4.10
   9  -1   5   53.29    4.70
   1   9   5   59.79    4.20
  -9   1   5   49.20    3.80
  -5   1  -9   55.19    3.50
  -5  -9  -1   56.09    3.90
  -5   1  -9   58.39    3.60
   1  -5   9   53.29    3.70
  -9   1   5   56.89    3.90
  -9   5  -1   53.49    4.00
  -9   5  -1   57.39    3.60
  -1   5   9   56.79    3.90
  -9  -1  -5   58.59    4.30
  -9   1  -5   56.69    4.00
  -9  -5  -1   47.80    3.80
  -5   9  -1   61.49    3.90
   1  -5  -9   54.49    3.60
  -9  -5  -1   58.69    3.90
  -5  -9   1   58.99    4.00
  -9   5   1   57.39    4.10
  -9   5   1   56.79    3.80
  -5  -1  -9   51.39    3.50
  -5  -1  -9   58.09    3.50
   5   9   1   50.69    4.90
  -9   1  -5   54.69    3.60
  -9   1  -5   55.39    3.80
   5  -1   9   53.49    6.60
   5  -1   9   49.60    4.40
   9   1   5   53.09    4.50
  -9  -1   5   55.59    4.10
   9   5  -1   54.49    3.80
  -5  -9   1   54.29    4.20
  -9  -5  -1   52.19    3.80
  -1  -5   9   54.39    3.70
  -1  -5   9   53.39    3.80
  -1   5  -9   57.29    3.50
  -9  -1   5   54.09    3.80
  -5   1   9   56.89    3.90
  -5   1   9   61.79    3.70
  -1  -9  -5   59.29    3.90
   1   5   9   54.29    3.80
  -1   9   5   54.99    3.90
  -5   9  -1   50.89    4.10
   1  -9   5   61.29    4.00
  -9   5   1   55.19    4.00
   5   9  -3   44.80    5.40
  -3  -9   5   44.40    3.60
  -5  -3   9   45.60    3.50
  -3   5   9   52.19    3.80
  -3   5   9   49.30    3.70
   5  -9   3   48.50    3.80
  -5  -9  -3   51.09    3.80
  -5   9   3   50.09    3.60
   3  -9  -5   47.90    3.70
  -9  -5   3   55.39    3.80
   3   9   5   47.10    6.50
   3   9   5   42.60    3.90
  -9   5  -3   58.69    4.80
   5   3   9   44.00    6.20
  -9   5  -3   48.10    3.40
  -3  -5  -9   43.20    4.30
  -3  -5  -9   50.29    3.30
  -3  -5  -9   48.10    4.20
  -9  -3  -5   49.20    3.60
  -9   3   5   48.60    4.00
  -9   3   5   55.59    3.70
  -9   3   5   49.60    3.80
  -5  -9  -3   51.19    3.80
  -5  -9  -3   54.19    3.60
  -5  -3   9   49.80    5.10
  -5   9   3   44.00    4.20
   3   5  -9   49.40    3.40
  -9  -5   3   46.70    3.30
   5  -9   3   48.20    6.20
  -5   3  -9   49.99    3.40
  -9   5  -3   53.69    3.90
  -3   9  -5   61.09    3.60
  -3   9  -5   46.90    3.50
   9  -3   5   46.00    4.80
  -9  -3  -5   48.80    3.30
  -3  -9   5   58.19    4.10
  -5   3  -9   52.69    3.40
   9   5   3   46.20    4.20
  -9  -5   3   54.29    4.00
  -5  -3   9   48.30    3.30
  -3   9   5   55.49    3.80
   5  -3   9   50.79    7.50
   3  -9   5   46.10    3.50
   9  -5   3   48.10    4.40
  -9   3  -5   45.80    3.70
  -5  -3  -9   55.89    3.90
  -9   5   3   50.89    3.70
  -9   5   3   50.79    4.00
  -5   9  -3   48.70    3.50
  -3  -5   9   46.60    3.50
  -5   9  -3   47.10    3.70
  -3  -9  -5   49.30    4.20
  -9   3  -5   50.59    3.40
  -9   3  -5   50.29    3.60
  -9  -3   5   53.19    4.60
   5   9   3   56.69    5.40
   5   9   3   46.70    4.30
  -3   9   5   49.70    4.30
  -5   9  -3   52.19    3.60
  -9  -5  -3   46.30    3.40
  -9  -3   5   42.50    3.30
   9   5  -3   52.59    4.20
  -9  -5  -3   46.50    3.70
  -3   5  -9   50.59    3.30
  -9   5   3   45.50    3.70
   9   3   5   46.10    4.50
  -5  -3  -9   46.30    3.20
  -3   9   5   47.80    4.40
  -5   3   9   49.99    3.90
  -5   3   9   47.10    3.40
  -3  -9  -5   51.49    3.60
  -9  -3   5   47.80    3.70
  -3  -5   9   50.49    3.40
  -3  -5   9   46.80    3.80
  -9  -5  -3   47.20    3.60
   3  -5  -9   48.40    3.70
  -5  -3  -9   51.99    3.80
  -5  -9   3   47.80    3.60
  -5   9   5   -0.50    1.20
  -5  -9   5   -1.30    1.10
  -5  -9   5    0.30    1.20
  -5  -5  -9   -0.30    1.00
  -5   9  -5    1.70    1.40
  -5   9  -5   -1.40    1.40
  -9  -5  -5   -2.80    1.10
  -9  -5  -5   -0.30    1.00
  -9  -5   5   -0.90    1.10
  -9  -5   5    0.80    1.10
  -9  -5   5    2.50    1.70
  -5  -5  -9    2.00    1.60
  -5  -5   9    0.70    1.10
  -5  -5   9    0.90    0.90
  -5  -5   9    1.00    1.80
  -5   5  -9   -0.50    0.90
  -5   5  -9    1.50    1.70
  -5   5   9   -3.60    1.40
  -5   5   9    1.10    1.30
  -5   9  -5    0.40    1.50
  -9   5   5   -0.50    1.10
  -5  -9  -5   -0.20    1.20
  -5  -9  -5   -0.90    1.40
  -9   5  -5    0.80    1.40
  -5   9   5   -0.90    1.80
   5  -9   5   -0.70   11.00
   5  -9   5    0.30    1.30
   5  -5  -9   -1.30    2.10
   5  -5   9   -1.80    9.40
   5   5  -9    0.80    1.40
   5   5   9   -3.30    5.50
   5   9   5    4.40    4.90
  -9   5  -5   -0.40    0.90
  -9   5   5    0.10    1.20
   1  -7   9  236.08    9.50
   1   7  -9  242.58    8.90
  -1  -7  -9  243.28    9.20
  -1   7   9  236.78    9.60
  -7   1  -9  246.28    9.80
   7   1   9  228.98    9.00
  -9  -1  -7  250.87    9.20
  -7  -1   9  246.38    9.10
  -7   1  -9  237.38    9.20
  -7   1  -9  256.07    9.10
  -9   7  -1  243.68   10.00
  -9   7  -1  250.17    9.40
  -7  -1   9  234.48    9.50
  -7   9   1  247.58    9.80
  -7   9   1  232.78    9.90
  -9   1   7  238.08    9.50
  -9   1   7  251.47    9.30
  -9   1   7  256.47    9.80
  -7  -9  -1  247.78    9.90
  -7  -9  -1  239.48    8.90
  -7  -9  -1  243.58   10.00
   1  -9  -7  246.38    9.60
  -1   9  -7  224.38    8.70
  -1   9  -7  252.87    9.10
  -9  -7   1  227.68    9.70
  -9  -7   1  254.57   10.00
  -9   7  -1  254.07    9.50
  -1  -9   7  252.07    9.80
  -9  -1  -7  244.88    9.40
  -9   7   1  233.18    9.50
  -9   7   1  235.78   10.00
  -9   7   1  245.68    9.50
  -7  -1  -9  256.97    9.30
  -7  -1  -9  253.17    9.10
  -7  -1  -9  243.18    9.70
  -9   1  -7  241.28    9.40
  -9  -1   7  234.38    9.00
  -1   7  -9  242.68    9.00
  -9  -1   7  245.68    9.60
  -9  -7  -1  243.98    9.00
  -9  -7  -1  259.57   10.10
  -1   9   7  234.98    9.40
  -1   9   7  234.28    9.20
  -9  -7  -1  244.38    9.90
   1  -9   7  245.58    9.70
   1   9  -7  226.28    9.90
  -1  -7   9  240.88    9.60
  -7   1   9  253.17    9.90
  -7  -9   1  240.88    9.70
  -7  -9   1  248.88   10.20
  -7   9  -1  228.68    9.30
  -7   9  -1  251.97    9.80
   1  -7  -9  240.98    9.10
  -9   1  -7  248.48    9.20
  -9   1  -7  242.48    9.60
   1   7   9  249.78    9.80
  -1  -7   9  229.48    8.90
  -1  -9  -7  258.37    9.60
  -7   1   9  238.38    9.10
  -3  -9   7  151.48    7.20
  -7   3  -9  154.48    6.80
  -7   3  -9  151.88    6.60
  -9   3   7  160.68    6.70
   3   7  -9  148.89    7.10
  -9   3   7  146.29    7.00
  -7  -9  -3  152.58    7.20
  -9   7  -3  156.18    7.20
  -9   7  -3  157.78    6.80
  -3   7   9  156.08    7.70
  -3  -7  -9  155.28    6.60
   3  -9  -7  144.39    6.90
  -7  -3   9  157.78    6.60
  -9   3   7  162.18    7.10
  -7   9   3  149.69    7.10
  -9  -7   3  154.28    7.20
  -9  -7   3  142.59    7.10
  -9  -3  -7  150.18    6.50
  -9  -3  -7  153.68    7.00
   3  -7   9  148.39    6.80
  -7   9   3  150.38    7.40
  -7  -3   9  149.99    6.80
  -3   9  -7  151.58    6.80
  -3   9  -7  159.08    6.80
  -7  -9  -3  149.79    7.20
  -3   7   9  143.09    6.90
  -7  -9   3  154.98    7.00
  -9   7   3  151.98    7.50
  -9   7   3  153.48    7.10
  -7   9  -3  160.28    6.80
  -7   9  -3  157.78    7.10
  -3   9   7  144.59    6.70
  -3  -7   9  161.58    7.00
  -3  -7   9  159.08    7.20
  -3   7  -9  154.48    6.60
  -9   3  -7  151.28    6.60
  -7  -9   3  142.09    7.40
  -3   9   7  157.78    7.20
   3  -7  -9  151.78    6.80
  -7   9  -3  167.78    6.90
  -7   3   9  152.18    7.10
  -7   3   9  155.98    6.70
  -3  -9  -7  151.58    6.80
  -9  -7  -3  145.69    7.00
  -9  -7  -3  148.39    6.50
  -9  -7  -3  144.89    7.00
  -9  -3   7  158.08    7.20
  -9  -3   7  160.38    6.60
   3  -9   7  151.98    6.90
  -7  -3  -9  152.28    6.90
  -7  -3  -9  148.79    6.40
  -7   9   5   19.50    2.70
  -9  -7   5   24.80    2.90
   5  -9  -7   24.80    3.00
  -9   7  -5   22.20    2.90
  -9   7  -5   25.50    2.80
  -5   7   9   23.50    3.00
  -5   7   9   22.30    2.60
  -9   5   7   17.30    2.70
   5  -7   9   20.50    2.50
   7  -9   5   27.20    3.00
  -5  -7  -9   22.20    2.60
  -5  -7  -9   23.80    2.90
  -9  -5  -7   20.20    2.30
  -9  -5  -7   20.90    2.80
  -5  -9   7   23.70    3.30
  -9  -7   5   24.40    3.10
  -5  -9   7   22.20    2.60
  -7  -5   9   22.60    2.80
  -7  -5   9   25.20    2.70
  -9   5   7   24.50    2.90
  -9   5   7   19.90    2.50
  -7  -9  -5   21.50    2.50
  -7  -9  -5   24.80    3.00
  -7  -5   9   22.00    3.40
  -7   5  -9   26.90    2.60
  -7   5  -9   21.00    2.50
  -7   9   5   24.10    3.00
  -5   9  -7   22.00    3.00
  -9  -7   5   24.80    2.90
  -9  -5   7   20.70    3.10
  -9  -7  -5   23.20    2.70
  -9  -7  -5   19.00    2.30
  -5  -7   9   25.70    2.80
  -9  -5   7   30.80    2.90
  -5   7  -9   32.10    2.80
  -5   7  -9   23.70    3.10
  -9   7   5   23.90    2.80
  -9   7   5   22.00    3.00
  -7  -5  -9   24.20    2.80
  -7  -5  -9   27.50    3.20
  -9   5  -7   19.30    2.60
  -9   5  -7   29.60    3.00
  -7  -9   5   20.50    2.60
  -7  -9   5   23.30    3.10
  -7   9  -5   22.10    2.80
  -7   5   9   23.80    3.00
  -7   5   9   21.80    2.50
  -7   5   9   19.80    2.60
  -5  -9  -7   28.60    3.00
  -5  -9  -7   20.10    2.80
  -7   9  -5   22.60    2.80
  -7   9  -5   25.30    2.90
  -9  -5   7   26.70    2.50
   5  -7  -9   21.50    2.60
  -5   9   7   23.70    3.30
  -5   9   7   21.40    2.90
  -5   9   7   17.50    2.80
  -5  -7   9   24.10    3.10
   5  -9   7   24.30    2.90
   7   5  -9   19.60    2.60
  -9  -7  -7   -0.50    1.00
  -9  -7  -7   -0.30    1.10
  -9  -7   7    1.60    1.10
  -9  -7   7   -0.90    0.80
  -9  -7   7   -0.10    1.80
  -9   7  -7   -0.40    1.00
  -9   7  -7   -0.90    1.10
  -9   7   7   -0.50    1.10
  -9   7   7   -2.00    1.20
  -7  -9  -7    2.50    1.20
  -7  -9  -7   -3.90    1.30
  -7  -9   7    0.30    1.20
  -7  -9   7   -0.20    1.40
  -7  -7  -9    0.70    1.00
  -7  -7  -9    0.60    1.40
  -7  -7   9    0.70    1.10
  -7  -7   9    0.50    1.90
  -7   7  -9    1.30    1.00
  -7   7  -9   -1.20    1.70
  -7   7   9   -0.40    1.10
  -7   9  -7    0.00    1.10
  -7   9  -7    0.80    1.50
  -7   9   7   -0.90    1.20
  -7   9   7   -0.40    1.50
   7  -9  -7    3.10    1.50
   7  -9   7    0.40    1.20
   7  -7  -9    2.10    2.40
   7  -7   9   -0.40    1.00
  -9  -9  -1   -1.30    1.00
  -9  -9  -1    1.20    1.20
  -9  -9   1    0.10    1.00
  -9  -9   1    0.80    1.30
  -9  -1  -9    1.80    2.10
  -9  -1  -9    0.70    1.00
  -9  -1  -9    1.70    0.90
  -9  -1   9    2.30    1.30
  -9  -1   9   -0.10    1.00
  -9   1  -9    0.90    1.50
  -9   1  -9    0.30    1.00
  -9   1   9    0.10    1.30
  -9   1   9    1.30    1.10
  -9   9  -1   -1.40    1.50
  -9   9  -1   -1.70    1.10
  -9   9   1   -0.90    1.30
  -9   9   1    2.10    1.50
  -1  -9  -9    0.80    1.20
  -1  -9   9   -1.30    1.00
  -1   9  -9   -0.70    1.40
  -1   9  -9   -1.30    1.40
  -1   9   9    0.30    1.30
   1  -9  -9   -1.10    1.10
   1  -9   9   -0.50    1.00
   1   9  -9    0.70    2.00
   1   9   9   -1.70    1.10
  -9  -9  -3    1.30    1.20
  -9  -9  -3   -0.80    1.50
  -9  -9  -3   -0.30    1.10
  -9  -9   3    1.70    1.30
  -9  -9   3    0.40    1.30
  -9  -3  -9    1.20    1.10
  -9  -3  -9    2.10    1.30
  -9  -3   9    1.00    1.00
  -9  -3   9    0.50    0.90
  -9   3  -9   -0.70    0.90
  -9   3  -9    0.10    1.20
  -9   3   9   -0.40    1.40
  -9   3   9    0.80    1.10
  -9   9  -3    1.20    2.10
  -9   9  -3   -0.20    1.20
  -9   9  -3    0.70    1.10
  -9   9   3   -2.20    1.10
  -9   9   3   -2.10    1.30
  -3  -9  -9   -0.10    1.00
  -3  -9   9    2.20    2.10
  -3  -9   9   -0.90    1.20
  -3   9  -9   -1.20    1.20
  -3   9   9    1.80    1.60
  -3   9   9    0.60    1.90
   3  -9  -9    1.20    1.30
   3  -9   9    0.90    1.00
   3   9   9    0.20    1.20
   9   3   9    0.60    1.80
  -9  -9  -5   -0.20    1.20
  -9  -9  -5    1.10    1.20
  -9  -9   5    0.40    1.10
  -9  -9   5   -0.50    1.40
  -9  -5  -9   -1.00    0.90
  -9  -5  -9   -0.10    1.10
  -9  -5   9    0.00    0.90
  -9  -5   9    1.80    0.90
  -9   5  -9    0.60    1.10
  -9   5  -9   -0.40    1.10
  -9   5   9    1.60    1.90
  -9   5   9   -0.30    1.10
  -9   9  -5    0.60    1.10
  -9   9  -5    1.70    1.10
  -9   9   5   -1.10    1.10
  -9   9   5    0.20    1.50
  -5  -9  -9    1.20    1.00
  -5  -9   9   -0.50    1.70
  -5  -9   9   -0.90    1.20
  -5   9  -9    0.30    1.10
  -5   9   9    3.70    2.20
  -5   9   9   -0.50    1.50
   5  -9   9   -0.20    1.00
   9  -9   5    4.30    2.10
   9   5   9    1.00    1.30
  -9  -9  -7   -0.40    1.00
  -9  -9  -7    2.10    1.20
  -9  -9   7    1.00    1.10
  -9  -9   7   -0.20    1.50
  -9  -7  -9    0.30    0.90
  -9  -7  -9    0.70    1.20
  -9  -7   9    0.10    0.90
  -9   7  -9    0.00    1.00
  -9   7  -9    2.30    1.40
  -9   7   9   -0.60    1.00
  -9   9  -7    0.00    1.00
  -9   9   7    0.30    1.00
  -9   9   7    0.00    1.30
  -7  -9  -9    1.40    0.90
  -7  -9  -9   -1.70    2.60
  -7  -9   9    1.80    1.10
  -7  -9   9    2.40    1.40
  -7   9  -9   -0.80    1.00
  -7   9   9   -1.10    1.10
   7  -9   9    1.10    1.10
   7   9   9    0.70    1.00
   9  -9  -7    0.00    1.70
   9  -9   7    0.80    1.40
   9  -7   9    0.30    1.10
   9   7   9   -1.20    1.00
  -9  -9  -9    2.00    1.50
  -9  -9   9    1.40    1.00
  -9   9   9    0.60    1.10
   9  -9   9    0.00    1.10
   9   9   9   -0.70    1.00
 -10   0   0  679.13   21.30
 -10   0   0  723.43   21.90
 -10   0   0  710.63   21.60
 -10   0   0  702.33   21.60
   0 -10   0  688.73   21.80
   0 -10   0  712.03   22.20
   0   0 -10  697.33   21.80
   0   0  10  701.13   22.00
   0  10   0  717.33   21.80
 -10   0  -2    4.60    1.90
 -10   0  -2    5.00    1.50
 -10   0  -2    4.80    1.60
 -10   0   2    8.30    1.90
 -10   0   2    4.60    1.60
 -10   0   2    6.00    1.90
 -10   0   2    6.90    2.40
 -10   0   2   -1.60    3.20
  -2 -10   0    9.30    1.80
  -2 -10   0    3.80    1.80
  -2 -10   0    7.60    1.80
  -2  10   0    9.40    1.70
   0  -2  10    4.60    1.60
   0   2 -10    4.40    1.30
   0   2  10    3.70    1.20
   2 -10   0    7.50    2.40
   2  10   0    5.40    1.50
   0 -10   2    7.00    1.80
   0  10  -2    5.70    1.30
   0  10   2    5.30    1.60
   2   0  10    4.50    1.50
 -10   2   0    5.00    2.00
 -10   2   0    5.80    1.70
 -10   2   0    3.90    1.50
 -10   2   0    8.40    2.50
  -2   0 -10    4.50    1.40
  -2   0  10    5.20    1.70
  -2   0  10    6.40    2.20
   0 -10  -2    6.10    1.80
   0 -10  -2    5.60    2.60
 -10  -2   0    4.80    1.70
 -10  -2   0    5.80    1.90
 -10  -2   0   11.00    3.30
 -10  -2   0    9.40    2.90
 -10  -2   0    7.60    1.80
  -2  10   2 1973.10   56.79
  -2  10  -2 2078.49   58.89
   2  10   2 1995.50   58.79
 -10  -2   2 2071.29   58.79
 -10   2  -2 2062.39   59.39
 -10   2  -2 2117.79   58.99
 -10   2  -2 2120.69   58.89
 -10   2   2 1972.50   56.39
 -10   2   2 2063.99   57.19
 -10   2   2 1950.60   56.19
  -2 -10  -2 1988.80   56.79
  -2 -10  -2 1959.40   56.99
  -2 -10   2 2058.59   58.59
 -10  -2   2 1979.40   58.49
  -2 -10   2 1985.90   58.29
  -2 -10   2 2081.19   59.89
 -10  -2  -2 1981.80   56.29
 -10  -2  -2 1953.30   56.29
 -10  -2  -2 1993.80   56.89
 -10  -2   2 2102.19   59.09
 -10  -2   2 2046.80   58.49
  -2   2  10 2026.70   57.19
   2 -10   2 2019.80   56.89
   2  -2  10 1974.10   56.39
   2   2  10 2102.69   59.19
  -2  -2 -10 2023.50   56.59
  -2  -2 -10 1938.01   55.79
  -2  -2  10 2081.09   59.09
  -2  -2  10 2111.29   58.29
  -2  -2  10 2051.89   58.79
  -2   2 -10 2171.08   59.19
  10   2   2 2040.70   58.49
  -2   2  10 1895.91   55.59
  10  -2   2 1992.10   56.79
  -4   0 -10    1.40    1.10
 -10  -4   0    1.00    1.30
 -10  -4   0   -2.20    2.40
 -10  -4   0    1.20    2.20
 -10  -4   0    1.80    1.30
 -10   4   0    1.70    1.90
 -10   4   0    1.20    1.40
 -10   4   0    2.60    1.30
   0   4 -10    1.20    1.00
 -10   0  -4    2.40    2.00
 -10   0  -4    3.60    1.30
  -4 -10   0    8.40    2.10
  -4  10   0    1.40    1.10
  -4  10   0    0.80    2.20
   0  -4 -10    2.70    1.40
   0  -4  10   -0.40    1.70
   0  -4  10    1.20    1.40
 -10   0  -4    1.00    1.20
 -10   0   4    1.10    1.50
 -10   0   4    2.60    1.30
 -10   0   4    0.30    1.40
  -4 -10   0    2.50    1.30
  -4 -10   0    2.10    1.80
   0 -10  -4   -0.70    1.20
   0 -10   4    0.00    1.30
   0  10  -4    2.10    1.20
   0  10   4    0.90    1.40
   4   0  10   -2.40    4.70
   4   0  10    2.30    1.50
  -4   0  10    0.00    1.20
  -4   0  10    0.30    1.40
   0   4  10    0.30    1.00
   4 -10   0    2.20    4.00
   4  10   0    4.50    3.10
  10   0   4    2.30    1.90
  -4   0 -10    0.60    1.30
  -4   2 -10  312.37   10.90
   2 -10  -4  314.47   11.50
  -2  -4 -10  304.47   10.80
 -10  -2  -4  310.07   10.80
 -10  -2  -4  307.97   11.20
 -10   2   4  301.57   11.40
   2  10   4  304.67   10.90
   4  10  -2  290.57   14.00
  -4  -2  10  309.07   11.30
  -4  -2  10  313.57   10.60
 -10   2   4  307.37   10.70
 -10   2   4  303.17   10.90
  -4  10   2  303.07   11.30
  -4  10   2  278.97   11.30
  -2   4  10  307.07   11.30
  -2   4  10  284.97   10.50
  -2 -10   4  301.57   10.80
  -2 -10   4  300.17   11.60
  -2  10  -4  321.77   10.90
  -2  10  -4  302.97   10.90
  -4 -10  -2  309.57   11.20
  -4 -10  -2  296.67   10.80
  -4 -10  -2  302.07   11.50
  -2  -4 -10  308.17   10.50
 -10  -4   2  313.67   10.60
 -10  -4   2  304.57   11.20
 -10   4  -2  289.87   11.20
 -10   4  -2  318.17   11.70
 -10   4  -2  309.87   10.90
  10  -2   4  293.27   12.30
   4   2  10  308.87   11.10
  10   4   2  306.37   12.70
   2  -4  10  287.67   10.70
   2   4 -10  313.27   10.90
 -10  -4   2  315.77   11.40
  -4   2 -10  301.07   10.50
   4 -10   2  301.37   11.00
 -10  -2   4  301.47   11.20
 -10  -2   4  303.77   10.70
  -2  10   4  281.67   10.60
  -4  10  -2  309.87   11.30
  -4   2  10  309.87   11.40
 -10  -4  -2  309.37   11.00
 -10  -4  -2  305.37   10.70
 -10  -4  -2  309.77   11.30
  10   2   4  308.77   12.20
  -2  -4  10  312.47   10.90
  -2  -4  10  298.87   10.40
   2  -4 -10  282.77   10.40
  -2   4 -10  313.27   10.80
  -4   2  10  294.77   10.40
  -2 -10  -4  310.27   11.30
  -2 -10  -4  293.47   11.10
  -4  -2 -10  310.07   10.70
  -4  -2 -10  305.77   10.40
  -4  -2 -10  314.87   11.20
 -10   2  -4  304.97   11.40
 -10   2  -4  314.37   11.00
 -10   2  -4  298.27   11.00
   4  10   2  284.27   13.70
   4  10   2  279.87   10.70
  -2  -4  10  307.27   11.20
   2   4  10  315.87   11.30
 -10   4   2  319.47   11.20
 -10   4   2  306.77   11.60
 -10   4   2  304.27   10.90
  -4 -10   2  307.47   11.00
  -4 -10   2  299.77   11.80
  -4  10  -2  294.17   10.90
  10  -4   2  303.47   12.00
  -2  10   4  304.97   11.20
   4  -2  10  289.97   10.80
   2 -10   4  295.67   11.10
 -10  -2   4  292.57   11.00
   4  10   4  238.78   14.20
  -4  10  -4  251.97    9.70
  -4  10  -4  262.97    9.60
  -4  -4  10  256.07   10.00
  -4   4 -10  261.37    9.70
  -4   4 -10  246.68    9.40
 -10  -4  -4  262.57    9.90
 -10  -4  -4  270.27   10.60
 -10  -4   4  277.07   10.30
 -10  -4   4  263.57    9.50
 -10  -4   4  255.57    9.90
  -4  -4  10  259.07    9.80
  -4  -4  10  265.57    9.40
  -4 -10  -4  277.97   10.60
  -4 -10   4  276.17    9.90
  -4 -10   4  259.67   10.60
  -4  -4 -10  256.97    9.70
  -4  -4 -10  286.07    9.90
  -4  -4 -10  273.17   10.10
 -10   4   4  270.37   10.30
 -10   4   4  288.17   10.90
  -4 -10  -4  284.07   10.30
  -4  10   4  270.97   10.50
  -4  10   4  261.87   10.60
   4 -10   4  270.17   10.20
   4   4 -10  283.97   10.20
   4   4  10  286.97   10.20
 -10  -4  -4  264.67   10.10
   4  10   4  252.57    9.60
 -10   4  -4  262.87   10.40
 -10   4  -4  262.37    9.80
  -4   4  10  272.97    9.80
  -4   4  10  284.77   10.70
   0  -6  10    9.50    2.50
   0  -6 -10   13.20    3.70
  -6  10   0   16.50    3.10
 -10   0  -6   12.40    2.90
  -6 -10   0   11.00    2.70
 -10   6   0    5.40    3.00
   0  10   6   12.40    2.80
  -6   0  10    6.10    1.90
   6   0  10   11.30    2.70
  -6  10   2  910.11   28.00
 -10  -6   2  889.91   27.60
 -10   6  -2  868.81   26.80
 -10  -6   2  886.91   26.40
  -6 -10  -2  906.91   27.10
 -10  -6   2  882.21   27.60
 -10   6  -2  903.11   27.90
 -10   6  -2  870.91   26.90
  -2 -10   6  901.71   27.70
  -2  10  -6  867.01   26.50
  -2  10  -6  891.21   26.80
 -10   2   6  896.81   27.20
 -10   2   6  906.81   27.50
 -10   2   6  944.21   28.10
  -6 -10  -2  899.71   28.00
  -6   2 -10  861.91   26.40
  -6  -2  10  925.91   27.40
  -6  -2  10  869.01   26.60
  -2   6  10  927.01   28.10
 -10  -2  -6  911.01   27.90
  -6   2 -10  893.51   26.90
 -10  -2  -6  927.21   27.40
  -6  10   2  855.21   27.80
  -2  -6 -10  837.12   27.20
  -2  -6 -10  898.31   27.10
  -6 -10  -2  912.21   28.30
   2  -6  10  890.11   27.70
   6   2  10  872.41   26.70
   2 -10  -6  867.41   27.50
   2   6 -10  877.01   27.00
   2  10   6  875.91   28.00
   2 -10   6  930.21   27.90
  -2  -6  10  872.31   27.20
 -10   2  -6  906.51   27.00
  -2  10   6  901.51   27.30
  -2  10   6  927.51   27.70
  -6  -2 -10  907.51   27.10
 -10  -6  -2  894.31   27.90
  -2   6 -10  893.71   26.80
 -10   2  -6  855.61   27.20
 -10   6   2  888.91   27.60
   2  -6 -10  879.51   26.50
 -10   2  -6  886.71   27.40
  -6 -10   2  907.11   27.30
   2   6  10  914.91   27.60
 -10   6   2  925.71   27.80
 -10   6   2  897.61   28.40
  -2  -6  10  876.41   26.60
 -10  -2   6  895.81   27.30
  -6  -2 -10  912.31   27.80
   6  10   2  858.21   27.10
  -6   2  10  905.21   27.10
  -6  -2 -10  908.81   27.10
  -6   2  10  925.71   28.10
 -10  -6  -2  929.31   28.20
  -2 -10  -6  889.21   27.70
 -10  -2   6  896.61   26.80
  -6 -10   2  892.91   28.20
  -6  10  -2  899.91   27.10
  -6  10  -2  878.31   27.20
 -10  -6  -2  865.01   26.90
  -6   4 -10   43.90    3.20
  -6  -4  10   42.90    3.30
 -10   6  -4   44.10    3.60
 -10   6  -4   38.40    3.10
  -4  -6 -10   43.50    3.10
  -4  -6 -10   33.40    3.50
 -10  -6   4   45.60    3.70
  -6  10   4   37.20    3.40
  -6  10   4   43.70    4.00
   6 -10   4   39.60    3.50
 -10   4   6   41.90    3.30
 -10   4   6   40.00    3.50
  -6 -10  -4   46.30    3.30
  -6 -10  -4   39.50    3.70
  -4  10  -6   39.80    3.30
  -6   4 -10   37.90    3.40
  -4   6  10   38.90    3.30
 -10  -4  -6   46.10    3.20
   4  -6  10   39.40    3.30
   4   6 -10   41.80    3.10
 -10  -6   4   42.80    3.10
  -6  -4  10   41.10    3.10
 -10  -4  -6   40.10    3.30
  -4  10  -6   36.80    3.20
   6   4  10   41.80    3.40
 -10  -6   4   41.40    3.40
  -4   6  10   36.50    3.30
   4 -10  -6   43.20    3.50
  -4 -10   6   42.00    3.60
   4  -6 -10   42.00    3.50
   4   6  10   43.90    3.40
 -10   4  -6   46.80    3.20
  -4  -6  10   39.60    3.60
  -6   4  10   33.80    3.30
  -4  -6  10   43.80    3.30
 -10   6   4   39.10    3.60
  -6  -4 -10   40.10    2.90
 -10  -6  -4   37.30    3.20
 -10  -6  -4   43.30    3.20
 -10  -6  -4   41.10    3.50
  -4   6 -10   43.40    3.10
  -4 -10  -6   40.40    4.00
 -10   6   4   42.10    3.50
  -6 -10   4   41.60    3.40
  -4  10   6   39.70    3.40
 -10  -4   6   41.20    3.10
 -10   4  -6   41.70    3.50
  -6 -10   4   40.30    3.70
  -6  10  -4   35.20    3.40
  -6   4  10   46.90    3.40
  -6  -4 -10   42.40    3.40
  -4 -10  -6   42.40    3.30
   4 -10   6   35.80    3.20
   6   4 -10   38.10    3.20
 -10  -4   6   47.20    3.50
  -4  10   6   39.40    4.00
  -6  10  -4   41.50    3.50
  -6  -6  10  408.56   13.90
 -10   6   6  375.36   13.00
 -10   6   6  380.86   13.70
  -6 -10  -6  378.26   12.80
  -6 -10  -6  377.96   13.00
  -6 -10   6  418.06   13.80
  -6 -10   6  420.96   14.80
  -6  10   6  379.86   13.30
   6   6 -10  371.36   12.30
  -6  -6 -10  369.66   12.60
  -6  -6 -10  385.46   12.90
  -6  -6  10  428.46   13.90
   6   6  10  423.16   14.10
  -6  10   6  382.46   13.30
   6 -10  -6  422.16   14.30
   6 -10   6  381.06   12.90
 -10  -6   6  402.36   13.50
 -10  -6   6  420.16   14.00
 -10   6  -6  424.96   14.40
 -10   6  -6  429.46   13.80
  -6  -6  10  414.06   13.50
  -6   6 -10  369.36   13.80
  -6   6  10  375.56   13.00
  -6   6  10  357.86   12.50
  -6  10  -6  387.86   13.20
  -6   6 -10  394.26   13.80
 -10  -6  -6  378.66   13.30
 -10  -6   6  412.16   14.20
 -10  -6  -6  374.06   12.70
  -6  10  -6  423.46   14.00
 -10   0   8   33.30    2.80
  -8 -10   0   29.20    3.00
  -8  10   0   32.50    3.60
  -8  10   0   28.60    3.10
 -10   0   8   31.60    3.00
 -10   0  -8   30.40    2.80
 -10   8   0   29.20    2.80
 -10   8   0   25.70    3.00
 -10   8   0   30.70    3.40
 -10   0  -8   34.70    3.60
   0 -10   8   36.00    3.10
   0  10  -8   30.90    2.60
   0  -8 -10   33.70    2.80
   0  10   8   31.10    3.00
 -10  -8   0   26.20    3.20
 -10   0  -8   32.10    2.70
  -8   0 -10   38.00    3.20
  -8   0 -10   32.70    2.80
  -8   0  10   35.90    3.10
 -10  -8   0   30.70    3.00
   0 -10  -8   31.10    2.90
  -8   0  10   31.80    2.70
  -8 -10   0   32.30    3.20
   0  -8  10   29.50    2.90
   0   8 -10   33.60    3.00
   0   8 -10   31.40    2.80
   0   8  10   36.50    3.30
   8  10   0   31.40    3.30
  -8 -10  -2   91.89    5.40
 -10   2   8  101.39    5.00
 -10   2   8   92.49    4.70
 -10   2   8   86.09    5.00
  -2  10  -8   82.29    4.50
  -8 -10  -2   90.49    4.70
 -10  -2  -8   99.29    4.80
 -10  -2  -8   93.09    5.10
  -2  10  -8   90.39    4.90
  -8 -10  -2   99.89    5.30
  -8  -2  10   92.99    5.00
   2 -10  -8   91.29    4.90
 -10   8  -2   98.99    5.40
  -2   8  10   90.59    5.10
   2  -8  10   93.39    5.00
   2   8 -10   85.09    4.50
  -8  10   2   90.89    5.30
  -2  -8 -10   97.19    4.70
   2  10   8   89.69    5.00
  -8  -2  10   94.59    4.70
  -8   2 -10   91.69    4.80
  -8   2 -10   94.49    4.70
 -10  -8   2   93.29    5.40
 -10   8  -2   95.39    5.10
 -10  -8   2   96.69    5.30
  -2 -10   8   88.49    5.00
  -8  10   2   99.89    5.20
   8   2  10   98.59    5.20
  -2  10   8   93.19    5.00
  -2 -10  -8   87.89    4.80
 -10   2  -8   98.19    4.80
   2 -10   8   98.69    5.10
 -10   2  -8   98.59    5.20
  -2  10   8   96.09    5.30
  -8 -10   2   93.49    5.10
  -8  -2 -10   90.39    4.60
 -10  -2   8   88.39    4.60
  -2  -8  10   93.19    5.20
 -10   8   2   96.99    5.20
 -10   8   2   92.89    5.50
  -8  -2 -10   87.49    5.10
   2   8  10  100.29    5.30
  -8  -2 -10   94.59    5.00
 -10  -8  -2   91.89    5.20
 -10  -8  -2   90.19    4.90
 -10  -8  -2   90.09    5.20
 -10  -2   8   95.99    5.10
  -8   2  10   93.49    5.10
  -8   2  10   93.79    4.70
  -2  -8  10   91.29    5.00
  -2   8 -10   90.39    4.60
  -8 -10   2  103.39    5.70
   2  -8 -10   90.39    4.60
  -8  10  -2   89.69    5.10
  -8  10  -2   86.29    4.90
   8   4  10   11.90    2.00
  -8  -4  10   12.70    2.00
  -8 -10  -4   13.60    2.10
  -8 -10  -4   15.10    2.20
  -4   8  10   11.20    3.70
  -4 -10   8   12.60    2.10
  -4  10  -8    9.90    2.70
  -4  -8 -10   11.10    1.80
 -10   4   8   11.90    1.90
  -8  10   4   13.50    2.50
   4  -8  10   14.70    2.20
 -10  -8   4   10.90    1.90
   8 -10   4    7.90    2.60
 -10  -8   4   14.60    2.30
 -10   8  -4   12.20    2.00
   4 -10  -8   16.70    2.30
  -8  10   4   14.80    2.30
  -8  -4  10   10.40    1.80
  -8   4 -10   11.60    1.90
  -8   4 -10   11.80    2.00
 -10   4   8    9.80    2.00
 -10   4   8   12.90    2.50
  -4   8  10   16.40    2.30
  -4 -10   8   12.50    2.40
 -10  -4  -8   14.00    2.30
 -10   8  -4   14.50    2.20
  -4  10  -8   11.70    2.10
 -10  -4  -8   10.50    1.80
 -10  -8  -4   12.60    2.00
 -10  -8  -4   14.10    2.30
 -10   4  -8   13.00    2.10
 -10   4  -8   14.00    2.10
  -8   4  10   13.40    2.00
  -8  -4 -10   10.80    1.80
  -8   4  10   11.50    2.20
  -4   8 -10   15.70    2.10
  -4 -10  -8   14.80    2.10
  -8 -10   4   13.60    2.20
  -8 -10   4   11.90    2.40
  -8  10  -4   14.70    2.90
  -8  10  -4   14.20    2.30
   4 -10   8   11.30    1.90
   4  -8 -10   10.60    1.90
  -8  -4 -10    9.30    1.70
  -4  -8  10   11.30    1.90
  -4  -8  10   15.00    2.30
 -10  -4   8   13.40    2.20
 -10   8   4    9.60    1.90
 -10   8   4   14.70    2.60
  -4  10   8   13.50    2.20
  -4  10   8   15.00    2.80
   4   8  10   11.70    2.00
   8 -10   6  215.48    8.20
  -6  -8 -10  249.08   10.40
  -6   8  10  209.28    8.00
  -6   8  10  213.18    7.90
   6  -8  10  203.88    9.30
  -6 -10   8  214.68    8.00
  -6 -10   8  233.48    8.90
 -10  -8   6  217.48    9.50
 -10  -6  -8  216.68    8.90
  -8   6 -10  235.18    9.60
  -8   6 -10  227.88    8.00
   8   6  10  227.38    8.40
  10  -8  -6  218.38    8.20
 -10   6   8  227.88    9.40
 -10   6   8  234.38   10.20
  -8 -10  -6  225.48    8.10
  -8 -10  -6  221.68    8.40
 -10   8  -6  240.08    8.40
   6 -10  -8  225.98    8.30
 -10   8  -6  244.38   10.00
  -8  10   6  225.58   11.00
  -8  10   6  223.48    8.50
 -10  -8   6  237.58    8.70
  -6  10  -8  224.78    8.30
  -8  -6  10  218.28   10.40
   8 -10  -6  232.58    8.50
  -8  10  -6  223.58    8.40
  -8 -10   6  226.18    8.40
 -10  -8  -6  231.68    8.20
  -8  -6 -10  220.58    8.90
  -8  -6 -10  226.08    8.30
 -10  -8  -6  202.28    9.70
 -10  -6   8  207.48    9.40
 -10  -6   8  238.58   10.50
  -8   6  10  218.98    7.90
  -8   6  10  220.78    8.10
  -6 -10  -8  210.78    8.40
  -6  -8  10  209.48    8.10
  -6  -8  10  223.78    8.50
 -10   8   6  227.58    9.60
  -6  10   8  228.38    8.30
  -8 -10   6  236.08    9.00
   6 -10   8  232.08    8.40
 -10   6  -8  213.78    9.60
 -10   6  -8  230.28    8.10
  10  -8   6  225.68    8.20
 -10  -8  -8  102.69    4.30
 -10  -8  -8   97.89    4.50
 -10  -8   8   94.89    4.20
 -10   8  -8   89.69    4.20
 -10   8  -8   86.39    4.40
 -10   8   8   94.29    4.30
  -8 -10  -8   92.49    4.20
  -8 -10  -8   95.89    4.60
  -8 -10   8   88.79    4.00
  -8 -10   8   91.39    6.00
  -8  -8 -10  101.19    4.30
  -8  -8  10   95.89    4.10
  -8   8 -10   87.59    4.10
  -8   8  10  101.19    4.30
  -8  10  -8   89.69    4.10
  -8  10   8   92.39    4.30
   8 -10  -8   83.29    4.10
   8  -8  10  101.79    4.50
   8   8  10   92.69    4.30
  10  -8   8   96.39    5.30
 -10 -10   0   -2.10    1.80
 -10 -10   0    2.20    1.80
 -10   0 -10    4.10    2.20
 -10   0 -10   -0.50    1.00
 -10   0  10    0.90    1.20
 -10  10   0   -1.70    1.30
 -10  10   0    0.20    1.30
   0 -10 -10    0.30    1.00
   0  10 -10    0.80    1.60
   0  10  10   -0.60    1.20
 -10 -10  -2  534.35   17.30
 -10 -10  -2  544.15   17.40
 -10 -10   2  509.65   16.20
 -10 -10   2  502.15   16.50
 -10  -2 -10  547.25   16.70
 -10  -2  10  518.15   16.10
 -10  -2  10  491.15   15.60
 -10   2 -10  510.25   15.90
 -10   2 -10  483.75   15.50
 -10   2  10  536.35   16.70
 -10   2  10  525.55   16.50
 -10  10  -2  472.15   15.20
 -10  10  -2  494.35   16.10
 -10  10   2  545.85   16.90
 -10  10   2  532.55   17.10
  -2 -10 -10  533.55   16.60
  -2 -10  10  506.15   16.10
  -2  10 -10  494.55   15.40
  -2  10  10  528.55   16.60
   2 -10 -10  489.85   15.60
   2 -10  10  533.55   17.10
   2  10 -10  498.05   16.00
   2  10  10  516.45   16.30
 -10 -10  -4  250.67    8.70
 -10 -10  -4  260.17    9.50
 -10 -10   4  261.17    9.30
 -10 -10   4  268.07    9.60
 -10  -4 -10  265.07    9.00
 -10  -4 -10  270.17    9.30
 -10  -4  10  275.67    9.30
 -10  -4  10  260.57    8.90
 -10   4 -10  258.97    9.20
 -10   4 -10  260.97    8.80
 -10   4  10  257.57    8.80
 -10   4  10  263.77    8.90
 -10  10  -4  266.27    9.40
 -10  10   4  265.77    9.30
 -10  10   4  268.17    9.50
  -4 -10 -10  269.97    9.10
  -4 -10  10  262.97    9.30
  -4  10 -10  247.08    8.80
  -4  10  10  244.78    8.90
   4 -10 -10  257.17    8.80
   4 -10  10  267.97    9.30
   4  10  10  272.17    9.60
 -10 -10  -6  617.74   18.70
 -10 -10  -6  678.43   20.40
 -10 -10   6  651.43   19.30
 -10 -10   6  678.73   19.40
 -10  -6 -10  640.74   19.00
 -10  -6 -10  637.94   20.40
 -10  -6  10  665.63   19.30
 -10   6 -10  659.93   19.40
 -10   6 -10  640.94   18.70
 -10   6  10  629.44   18.90
 -10  10  -6  662.73   19.40
 -10  10   6  653.83   19.20
 -10  10   6  631.14   19.20
  -6 -10 -10  645.54   19.00
  -6 -10  10  652.13   19.20
  -6  10 -10  621.04   19.00
  -6  10  10  593.34   20.20
   6 -10  10  660.03   19.20
   6  10  10  670.03   19.70
  10 -10  -6  634.94   18.90
  10  -6  10  671.93   19.30
  10   6  10  579.44   19.30
 -11  -1  -1    1.20    2.10
 -11  -1  -1    3.40    2.30
 -11  -1  -1    0.70    1.50
 -11  -1  -1    2.20    1.40
 -11  -1   1    0.50    1.70
 -11  -1   1   -0.70    1.80
 -11  -1   1    1.10    2.30
 -11  -1   1   -2.90    2.10
 -11  -1   1    3.70    1.90
 -11   1  -1   -0.30    1.60
 -11   1  -1   -1.00    1.50
 -11   1  -1    0.00    1.60
 -11   1   1   -0.40    1.70
 -11   1   1    0.40    1.70
 -11   1   1    7.80    2.10
  -1 -11  -1   -0.20    1.30
  -1 -11  -1   -0.40    1.80
  -1 -11   1    0.00    1.70
  -1 -11   1    1.10    1.40
  -1  -1 -11    0.80    1.10
  -1  -1  11   -0.50    1.20
  -1  -1  11   -0.50    2.50
  -1   1 -11    0.50    1.10
  -1   1  11   -0.20    1.20
  -1  11  -1    0.40    1.00
  -1  11   1   -0.40    1.00
   1 -11  -1   -0.40    1.20
   1 -11  -1    1.80    2.60
   1 -11   1    0.10    1.70
   1  -1  11   -0.40    1.40
   1   1 -11    0.30    1.00
   1   1  11    0.00    1.20
   1  11  -1    1.00    1.00
   1  11   1    0.20    1.20
 -11  -1  -3   29.30    3.30
 -11  -1  -3   24.10    2.60
 -11  -1  -3   19.70    2.50
 -11  -3   1   31.80    3.20
 -11   3  -1   27.10    3.50
 -11   3  -1   20.00    2.90
 -11   3  -1   25.00    2.70
   1  -3  11   24.50    2.80
  -1 -11   3   18.40    2.80
 -11   1   3   21.60    2.90
 -11   1   3   26.00    2.70
 -11   1   3   21.60    2.80
 -11   1   3   22.20    3.40
  -3 -11  -1   26.70    3.00
  -3 -11  -1   26.60    3.00
  -3 -11  -1   24.80    3.20
  -3   1 -11   28.40    3.00
  -3  -1  11   22.10    2.70
  -3  -1  11   25.60    2.70
  -1  11  -3   20.50    2.40
  -3  11   1   23.70    2.90
  -1  -3 -11   22.50    2.70
  -1  -3 -11   22.30    2.50
   1 -11  -3   27.30    3.10
  -3   1 -11   27.10    2.50
   3   1  11   26.20    2.90
   1  11   3   26.60    3.10
  -1   3  11   27.20    2.80
   1  -3  11   26.50    2.80
   3  11  -1   17.20    2.20
   1   3 -11   20.60    2.40
 -11  -3   1   25.70    2.90
   3 -11   1   24.20    3.10
 -11  -3   1   22.70    2.70
   1   3  11   28.20    2.80
 -11   1  -3   23.10    2.40
 -11   3   1   22.50    2.70
  -3  -1 -11   26.70    3.00
 -11   3   1   23.00    2.90
  -3 -11   1   22.00    2.80
  -3 -11   1   24.20    3.30
  -1  -3  11   23.70    2.80
  -3 -11   1   28.20    3.10
  -3   1  11   29.80    2.90
  -3   1  11   22.90    2.70
  -1 -11  -3   25.30    3.10
  -1 -11  -3   24.80    3.50
 -11   1  -3   22.80    2.70
  -3  11  -1   22.30    2.60
  -1  11   3   26.50    2.90
  -3  -1 -11   26.10    2.70
   3  11   1   26.40    3.00
   1  11  -3   19.40    2.40
  -1   3 -11   27.40    2.50
   3  -1  11   28.00    3.00
  -1  -3  11   20.30    2.80
 -11   3   1   27.60    3.10
 -11  -1   3   22.30    2.60
 -11  -1   3   27.00    3.20
 -11   1  -3   25.60    3.20
   1 -11   3   24.90    3.10
 -11  -1   3   32.20    3.20
 -11  -3  -1   21.80    2.70
 -11  -3  -1   17.80    2.50
 -11  -3  -1   25.10    2.90
  -3 -11   3   -0.30    1.00
  -3 -11   3   -2.20    2.20
 -11  -3   3    0.10    1.30
 -11  -3   3    1.90    2.40
 -11   3  -3    0.00    1.50
 -11  -3  -3    0.30    1.30
 -11  -3  -3   -0.90    1.10
 -11  -3   3    0.40    1.20
  -3  11   3   -0.70    1.20
   3 -11   3   -1.60    1.50
   3   3 -11   -1.20    1.00
   3   3  11    0.70    1.20
   3  11   3    4.50    2.00
  -3 -11  -3    1.60    2.10
  -3  -3  11    0.10    1.10
  -3  -3  11   -0.40    1.60
  -3   3 -11    0.50    0.90
  -3   3  11    0.30    1.00
  -3  11  -3   -1.70    1.10
 -11  -3  -3   -0.90    1.60
 -11   3  -3   -0.70    0.90
 -11   3   3   -0.50    1.40
 -11   3   3    0.60    1.40
 -11   3   3   -2.70    2.30
  -3 -11  -3   -0.40    1.30
  -3  -3 -11    0.20    1.40
  -3  -3 -11   -0.30    1.20
 -11   5  -1  201.18    8.70
 -11  -5   1  201.98    8.40
  -5 -11  -1  187.78    7.50
  -5 -11  -1  193.88    8.60
   1 -11  -5  203.28    8.50
  -5   1 -11  187.98    7.60
   5   1  11  190.78    7.80
  -5 -11  -1  197.78    8.10
  -1  -5 -11  193.38    7.80
 -11  -1  -5  185.58    8.20
  -5  -1  11  215.18    8.40
  -5  -1  11  203.18    7.70
   5  11  -1  202.28    7.70
 -11   5  -1  196.38    7.90
  -5   1 -11  205.88    7.90
 -11  -1  -5  191.08    7.80
   1  11   5  203.78    8.10
 -11   1   5  198.58    7.80
  -1 -11   5  193.88    8.50
  -1  11  -5  201.28    7.90
  -5  11   1  187.48    8.30
 -11  -1  -5  192.68    8.10
 -11   1   5  200.38    7.80
   1  -5  11  184.48    7.90
   1   5 -11  195.88    7.70
 -11  -5   1  199.18    8.30
 -11   5  -1  196.18    8.00
  -1  -5 -11  190.08    7.30
  -1   5  11  190.28    8.20
  -5  11   1  200.38    8.20
 -11   1   5  183.58    8.00
   1  -5 -11  183.78    7.40
  -1  11   5  201.38    7.80
  -1  11   5  207.48    8.20
   5  11   1  181.48    7.80
 -11   5   1  198.98    8.00
  -5   1  11  192.78    8.20
 -11   5   1  198.38    7.90
  -5  -1 -11  193.48    7.70
  -5  -1 -11  193.78    7.50
 -11  -5  -1  190.38    8.10
  -1  -5  11  190.28    8.00
   1   5  11  194.28    8.20
  -1  -5  11  206.18    7.90
  -5 -11   1  191.28    8.00
   1 -11   5  190.58    8.20
   1  11  -5  191.78    7.70
  -5   1  11  196.58    7.50
 -11  -1   5  203.48    8.20
 -11  -1   5  198.78    7.80
 -11  -1   5  196.48    8.10
 -11   1  -5  202.38    8.30
 -11  -5  -1  185.38    8.00
 -11  -5  -1  182.08    7.70
  -1 -11  -5  199.68    8.20
 -11   5   1  202.28    8.60
  -5  11  -1  198.38    8.20
  -5  11  -1  193.68    8.20
  -5 -11   1  200.78    8.90
  -1   5 -11  205.38    7.90
   5  -1  11  167.68    7.80
 -11   1  -5  200.08    8.00
 -11   1  -5  196.38    8.20
 -11   5  -3    9.30    2.10
  -5   3 -11    7.60    2.40
  -3   5  11    7.60    1.80
  -3   5  11   10.70    2.60
 -11   3   5    7.60    1.70
 -11   3   5    6.60    1.70
  -5  -3  11    8.70    1.70
  -5  -3  11    7.90    1.60
  -5   3 -11    9.20    1.80
 -11  -5   3    9.60    2.20
  -3  -5 -11    7.50    1.60
   5   3  11    9.70    1.90
 -11  -5   3   10.30    2.20
 -11  -5   3   10.10    1.90
   3 -11  -5    5.70    1.50
 -11   5  -3    8.40    1.70
   3  -5  11    8.20    1.90
   3   5 -11   11.90    1.90
  -3  -5 -11    7.10    2.20
   5 -11   3    9.00    2.10
 -11  -3  -5    8.70    1.70
 -11  -3  -5    6.90    1.70
  -3 -11   5    7.70    2.60
  -3 -11   5   11.20    2.20
  -5  11   3    7.40    1.90
  -3  11  -5    7.30    1.60
  -3  11  -5    6.30    2.60
   3  11   5    8.90    2.90
  -5 -11  -3   10.20    2.00
  -5 -11  -3    5.00    1.70
  -5  11   3    8.00    2.80
   5   3 -11    9.10    1.70
  -5  11  -3   11.40    2.30
  -3 -11  -5    5.60    2.70
  -5 -11   3    7.10    1.80
  -5 -11   3    7.80    1.70
  -5  -3 -11    3.40    1.80
 -11  -5  -3    8.60    1.80
  -3  -5  11    8.80    1.70
  -3  -5  11   10.90    2.30
  -3   5 -11    7.10    1.40
 -11  -5  -3    7.30    1.70
  -5   3  11    8.20    1.90
  -5   3  11    9.70    1.80
 -11   5   3    6.90    1.80
  -5  11  -3   12.00    2.00
   3   5  11   10.40    2.10
  -5  -3 -11    9.80    1.80
   5  11   3    8.40    2.60
 -11  -5  -3    7.00    2.00
  -3  11   5    5.50    2.00
 -11   5   3    6.70    2.00
 -11  -3   5    5.20    1.60
 -11  -3   5    8.50    1.80
 -11   3  -5    6.80    1.90
 -11   3  -5    8.40    1.60
  -3 -11  -5    7.20    1.60
   3 -11   5    9.00    2.00
  -5  11   5    1.50    1.20
  -5  11  -5    1.70    1.80
  -5 -11   5   -0.60    1.40
  -5 -11   5    1.20    1.30
  -5  -5 -11    0.80    1.00
  -5  -5  11    0.80    1.10
 -11  -5  -5    1.00    1.20
 -11  -5   5    0.50    1.00
 -11  -5   5    0.50    1.00
 -11  -5   5   -2.10    2.30
 -11   5  -5   -0.50    1.30
 -11   5  -5   -0.90    0.90
  -5 -11  -5   -0.10    1.80
  -5  -5  11    1.50    1.10
  -5   5 -11   -0.20    0.80
  -5  11  -5    2.50    1.40
 -11  -5  -5   -0.40    1.10
 -11   5   5   -0.50    1.20
  -5   5  11    1.40    1.40
  -5   5  11    0.40    1.60
   5 -11   5    1.00    1.40
   5   5 -11   -0.60    1.30
   5   5  11   -0.10    1.20
  -5  11   5   -3.50    3.10
 -11   5   5   -0.90    1.10
  -5 -11  -5    1.30    1.20
   5 -11  -5   -0.60    1.10
 -11  -1  -7  214.58    8.60
 -11   1   7  218.38    8.30
 -11   1   7  204.88    8.50
   1  11   7  208.68    8.40
   7   1  11  195.88    9.20
  -7 -11  -1  206.58    9.00
 -11   7  -1  224.38    8.50
  -1   7  11  229.78    8.90
  -7   1 -11  221.38    8.40
  -7   1 -11  213.58    8.00
  -1 -11   7  223.08    8.90
   1 -11  -7  220.58    8.70
 -11  -1  -7  220.38    8.40
 -11  -7   1  215.18    8.80
 -11  -7   1  216.98    8.90
  -7  -1  11  216.38    8.10
  -1  11  -7  212.98    8.00
  -1  -7 -11  219.28    8.10
 -11   7  -1  213.58    8.30
 -11   7  -1  219.08    9.10
   1  -7  11  212.58    8.60
   7  11  -1  218.18    8.20
  -7  -1  11  221.58    8.70
   1   7 -11  213.78    8.00
  -7  11   1  219.48    8.70
 -11   1   7  221.08    8.40
  -7 -11  -1  221.68    8.80
  -7  11   1  217.68    8.70
  -7   1  11  215.88    8.10
   7  11   1  208.28    8.20
   1   7  11  228.08    8.90
  -7 -11   1  218.38    8.60
  -7 -11   1  219.68    9.20
 -11   1  -7  207.38    8.60
 -11   1  -7  221.28    8.40
  -1  11   7  223.68    8.50
  -7  -1 -11  211.78    8.00
  -1  11   7  204.38    8.20
  -1  -7  11  214.08    8.60
 -11  -1   7  223.18    8.60
 -11  -1   7  219.48    8.30
   1  -7 -11  208.38    7.90
  -1 -11  -7  215.48    8.70
 -11   1  -7  209.58    8.60
 -11  -7  -1  232.98    9.00
   1 -11   7  219.48    8.80
   1  11  -7  210.58    8.00
  -7  11  -1  216.48    8.50
  -7  11  -1  216.78    8.60
  -1   7 -11  214.88    8.10
 -11  -7  -1  212.98    8.90
  -7  -1 -11  214.18    8.40
 -11   7   1  225.88    9.30
   1  -7 -11  206.08    8.30
  -7   1  11  227.88    8.80
 -11   7   1  214.28    8.50
  -7  -3  11    3.70    1.30
  -7 -11  -3    5.90    1.80
   3 -11  -7    4.90    1.50
   7   3  11    7.10    2.00
 -11  -7   3    3.20    1.40
 -11  -7   3    5.10    1.70
  -7  11   3    5.30    1.50
 -11   7  -3    6.30    1.60
  -3  -7 -11    4.50    1.40
  -7   3 -11    5.00    1.40
 -11   3   7    7.20    2.40
 -11   3   7    5.40    1.50
 -11  -3  -7    4.10    1.40
 -11  -3  -7    3.10    1.30
  -3   7  11    5.10    1.50
  -7   3 -11    4.80    1.70
  -3 -11   7    3.90    1.50
  -3  11  -7    2.30    1.60
  -3  11  -7    4.50    2.20
   3  -7  11    4.90    1.40
   3   7 -11    6.60    1.70
 -11   3   7    5.00    1.60
  -7 -11  -3    2.60    1.60
  -7  -3  11    4.70    1.40
 -11   7  -3    5.90    1.70
  -7  11   3    3.30    1.90
 -11  -7  -3    5.00    1.50
  -3   7 -11    5.10    1.30
  -7   3  11    7.30    1.50
 -11  -3   7    3.60    1.30
  -3  11   7    5.30    1.80
   3  -7 -11    3.50    2.40
  -3  -7  11    6.70    1.70
 -11  -7  -3    4.70    1.80
 -11  -7  -3    5.40    1.60
  -7  11  -3    5.80    1.80
 -11  -3   7    4.30    1.60
   7   3 -11    4.50    1.50
  -7  11  -3    7.30    1.90
  -7 -11   3    7.40    1.90
  -3 -11  -7    4.20    1.30
 -11   3  -7    2.60    1.60
 -11   3  -7    4.20    1.30
  -7 -11   3    5.40    1.60
   3 -11   7    4.80    1.50
 -11   7   3    5.30    1.70
  -7   3  11    5.20    1.60
   3   7  11    4.80    1.60
  -7  -3 -11    6.90    1.60
  -3  -7  11    8.50    2.00
 -11   7   3    5.80    1.90
 -11  -5  -7  155.18    6.40
  -7  -5  11  170.88    8.40
   5 -11  -7  174.78    7.00
  -5   7  11  156.38    6.60
  -5   7  11  154.48    6.20
  -7  -5  11  152.98    6.40
 -11  -5  -7  161.28    6.70
  -7 -11  -5  158.18    6.80
  -7   5 -11  164.98    6.50
 -11  -7   5  154.38    6.70
 -11  -7   5  150.88    6.70
 -11   7  -5  145.99    6.60
 -11   7  -5  159.68    6.40
  -5 -11   7  144.99    6.30
  -5 -11   7  167.18    7.10
  -5  11  -7  145.29    6.30
   5  -7  11  153.48    6.60
  -5  -7 -11  151.88    6.20
 -11   5   7  159.68    6.60
   7 -11   5  149.49    6.50
  -7 -11  -5  151.38    6.20
  -5  11  -7  160.18    6.50
   7   5  11  153.08    6.40
  -7   5 -11  150.78    6.40
  -7  11   5  148.59    6.70
 -11   5   7  151.48    6.80
  -7  11   5  158.38    6.80
  -7  11  -5  140.49    6.30
   5   7  11  154.88    6.60
  -5  -7  11  147.39    6.10
  -5  -7  11  151.68    6.70
  -5   7 -11  155.48    6.40
   7   5 -11  155.98    6.10
  -7 -11   5  156.18    6.30
  -7 -11   5  153.58    7.00
 -11  -5   7  161.18    6.70
  -7   5  11  157.68    6.20
  -5 -11  -7  158.88    6.50
 -11   7   5  156.28    6.60
 -11   7   5  155.88    7.00
 -11  -5   7  149.59    6.10
 -11   5  -7  151.18    6.70
 -11   5  -7  167.38    6.40
   7 -11  -5  157.68    6.60
  -7  11  -5  151.98    6.40
  -7  -5 -11  168.18    6.40
  -7   5  11  162.38    6.60
  11  -7   5  162.08    6.60
 -11  -7  -5  160.08    6.80
 -11  -7  -5  157.18    6.40
   7  -7  11    0.10    0.90
   7 -11   7   -0.20    1.40
   7 -11  -7    1.60    1.30
  -7  11   7   -0.30    1.00
  -7  11  -7    1.90    1.40
 -11  -7  -7   -0.30    0.90
 -11  -7   7   -0.60    0.90
   7   7  11    1.50    1.10
  11  -7   7   -1.30    1.50
  -7   7  11   -0.40    1.30
 -11  -7  -7    1.30    1.10
 -11   7   7   -0.50    1.00
 -11   7   7   -0.10    1.10
  -7 -11  -7   -0.50    0.90
  -7 -11  -7   -2.10    2.10
 -11   7  -7    0.90    1.00
  -7 -11   7   -0.30    1.10
 -11   7  -7    0.10    1.00
  -7   7 -11    1.20    1.00
  -7   7  11   -2.00    1.80
  -7  -7 -11    0.60    0.90
  -7  -7  11   -0.70    0.90
  -7 -11   7   -2.40    1.20
 -11   9  -1   83.59    4.70
  -9 -11  -1  103.69    5.40
  -1  -9 -11   99.49    4.50
 -11   1   9   93.29    4.80
  -9 -11  -1  104.19    5.00
 -11   1   9   98.49    4.80
   1  11   9  105.09    4.90
 -11  -1  -9  111.49    5.30
 -11  -1  -9  102.59    5.10
   1 -11  -9  100.09    4.80
 -11  -9   1  103.29    5.40
  -1 -11   9  101.69    5.10
  -9  -1  11   95.79    4.70
  -9   1 -11   94.29    4.40
 -11   9  -1  113.39    5.20
  -9  -1  11   99.59    4.50
 -11  -9   1  103.99    5.30
  -1   9  11   92.79    4.80
   1   9 -11   98.19    4.50
  -1  11  -9  108.09    4.60
  -9   1 -11   98.49    4.80
  -9  11   1   97.09    4.80
   9  11  -1   95.99    4.80
   1  -9  11   99.79    4.90
  -9  11   1   97.59    4.80
 -11  -1   9   97.29    4.80
  -9  -1 -11  100.29    4.60
 -11  -9  -1  102.29    5.00
  -9 -11   1  105.29    5.70
 -11  -1   9  113.99    5.50
 -11   9   1  102.99    5.20
  -9 -11   1  106.39    5.00
  -1  11   9   95.29    4.70
 -11   9   1  101.49    4.70
   1 -11   9   97.09    5.20
  -1  -9  11   91.89    4.70
  -1   9 -11   92.79    4.50
 -11   1  -9  102.69    4.60
   1   9  11  108.69    5.10
  -9   1  11   99.99    4.80
  -9   1  11   98.39    4.50
  -1 -11  -9  102.39    4.80
 -11  -9  -1  108.49    5.30
   1  11  -9   88.09    4.30
 -11   1  -9   84.89    4.90
  -9  11  -1   93.29    4.90
   1  -9 -11   90.79    4.30
  -9  11  -1  100.79    4.70
 -11  -9   3    6.30    1.40
  -9  -3  11    5.20    1.30
  -9 -11  -3    5.30    1.70
  -3 -11   9    8.80    1.70
 -11  -9   3   10.70    2.00
  -3  -9 -11    5.70    1.10
  -9  11   3    6.00    1.50
  -9  11   3    9.00    1.80
  -9   3 -11    5.50    1.40
  -3   9  11    7.10    1.60
  -3  11  -9   16.10    2.70
   3  -9  11    5.60    1.40
  -9   3 -11    6.00    1.40
  -9  -3  11    5.60    1.30
 -11   3   9    3.20    2.10
 -11   3   9    5.60    1.30
   3  11   9    6.80    1.50
 -11   9  -3    7.60    1.50
 -11  -3  -9    3.50    1.20
   3 -11  -9    6.70    1.40
 -11  -3  -9    7.30    1.40
   3  -9 -11   10.30    1.90
  -3  11   9    5.20    2.80
  -9   3  11    5.60    1.50
  -9   3  11    6.60    1.40
  -3  -9  11    6.50    1.50
  -9 -11   3    6.40    1.40
 -11   9   3    9.80    1.70
 -11   9   3    5.50    1.60
  -9  -3 -11    6.40    1.30
 -11   3  -9    6.50    1.40
 -11  -9  -3    6.10    1.40
  -3 -11  -9    7.90    1.50
  -9  11  -3    6.90    1.50
   3 -11   9    6.90    1.50
   3  11  -9    4.90    1.10
  -3   9 -11    6.40    1.40
   9   3 -11    6.50    1.80
 -11  -3   9    6.20    1.50
 -11  -3   9    8.10    1.40
 -11   3  -9    6.30    1.60
  -9 -11   3    7.00    1.70
   3   9  11    5.60    1.50
  -9  11   5   19.00    2.00
 -11  -5  -9   22.20    2.10
  -9  -5  11   21.60    2.00
  -9   5 -11   24.20    2.10
   5  -9  11   21.50    2.10
  -5  11  -9   21.20    2.30
  -9 -11  -5   27.10    2.50
  -9  11   5   19.80    2.30
  -5  -9 -11   28.20    2.10
  -9 -11  -5   23.00    2.20
   5  11   9   25.70    2.30
 -11  -9   5   25.10    2.20
   5 -11  -9   21.40    2.10
 -11   5   9   23.70    2.00
   9   5  11   23.40    2.40
  -5 -11   9   23.60    2.30
 -11  -5  -9   21.10    2.20
  11  -9  -5   22.90    2.30
 -11   9  -5   21.90    2.20
  -9   5 -11   27.50    2.40
  -9   5  11   25.90    2.60
  -9 -11   5   26.10    2.40
  -9 -11   5   21.30    2.10
  -5   9 -11   19.30    2.00
   9 -11  -5   22.90    2.30
 -11   9   5   25.50    2.20
 -11   9   5   27.20    2.50
  -9  -5 -11   21.50    2.00
 -11  -5   9   22.60    2.10
  -5  -9  11   25.40    2.50
 -11   5  -9   24.20    2.20
 -11   5  -9   25.50    2.10
  -9   5  11   24.60    2.20
  -5 -11  -9   24.10    2.00
   5 -11   9   23.70    2.30
 -11  -9  -5   20.10    2.20
 -11  -9  -5   22.30    2.20
  -9  11  -5   23.40    2.30
   5   9  11   24.00    2.30
  -5  11   9   21.50    2.30
   5  -9 -11   28.40    4.30
 -11  -5   9   22.30    1.90
 -11  -7  -9   73.69    3.30
  -7  -9 -11   73.19    3.20
  -9   7 -11   74.99    3.40
   7  -9  11   74.59    3.30
  -7 -11   9   80.69    5.20
  11  -7   9   62.09    3.50
  -9  11   7   69.79    3.30
 -11   7   9   77.49    3.30
 -11  -9   7   74.69    3.30
 -11   9  -7   69.69    3.30
   9   7  11   65.89    3.50
 -11  -7  -9   76.59    3.50
   7  11   9   75.19    3.50
  -9  -7  11   70.39    3.20
  -9  11  -7   67.29    3.30
  -9 -11   7   63.79    3.60
  -9 -11   7   68.49    4.90
 -11   9   7   72.59    3.30
  -9  -7 -11   69.79    3.20
 -11   7  -9   74.19    3.40
  -7   9 -11   72.89    3.30
  -9   7  11   62.29    3.70
  -7 -11  -9   74.09    3.30
   7   9  11   77.49    3.50
  -7  11   9   68.99    4.10
   7 -11   9   86.99    4.90
 -11  -7   9   73.49    3.30
   9  -7  11   76.89    3.40
 -11  -9  -7   72.59    3.50
 -11 -11  -1   -0.80    0.90
 -11 -11   1    0.90    1.00
 -11 -11   1   -0.50    1.10
 -11  -1 -11    0.70    0.90
 -11  -1  11   -1.20    1.00
 -11  -1  11   -1.20    1.40
 -11   1 -11   -0.40    1.00
 -11   1  11   -0.40    1.30
 -11  11  -1    0.30    1.10
 -11  11   1    1.70    1.30
 -11  11   1    1.30    1.20
  -1 -11 -11   -0.60    1.00
  -1 -11  11    1.20    2.00
  -1  11  11    0.60    2.90
   1 -11 -11   -0.60    1.10
   1 -11  11    0.30    0.90
   1  11  11    0.60    1.20
 -11 -11  -3    1.00    1.00
 -11 -11   3    0.10    0.90
 -11 -11   3   -1.80    1.10
 -11  -3 -11    0.20    0.80
 -11  -3  11    0.10    0.90
 -11  -3  11    0.80    0.80
 -11   3 -11    0.60    1.50
 -11   3  11    0.30    0.90
 -11  11  -3    0.70    1.20
 -11  11   3    1.40    1.10
 -11  11   3   -0.80    1.30
  -3 -11 -11    1.10    0.90
  -3 -11  11    0.30    1.10
   3 -11  11   -0.10    0.90
   3  11  11   -2.00    1.00
  11 -11  -3    1.80    1.00
 -12   0   0  912.71   27.80
 -12   0   0  905.51   27.50
 -12   0   0  906.11   27.50
   0 -12   0  931.51   27.90
   0 -12   0  916.61   28.20
   0   0 -12  948.81   28.20
   0   0  12  922.61   28.20
   0  12   0  941.21   28.10
 -12   0  -2  150.18    7.00
 -12   0  -2  154.08    6.50
 -12   0  -2  158.28    6.70
 -12   0   2  144.19    6.80
 -12   0   2  153.38    6.50
 -12   0   2  147.29    6.70
  -2 -12   0  150.28    6.40
  -2 -12   0  151.48    7.20
  -2  12   0  150.18    6.60
   0  -2 -12  158.98    6.80
   0  -2  12  157.58    6.70
   0  -2  12  149.88    6.70
   0   2 -12  150.88    6.60
   0   2  12  147.89    6.80
   2 -12   0  148.79    6.60
   2 -12   0  147.99    7.20
   2  12   0  154.48    6.60
   0 -12   2  150.78    6.50
   0 -12   2  139.09    6.80
   0  12  -2  154.28    6.50
   0  12   2  155.38    6.80
   2   0 -12  150.08    6.70
   2   0  12  155.18    6.70
 -12  -2   0  143.49    6.60
 -12   2   0  131.79    6.60
 -12   2   0  145.29    6.90
 -12   2   0  141.09    6.40
  -2   0 -12  151.08    6.50
  -2   0  12  145.39    6.70
   0 -12  -2  154.18    6.90
 -12  -2   0  131.49    6.40
 -12  -2   0  146.59    6.50
   2  -2  12  701.03   21.70
   2  12  -2  698.53   21.70
   2  12   2  692.03   21.90
 -12  -2  -2  669.43   21.20
 -12  -2  -2  723.53   21.60
 -12  -2  -2  704.13   21.90
 -12  -2   2  719.53   21.80
 -12  -2   2  677.63   21.30
 -12  -2   2  685.33   21.40
 -12   2  -2  695.83   22.40
 -12   2  -2  707.03   21.80
 -12   2  -2  666.33   21.50
 -12   2   2  732.73   21.60
 -12   2   2  686.33   22.20
 -12   2   2  684.93   21.30
   2  -2  12  681.53   21.40
  -2 -12  -2  692.33   21.80
  -2 -12  -2  687.73   22.10
  -2 -12   2  731.53   22.90
  -2  -2 -12  708.73   21.70
  -2  -2 -12  678.13   20.90
  -2   2  12  730.73   22.40
  -2  12  -2  706.53   22.10
  -2  12   2  694.63   22.00
   2 -12  -2  728.63   22.40
   2 -12   2  695.43   21.90
  -2   2 -12  707.33   21.90
  -2  -2  12  706.53   22.10
   2   2  12  720.13   22.20
   2   2 -12  712.33   22.00
 -12   0   4 1356.96   39.10
   0   4 -12 1358.56   39.30
   0  -4  12 1337.77   39.30
   0  -4  12 1388.66   39.00
   0  -4 -12 1294.77   38.30
  -4 -12   0 1263.77   38.30
  -4 -12   0 1370.86   40.30
  -4  12   0 1371.86   39.70
   0  -4 -12 1338.97   39.30
   4   0  12 1331.17   39.10
   0   4  12 1373.96   40.00
   4  12   0 1381.56   39.30
 -12  -4   0 1390.76   39.50
 -12  -4   0 1331.77   39.50
 -12   0   4 1309.67   39.30
 -12   4   0 1339.17   38.80
 -12   4   0 1342.67   40.20
 -12   4   0 1350.36   39.30
  -4   0 -12 1340.37   39.20
  -4   0 -12 1337.47   38.60
  -4   0  12 1351.16   39.90
  -4   0  12 1368.26   38.60
   0 -12  -4 1373.06   39.90
   0 -12   4 1368.46   39.90
   0  12  -4 1413.86   39.50
   0  12   4 1291.17   38.60
   0  12   4 1350.56   39.60
 -12   0  -4 1293.77   39.20
 -12   0  -4 1372.56   39.40
 -12   0  -4 1337.47   39.50
 -12   0   4 1306.97   38.80
  -4  -2  12   35.30    3.30
 -12  -4   2   32.90    3.10
 -12  -4   2   33.20    3.40
 -12   4  -2   33.20    3.30
 -12   4  -2   36.20    2.90
   2   4 -12   34.10    2.80
  -4   2 -12   32.40    2.70
   4 -12   2   43.50    4.40
   4  12  -2   32.00    2.70
 -12   2   4   32.50    3.20
  -4  -2  12   32.30    2.90
  -4  12   2   37.80    3.10
  -2  -4 -12   37.70    3.10
  -2  -4 -12   29.50    2.80
 -12  -4   2   25.50    3.00
 -12  -2  -4   34.50    2.90
 -12  -2  -4   34.40    3.00
   2  -4  12   31.20    2.90
  -2 -12   4   36.80    3.20
   4   2  12   32.20    3.10
   2  12   4   36.10    3.70
   2 -12  -4   37.50    3.10
 -12   2   4   31.30    2.90
  -2   4  12   32.90    3.00
  -4 -12  -2   31.30    3.00
  -4 -12  -2   34.70    3.80
  -2  12  -4   29.30    2.80
  -4  -2 -12   34.90    3.10
  -4  12  -2   33.80    2.90
 -12  -4  -2   31.60    3.10
  -4 -12   2   33.50    3.30
 -12  -4  -2   31.30    3.00
  -2  -4  12   33.30    2.90
  -2  -4  12   36.70    3.80
  -2   4 -12   33.50    2.70
  -4 -12   2   33.30    3.40
 -12  -2   4   37.40    3.20
 -12   4   2   31.80    3.10
 -12   4   2   26.00    3.30
 -12   4   2   30.40    3.10
  -4  -2 -12   32.70    2.80
   4  12   2   39.40    3.40
  -2 -12  -4   32.80    2.90
 -12  -2   4   28.80    2.80
 -12  -4  -2   37.70    3.30
  -2  12   4   28.40    3.10
 -12   2  -4   31.90    3.10
   2 -12   4   34.80    3.30
   2 -12   4   32.20    3.40
   2  12  -4   32.40    2.70
 -12   2  -4   29.80    2.80
   4   2 -12   35.10    2.90
 -12   2  -4   28.10    3.30
  -4   2  12   38.20    3.10
  -4   2  12   33.80    3.00
   2   4  12   32.20    3.00
 -12   4  -4  588.34   18.50
  -4  12  -4  537.85   17.50
  -4  12   4  515.25   17.30
   4 -12  -4  576.34   18.30
 -12  -4   4  547.55   17.30
 -12  -4   4  558.64   18.10
 -12  -4  -4  522.15   16.80
 -12  -4  -4  532.35   17.40
   4  12  -4  535.85   16.90
  -4 -12  -4  527.35   17.20
  -4 -12   4  564.74   18.70
  -4  -4 -12  534.05   16.50
  -4  -4  12  577.54   17.80
  -4   4 -12  560.54   17.70
  -4   4  12  550.94   17.60
 -12   4   4  535.15   17.60
 -12   4  -4  543.15   17.70
 -12   4   4  521.35   17.00
   4 -12   4  523.05   17.00
   4  -4  12  525.65   17.10
   4   4 -12  527.05   16.80
   4   4  12  530.15   17.80
  -4 -12  -4  520.45   16.90
 -12  -6   0    1.50    1.50
 -12   6   0    1.10    1.40
 -12   6   0    2.70    1.40
 -12   0  -6    5.40    2.80
 -12   6   0    1.60    2.40
 -12   0   6    4.60    1.70
 -12   0   6    1.20    1.20
  -6 -12   0    1.50    1.40
  -6 -12   0    1.10    1.30
  -6  12   0    2.30    1.20
  -6  12   0    2.20    2.50
   0  -6  12    2.70    1.20
  -6   0  12    3.10    1.30
   0   6 -12    1.40    1.20
   0   6  12    2.20    1.20
   6  12   0    2.90    1.60
  -6   0 -12    5.60    1.70
  -6   0  12    2.90    1.50
   0 -12  -6    3.70    1.30
   0 -12   6    4.20    1.40
   0  12  -6    2.80    1.20
   0  12   6    0.20    2.70
 -12   0  -6    2.30    1.20
 -12   0  -6    1.00    1.00
  -6   0 -12    2.60    1.30
 -12  -6   0    2.60    1.30
   6  12  -2  154.48    6.20
  -6   2 -12  145.79    6.10
 -12   6  -2  150.98    6.30
   2  -6  12  148.59    6.50
 -12   6  -2  146.39    6.80
  -2  12  -6  154.98    6.20
  -6  12   2  155.38    6.70
   2 -12  -6  158.08    6.70
  -2  -6 -12  154.08    5.90
 -12  -2  -6  161.28    6.50
 -12  -2  -6  148.89    6.60
  -6 -12  -2  150.28    6.00
  -6 -12  -2  151.08    6.90
   2  12   6  145.69    6.20
  -2   6  12  150.48    6.70
  -6  -2  12  148.39    6.40
  -6  -2  12  144.39    5.90
   2   6 -12  149.09    6.00
   6   2  12  147.49    7.30
 -12   2   6  141.59    6.20
  -2 -12   6  158.28    6.80
 -12  -6   2  141.69    6.60
 -12  -6   2  151.38    6.50
  -6   2 -12  141.39    6.10
  -6  12   2  147.39    7.20
 -12   2   6  147.39    6.50
 -12   6   2  150.78    7.10
 -12  -6  -2  132.99    6.30
 -12  -6  -2  161.08    6.90
  -6  12  -2  146.39    6.20
  -6  12  -2  144.19    6.60
 -12   6   2  163.68    6.50
 -12   2  -6  143.69    6.60
   2 -12   6  148.39    6.60
  -2  -6  12  148.49    6.10
  -2  -6  12  137.29    7.00
   6   2 -12  140.79    6.30
 -12  -6  -2  134.99    6.30
  -2   6 -12  148.99    6.10
  -6 -12   2  134.69    6.70
 -12   2  -6  143.19    6.20
  -6  -2 -12  154.78    6.50
  -2  12   6  151.58    6.60
 -12  -2   6  147.49    6.40
 -12  -2   6  140.79    6.00
  -6 -12   2  147.49    6.30
  -2 -12  -6  147.29    6.50
  -6  -2 -12  153.98    6.10
  -6   2  12  144.79    6.70
   2   6  12  149.29    6.60
  -6   2  12  154.28    6.70
   6  12   2  133.89    6.50
   2  12  -6  153.58    6.20
   2  -6 -12  148.49    6.20
 -12   6  -4   15.30    2.10
  -6 -12  -4   12.80    1.80
  -6 -12  -4    9.70    2.10
 -12   4   6   12.50    1.90
 -12   4   6   15.70    2.20
  -6  12   4    8.40    1.80
 -12  -4  -6   14.00    2.30
 -12  -4  -6   11.70    1.90
   4  -6  12   16.00    2.20
   6   4  12   16.30    2.20
  -4 -12   6   12.10    1.90
  -4  12  -6   13.00    1.90
   4 -12  -6    9.50    1.80
  -4   6  12   11.40    2.30
 -12  -6   4   12.40    2.00
 -12  -6   4   11.20    2.50
 -12   6  -4   12.70    2.00
  -4  -6 -12   14.30    1.90
  -6  -4  12   15.10    2.10
  -6  -4  12   13.00    1.80
  -6   4 -12   13.70    1.90
   4   6 -12   14.00    1.80
  -6   4  12   15.40    2.10
  -6   4  12   19.00    4.00
   4   6  12   14.10    2.10
   6 -12  -4   11.80    1.90
 -12  -6  -4   17.00    2.40
 -12   4  -6   12.10    1.70
  -6  -4 -12   10.80    1.70
  -4  -6  12   16.50    2.10
  -4  -6  12   14.70    2.70
  -4   6 -12   13.10    1.80
 -12  -6  -4   12.50    1.90
   6   4 -12   12.40    1.80
  -4 -12  -6   13.10    2.10
  -6 -12   4   15.30    2.30
  -4  12   6   10.90    2.60
  -6  12  -4   14.20    2.50
   4 -12   6   13.20    2.00
   4  12  -6   11.70    1.60
  -6  12  -4   11.80    1.90
 -12   6   4   12.20    2.30
  -6 -12   4   15.20    2.10
 -12  -6  -6   97.19    4.30
 -12   6   6   84.99    4.60
  -6  -6 -12   98.19    4.20
  -6  -6  12   91.39    4.20
  -6   6 -12   94.09    4.30
  -6   6  12   89.19    4.30
  -6   6  12   92.39    4.50
 -12  -6  -6   89.09    4.40
 -12  -6   6   93.19    4.50
  -6  12  -6   88.79    4.70
  -6  12   6   86.79    4.40
   6 -12  -6   97.89    4.60
   6  -6  12   96.29    4.50
   6   6  12   93.59    4.40
  12  -6   6   90.69    4.50
 -12   6   6   90.29    4.40
  -6 -12  -6   92.59    4.20
  -6 -12  -6   78.59    7.00
  -6 -12   6   83.79    4.50
  -6 -12   6   90.59    4.70
 -12   6  -6   99.89    4.40
 -12   6  -6   89.99    4.50
  -8   0  12  977.60   28.60
   0 -12  -8  984.10   29.20
   0 -12   8 1031.80   29.50
   0  12  -8 1019.80   28.70
   0  12   8  965.80   28.60
  -8   0  12 1009.20   29.30
  -8   0 -12  964.20   28.50
 -12  -8   0 1013.10   29.50
 -12  -8   0 1001.80   29.60
 -12   8   0  926.71   28.30
 -12   8   0 1030.60   29.80
  -8   0 -12  978.00   28.70
 -12   0  -8  992.30   29.00
 -12   0   8 1014.00   28.80
 -12   0   8  990.60   28.80
  -8 -12   0  993.80   29.20
  -8 -12   0  989.70   29.80
  -8  12   0 1003.90   29.00
  -8  12   0  962.90   28.80
   0  -8 -12  944.41   28.30
   0  -8  12 1000.20   29.20
   0   8 -12 1003.60   28.50
   0   8  12 1017.40   29.60
   8  12   0  889.31   28.40
 -12  -8   2  152.58    6.60
  -8  12   2  167.68    6.50
  -2 -12   8  161.18    6.70
  -2  12  -8  153.48    6.00
   8  12  -2  166.08    6.00
  -8 -12  -2  162.38    6.80
  -8   2 -12  165.18    6.10
 -12  -2  -8  153.98    6.20
 -12  -2  -8  158.68    6.50
 -12  -8   2  159.38    6.60
 -12   8  -2  167.68    6.90
   2 -12  -8  162.08    6.50
  -2   8  12  156.48    6.50
   2  12   8  163.08    6.40
  -8  -2  12  172.48    6.50
   2  -8  12  154.88    6.40
   2   8 -12  167.68    6.20
 -12   2   8  164.98    6.30
  -8  -2  12  162.58    6.10
  -8   2 -12  174.48    6.40
  -2  -8 -12  156.28    6.00
 -12  -2   8  168.48    6.50
  -2   8 -12  165.68    6.20
 -12   8   2  156.78    6.80
 -12   8   2  161.38    6.30
 -12   2  -8  163.08    6.60
  -8  12  -2  166.38    6.30
  -8  -2 -12  156.48    6.10
   8   2 -12  162.18    6.30
  -8  12  -2  155.78    6.40
  -2 -12  -8  164.58    6.50
  -8 -12   2  160.98    6.40
  -8   2  12  164.18    6.50
   2  -8 -12  157.58    6.20
  -8 -12   2  160.68    6.90
  -8   2  12  153.88    5.90
   2   8  12  175.98    6.90
  -2  12   8  133.19    7.00
   2  12  -8  167.38    6.10
 -12  -8  -2  173.08    6.90
  -2  -8  12  157.18    6.40
 -12  -2   8  157.48    6.20
   2 -12   8  165.68    6.60
 -12   2  -8  163.88    6.30
 -12   4   8  670.63   19.80
  -8   4 -12  708.13   20.60
  -8  12   4  671.03   20.10
 -12  -4  -8  693.03   19.90
 -12  -4  -8  657.43   20.10
   4  12   8  688.93   20.60
  -4 -12   8  692.03   20.90
 -12   8  -4  695.63   20.90
   4  -8  12  686.43   20.10
 -12  -8   4  678.93   20.80
 -12   8  -4  711.53   20.50
   8  12  -4  663.93   19.50
  -8  -4  12  687.33   20.50
   4 -12  -8  691.43   20.50
   8   4  12  647.44   20.00
  -8 -12  -4  597.44   19.10
  -4  -8 -12  680.53   19.50
 -12  -8   4  677.43   20.70
  -4   8  12  687.23   19.90
  -8 -12  -4  637.64   20.00
   4 -12   8  688.43   20.00
  -8 -12   4  696.13   21.00
  -4  12   8  639.74   19.80
  -4  -8  12  656.53   20.10
 -12   8   4  656.73   20.40
  -4 -12  -8  659.93   19.80
  -8  12  -4  656.83   20.20
  -8  -4 -12  643.54   19.50
 -12   8   4  692.23   19.90
   8   4 -12  582.34   19.20
 -12  -4   8  673.33   20.20
   4  -8 -12  619.44   19.90
 -12  -4   8  682.23   20.60
   4   8  12  711.53   20.90
   8 -12  -4  715.43   20.70
  -8   4  12  675.83   19.50
   4  12  -8  672.53   19.70
 -12   4  -8  706.43   20.70
 -12   4  -8  686.53   20.30
  -8   4  12  665.23   19.80
  -8 -12   4  667.43   20.30
 -12  -8  -4  672.73   20.30
  -4   8 -12  696.53   20.30
 -12   6   8   19.80    2.20
  12  -6   8   11.70    3.00
   8  12  -6   23.60    1.80
  -8   6 -12   17.70    2.10
   6  -8  12   27.20    2.60
  -6 -12   8   19.10    2.00
  -8 -12  -6   23.40    2.30
   8   6  12   19.00    2.30
 -12   8  -6   16.90    2.10
  -6  -8 -12   18.70    1.80
  -8  -6  12   17.80    1.80
 -12  -6  -8   19.40    1.90
   6 -12  -8   21.30    2.00
 -12  -8   6   19.40    2.00
   6  12   8   15.20    1.80
  -6   8 -12   19.10    1.80
 -12  -8  -6   26.40    3.40
  -8 -12   6   17.20    2.00
  -6  12   8   19.60    1.90
 -12  -8  -6   24.80    2.50
   6 -12   8   18.60    2.00
   6  12  -8   16.00    1.90
 -12   6  -8   20.10    1.80
 -12  -6   8   30.30    3.60
   8  -6  12   25.10    2.50
  -6 -12  -8   19.30    1.80
   6   8  12   21.80    2.00
   8 -12  -6   17.30    1.80
   6  -8 -12   20.30    2.20
  -8 -12   6   17.90    1.90
  -8  -6 -12   21.50    1.80
 -12   6  -8   20.60    1.90
   0 -12 -10   23.20    2.00
 -12   0  10   20.10    1.90
 -10 -12   0   22.40    2.20
 -10  12   0   23.10    2.00
 -10   0  12   19.70    1.80
   0 -10  12   22.70    2.00
   0 -12  10   21.30    2.20
   0 -10 -12   23.00    2.20
 -12 -10   0   20.20    3.30
 -12  10   0   25.00    2.20
 -10   0 -12   23.70    2.00
 -10   0  12   22.10    2.00
   0  10  12   22.60    2.20
  10   0 -12   25.60    2.00
 -12 -10   2   59.69    3.30
 -10 -12  -2   55.39    3.10
 -10  -2  12   57.29    2.80
 -12   2  10   53.89    2.70
  -2 -10 -12   59.69    2.80
 -10  12   2   59.19    2.90
  -2 -12  10   62.79    3.20
   2 -12 -10   54.29    2.90
   2 -10  12   60.69    3.00
 -10  -2  12   62.19    3.00
 -12  -2 -10   59.79    2.80
   2  12  10   63.59    3.10
  -2  10  12   54.99    3.10
 -12  10  -2   60.09    3.10
 -12 -10   2   63.89    3.10
   2  12 -10   45.90    3.40
 -10 -12   2   57.79    3.00
  -2 -12 -10   57.49    2.90
 -10  12  -2   53.49    3.30
   2 -12  10   63.39    3.10
 -10  -2 -12   54.19    2.80
  -2 -10  12   60.49    3.10
 -10 -12   2   62.99    3.30
 -12  -2  10   62.09    2.80
 -12   2 -10   53.69    2.80
 -10   2  12   63.09    4.60
 -10   2  12   52.69    2.70
 -12 -10  -2   56.79    3.10
   2  10  12   65.49    3.30
  10 -12  -2   60.49    3.00
 -12  -2  10   59.69    3.00
 -12  10   2   64.69    3.70
 -12  10   2   54.49    3.00
   4 -10  12  111.29    4.30
 -10   4 -12  104.59    4.70
 -12   4  10  108.99    4.00
 -10  -4  12  110.99    4.20
 -10  12   4  109.69    4.10
  -4 -10 -12  107.79    4.70
 -12  -4 -10  105.39    4.00
 -12  10  -4  106.49    4.30
 -12 -10   4  110.09    4.30
 -10 -12  -4  106.59    4.30
  -4 -12  10  125.19    5.60
 -12 -10  -4  109.99    4.30
  10 -12  -4  114.89    4.40
   4  10  12  117.19    4.50
 -10 -12   4  110.19    4.20
 -10  -4 -12  101.39    4.40
 -10 -12   4  114.89    4.40
 -12  -4  10  113.69    4.30
  -4 -12 -10  106.99    4.10
 -12  10   4  111.29    4.20
   4 -12  10  104.79    4.30
  10  -4  12  116.99    4.20
 -13  -1  -1   -0.30    1.60
 -13  -1  -1   -1.10    1.70
 -13   1  -1    1.10    1.90
 -13   1  -1    2.40    1.50
 -13   1   1    0.40    3.10
 -13   1   1    0.60    1.90
 -13   1   1   -0.30    2.10
  -1 -13  -1   -1.60    1.30
  -1 -13  -1   -6.00    2.20
  -1 -13   1   -1.70    1.90
  -1 -13   1    1.40    1.70
  -1  -1 -13    1.40    1.20
  -1  -1  13    0.70    1.20
  -1   1 -13    0.30    1.00
  -1   1  13    1.30    1.20
  -1  13  -1   -0.80    0.90
  -1  13   1   -0.80    1.10
   1 -13  -1    1.30    1.30
   1 -13   1   -1.50    1.50
   1 -13   1    2.20    2.20
   1  -1 -13    0.50    1.00
   1  -1  13    3.00    1.40
   1  -1  13    0.30    2.50
   1   1 -13   -0.70    0.90
   1   1  13    0.10    1.20
   1  13  -1   -1.20    1.00
   1  13   1    3.00    1.40
 -13  -1  -3   31.90    2.80
 -13  -1  -3   28.40    2.90
 -13   3  -1   35.70    2.90
  -1 -13   3   33.20    3.10
   3   1  13   29.90    2.90
   1  13   3   26.30    2.90
   1 -13  -3   23.90    2.90
 -13   1   3   27.10    2.70
 -13   1   3   35.00    3.30
  -3 -13  -1   34.70    3.60
  -3 -13  -1   27.20    3.20
   3 -13   1   28.20    2.90
   3  13  -1   30.00    2.70
  -3  13   1   28.60    2.70
  -1  -3 -13   27.90    2.60
  -3   1 -13   29.50    2.50
   3  -1 -13   29.00    2.70
 -13  -3   1   31.10    3.10
  -1   3  13   28.70    2.70
  -1  13  -3   30.90    2.70
   1  -3  13   34.00    3.90
   1  -3  13   34.10    3.20
   1   3 -13   29.90    2.40
 -13   3  -1   25.10    3.00
  -3  -1  13   28.90    2.70
  -3 -13   1   23.30    2.90
   1   3  13   28.90    2.70
 -13  -1   3   25.90    3.00
 -13   1  -3   29.00    3.90
 -13   3   1   28.80    3.20
 -13   3   1   28.50    2.90
  -1   3 -13   29.40    2.50
  -1  -3  13   26.50    3.70
  -1  -3  13   27.10    2.80
  -3   1  13   29.80    2.80
  -1 -13  -3   28.50    2.90
 -13  -1   3   28.90    2.80
   1  -3 -13   22.80    2.70
  -1  13   3   32.70    3.00
 -13   1  -3   35.00    3.20
  -3  13  -1   30.60    2.70
   1  13  -3   30.30    2.60
   3 -13  -1   25.60    2.80
 -13   1  -3   27.80    2.60
   3  -1  13   29.90    3.10
   3   1 -13   27.20    2.60
   3  13   1   26.30    2.90
 -13  -3  -1   27.60    3.50
 -13  -3  -1   31.50    3.10
 -13  -3  -1   30.30    3.00
  -3  -1 -13   27.30    2.50
   1 -13   3   28.00    3.00
 -13   3   1   34.30    3.20
   3 -13   3   -1.70    1.90
  -3   3 -13   -1.10    0.70
  -3   3  13   -0.30    1.10
  -3  13  -3    1.60    1.10
  -3  13   3    1.40    1.20
   3 -13  -3   -0.70    1.20
   3 -13   3    2.10    1.80
   3  13   3   -2.30    1.80
  -3 -13   3    1.10    1.20
  -3  -3 -13   -0.30    1.60
 -13  -3   3    0.90    1.70
 -13   3  -3   -2.60    1.60
 -13   3  -3    0.60    1.00
 -13   3   3    2.50    1.50
  -3 -13  -3   -1.00    1.20
  -3 -13  -3    1.70    2.50
   3   3  13    0.50    1.20
   3  13  -3    1.20    1.00
  -3  -3 -13   -5.00    2.10
  -3  -3  13   -1.00    1.10
 -13  -3  -3    2.00    1.10
   3   3 -13    1.40    0.90
   3  -3  13   -0.90    1.20
   3  -3 -13   -0.40    1.00
 -13   1   5    5.50    1.80
  -5 -13  -1    6.10    1.70
 -13   5  -1   11.60    2.10
 -13   1   5    5.10    2.70
  -1   5  13    5.60    1.40
   1  13   5    6.50    2.30
  -5   1 -13    3.10    1.20
 -13  -1  -5    5.60    1.50
  -5  -1  13    7.10    2.10
 -13  -5   1    4.90    1.60
   5   1  13    7.00    2.00
   1  -5  13    2.70    1.30
   1   5 -13    5.70    1.40
  -1 -13   5    2.80    1.40
  -1  13  -5    3.20    1.20
   5  13  -1    3.80    1.80
   1 -13  -5    4.00    1.50
  -5  13   1    4.00    1.40
   1  13   5    7.30    2.30
 -13  -5   1    3.50    1.40
  -5  -1  13    2.80    1.20
  -1  -5 -13    2.40    1.70
 -13   5   1    5.00    2.20
   1  13  -5    4.90    1.30
   1   5  13    4.30    1.30
  -5  -1 -13    4.70    2.30
   5   1 -13    5.10    1.30
 -13   1  -5    2.70    2.50
 -13  -1   5    6.10    1.90
  -5   1  13    6.30    1.50
  -1   5 -13    3.80    1.20
 -13   1  -5    7.10    1.60
   1  -5 -13    5.80    1.50
  -5   1  13    5.50    2.40
  -1 -13  -5    7.80    1.60
  -5 -13   1    6.80    2.20
  -5  13  -1    6.20    1.60
 -13   5   1    3.10    1.60
  -5  -1 -13    9.20    1.70
  -1  -5  13    8.00    2.20
  -1  -5  13    2.40    1.80
   5  13   1    5.70    1.80
 -13  -5  -1    5.30    1.50
 -13  -1   5    5.60    1.40
  -1  13   5    7.10    1.80
 -13  -5  -1    2.90    1.40
   5 -13  -1    4.40    1.40
  -5 -13  -3  173.48    6.50
 -13   5  -3  188.98    7.60
 -13  -3  -5  180.68    6.90
   5  13  -3  179.88    6.80
 -13  -5   3  178.78    7.20
   3   5 -13  178.98    6.60
 -13  -3  -5  179.28    7.10
  -5   3 -13  187.58    7.00
  -5 -13  -3  181.28    7.30
   3  -5  13  189.88    7.10
  -3 -13   5  182.28    7.50
 -13   3   5  189.08    7.00
 -13   5  -3  181.18    7.00
  -3   5  13  181.98    7.30
   3 -13  -5  193.18    7.50
   3  13   5  180.68    6.80
  -3  13  -5  179.48    6.80
  -5  13   3  178.18    7.50
  -3  -5 -13  173.18    6.60
 -13   3   5  185.18    7.30
  -5  -3  13  178.08    7.00
   5   3  13  181.98    7.00
 -13  -3   5  170.08    6.70
  -3  -5  13  171.88    6.70
 -13   5   3  182.28    6.90
  -5  13  -3  178.88    6.90
   5 -13  -3  179.58    7.20
 -13  -5  -3  175.98    7.20
 -13   5   3  177.48    7.40
 -13  -5  -3  165.58    6.80
  -5  -3 -13  175.98    6.60
   3   5  13  179.18    7.20
 -13  -3   5  179.18    7.10
  -5   3  13  188.88    7.50
  -3 -13  -5  182.88    7.00
 -13   3  -5  181.58    7.00
   3  -5 -13  178.68    7.00
 -13   3  -5  187.58    7.40
  -3   5 -13  182.68    6.90
   3  13  -5  190.28    7.40
  -5 -13   3  184.58    7.60
   5  -3  13  178.28    7.00
   5   3 -13  180.18    6.90
  -5  -3 -13  162.38    6.90
   3 -13   5  176.58    7.00
  -3  13   5  187.08    7.20
  -5  13   5    0.20    1.10
   5  -5  13    0.20    0.90
   5   5 -13   -2.20    1.10
   5   5  13   -0.10    1.10
 -13   5   5   -0.80    1.10
  -5 -13  -5    0.00    1.10
  -5 -13   5   -0.70    0.90
  -5  -5 -13    1.70    1.30
 -13   5   5    1.40    1.20
 -13   5  -5   -1.10    1.20
   5 -13  -5   -0.90    1.00
   5 -13   5   -2.40    2.30
   5  13  -5    0.00    0.80
  -5  -5  13   -0.40    1.00
  -5   5 -13    0.00    0.80
  -5   5  13    0.00    1.00
  -5  13  -5   -0.70    1.30
 -13  -5  -5    2.10    1.50
 -13  -5  -5   -0.20    0.90
 -13  -5   5   -0.40    1.20
 -13   5  -5   -1.90    0.90
  -1  -7 -13   16.60    2.20
 -13  -1  -7   11.50    1.70
 -13  -7   1   14.50    2.00
   7  13  -1   14.80    2.40
 -13  -7   1   13.60    2.00
   1 -13  -7   12.90    1.70
 -13   7  -1   13.40    2.00
  -1 -13   7   14.50    2.00
  -1  13  -7   14.90    1.80
 -13   1   7   12.90    1.70
  -7 -13  -1   12.90    2.00
  -7  -1  13   13.30    1.60
  -7  -1  13   12.50    2.00
  -7   1 -13   15.30    1.80
   1  -7  13   12.20    1.70
   1   7 -13   13.40    1.70
 -13  -1  -7   12.00    1.70
  -7  13   1   16.00    2.00
  -1   7  13   13.80    1.90
   1  13   7    8.60    2.20
  -7 -13   1   10.40    1.80
   1  13  -7   14.40    1.70
  -1  -7  13   13.20    1.90
  -1   7 -13   13.80    1.70
 -13   7   1   17.70    2.50
  -7   1  13   11.50    1.70
  -7   1  13   13.70    2.10
 -13  -7  -1   13.30    1.90
 -13  -1   7   12.10    1.60
 -13   1  -7   16.20    1.80
  -1 -13  -7   13.40    1.90
   1 -13   7   12.40    1.80
 -13  -7  -1   13.70    1.90
 -13   7   1   11.90    2.00
  -7  -1 -13   12.90    2.10
  -7  -1 -13   11.50    1.90
   1   7  13   15.70    2.00
  -7  13  -1   14.00    1.80
   7   1 -13   14.50    1.80
   3  13   7   18.60    2.20
 -13   7  -3   16.40    2.00
 -13   7  -3   22.20    2.00
   3  -7  13   21.90    2.10
 -13   3   7   22.40    2.10
  -7 -13  -3   18.10    2.60
 -13  -7   3   19.10    2.30
   3   7 -13   18.70    2.10
  -7   3 -13   19.80    2.00
 -13  -7   3   23.30    2.30
   7  13  -3   19.50    1.90
 -13  -3  -7   17.60    1.90
  -3 -13   7   15.90    2.00
  -3  13  -7   17.50    2.10
  -3   7  13   20.60    2.10
   3 -13  -7   18.40    2.00
  -7  -3  13   22.10    1.90
  -7  13   3   17.50    2.00
 -13  -3  -7   15.60    2.00
  -3  -7 -13   20.90    2.00
   3 -13   7   24.00    2.30
 -13  -7  -3   23.80    2.20
 -13  -3   7   20.60    1.90
  -3 -13  -7   21.40    2.10
 -13   7   3   16.30    2.10
  -7  -3 -13   18.80    2.00
  -3  13   7   18.80    2.30
   3   7  13   21.20    2.10
   7   3 -13   17.20    2.80
 -13  -3   7   19.70    2.10
  -7 -13   3   17.50    2.20
 -13   3  -7   18.60    2.40
  -7   3  13   25.20    2.80
  -3   7 -13   21.70    1.90
  -7   3  13   20.70    2.10
   3  -7 -13   14.30    2.20
 -13   3  -7   20.40    1.90
   7  -3  13   18.00    2.00
   3  13  -7   15.30    1.70
   7 -13  -3   16.60    1.80
   7  13  -5   68.19    3.10
  -7  -5  13   61.69    3.00
 -13  -5  -7   65.89    3.40
  -7  13   5   71.19    4.00
 -13  -7   5   66.29    4.10
 -13   7  -5   65.39    4.60
 -13   7  -5   67.89    3.20
   7   5  13   64.89    4.00
  -5   7  13   65.69    3.30
   5  13   7   67.19    3.30
   5 -13  -7   69.69    4.60
 -13  -5  -7   67.29    3.20
  -5  -7 -13   71.49    3.10
  -7   5 -13   66.09    3.30
  -5 -13   7   65.49    3.40
  -5  13   7   61.99    3.30
  -7  -5 -13   61.59    3.10
 -13  -7  -5   68.99    3.40
   5  -7 -13   56.19    3.80
 -13   7   5   67.39    3.50
  -7   5  13   63.19    3.20
   5   7  13   70.99    3.50
   5 -13   7   55.09    4.10
   5  13  -7   65.99    3.10
 -13  -5   7   65.49    3.30
 -13   5  -7   66.89    3.40
 -13   7   5   71.99    3.30
  -7 -13   5   69.99    3.60
 -13   5  -7   63.29    3.10
  -5 -13  -7   66.79    3.20
   7  -5  13   77.09    4.70
  -9  -1  13    9.50    1.50
 -13  -1  -9    8.70    1.30
 -13   9  -1    7.80    1.30
 -13  -9   1    8.10    1.40
 -13  -9   1    7.30    1.50
  -1 -13   9    9.40    1.40
   1 -13  -9   11.20    1.40
  -9 -13  -1    5.40    1.20
   1  -9  13   10.30    1.40
  -9  -1  13    7.90    1.20
   9  -1 -13    5.20    1.20
  -1   9  13    9.30    1.40
  -9  13   1   11.10    1.40
 -13   1   9    9.40    1.30
  -9   1  13    7.20    1.20
  -1  -9  13   10.10    1.70
  -9 -13   1    6.60    1.30
   1 -13   9    9.00    1.40
   1   9  13    7.80    1.40
   1  13  -9    9.90    1.80
   9 -13  -1    8.00    1.20
 -13  -9  -1    7.10    1.30
 -13  -1   9    6.10    1.10
  -1 -13  -9    6.70    1.20
 -13   1  -9    7.90    1.10
 -13   9   1    8.40    1.40
 -13  -3  -9   87.89    3.40
   3 -13  -9   96.59    4.60
 -13   3   9   84.09    3.40
 -13   9  -3   84.59    3.70
  -9  13   3   80.99    3.40
   3  -9  13   89.09    3.60
 -13  -9   3   82.59    3.60
  -9  -3  13   77.19    3.40
  -3 -13   9   87.69    3.70
   9  -3 -13   88.69    3.50
   3   9  13   86.29    3.70
 -13  -9  -3   83.99    3.60
 -13   9   3   85.99    3.70
   9 -13  -3   85.89    3.50
  -3 -13  -9   79.79    3.40
 -13  -3   9   85.99    3.40
 -13   3  -9   82.79    3.40
   3  13  -9   83.09    3.40
  -9 -13   3   84.49    3.70
   9  -3  13   85.59    3.50
 -14   0   0 1124.69   34.50
   0 -14   0 1174.48   34.60
   0   0 -14 1253.57   35.40
   0   0  14 1268.07   35.50
   0  14   0 1250.27   35.40
 -14   0  -2  193.58    7.40
  -2 -14   0  213.78    8.00
  -2  14   0  192.88    8.70
   0  -2 -14  194.78    7.50
   0  -2  14  201.38    7.50
   0   2 -14  229.48    8.80
   0   2  14  218.38    8.10
   2 -14   0  205.58    7.60
   2  14   0  213.98    7.80
   0 -14   2  192.28    7.80
   0  14  -2  241.78   10.20
   0  14   2  200.38    7.80
   2   0 -14  218.88    8.90
   2   0  14  203.28    7.60
   0 -14  -2  213.08    7.60
 -14   2   0  198.98    7.90
 -14   2   0  197.18    7.50
  -2   0 -14  212.88    7.80
  -2   0  14  203.68    7.90
  -2  14   2  379.36   12.20
  -2 -14  -2  366.46   11.60
  -2 -14   2  399.06   13.10
  -2  -2 -14  367.26   11.70
  -2  -2  14  383.66   12.70
 -14   2   2  311.47   12.10
 -14   2   2  363.36   12.10
 -14  -2  -2  352.26   11.70
 -14   2  -2  385.16   13.00
 -14   2  -2  397.16   12.60
   2  14   2  395.56   12.80
  -2   2 -14  392.56   12.70
  -2   2  14  368.36   12.30
  -2  14  -2  386.86   12.80
   2  14  -2  384.96   12.10
   2 -14  -2  387.16   12.70
   2 -14   2  342.67   11.60
   2  -2 -14  405.26   13.00
   2   2 -14  378.76   12.00
   2   2  14  385.06   12.90
 -14  -2  -2  357.06   11.60
   0   4  14  182.08    7.20
 -14  -4   0  174.08    7.00
 -14  -4   0  175.48    6.90
   0  -4 -14  184.88    6.80
   0   4 -14  186.58    6.90
 -14   0  -4  186.48    6.80
 -14   0   4  180.98    6.80
  -4 -14   0  186.08    7.20
  -4  14   0  189.78    7.10
   4 -14   0  190.98    6.90
   4  14   0  183.48    6.80
   4   0  14  169.88    7.00
   0 -14   4  183.28    7.20
   0  14  -4  195.68    7.10
   0  14   4  186.98    7.10
   4   0 -14  193.28    7.10
  -4   0  14  192.38    7.10
   0 -14  -4  187.88    7.00
 -14   4   0  186.78    6.90
  -4   0 -14  190.98    6.90
 -14   4   0  189.58    7.40
 -14  -2  -4    2.00    1.40
   4  14  -2    2.70    1.20
  -2 -14   4    2.90    1.30
  -4   2 -14    1.30    0.90
   4 -14   2    3.10    1.60
 -14   2   4    2.80    1.60
   2  -4  14    3.60    1.60
   2   4 -14    5.30    1.20
  -4  -2  14    3.00    1.10
 -14   4  -2    2.80    1.20
   2 -14  -4    2.80    1.10
  -4  14   2    4.80    1.30
  -2  -4 -14    1.20    2.10
   2  14   4    1.20    2.50
   4  -2 -14    2.20    1.00
  -2   4  14    2.70    1.10
 -14  -4   2    4.90    1.90
   4   2  14    3.70    1.60
  -4 -14  -2    1.10    2.10
  -4 -14  -2    5.20    2.20
  -2  14  -4    2.70    1.10
 -14   2   4    4.20    1.70
 -14  -2  -4    5.60    1.40
 -14   4  -2    3.20    1.60
 -14   4   2   -2.20    3.30
  -4   2  14    3.40    1.10
   2  14  -4    4.10    1.10
  -2  -4  14    2.70    1.60
   4 -14  -2    3.20    1.20
   4  -2  14    4.40    1.50
  -4  14  -2    0.90    1.10
 -14   4   2    3.40    1.40
  -4  -2 -14    3.10    1.40
   2   4  14    3.40    1.20
  -4 -14   2    1.60    1.30
 -14  -4  -2    0.40    1.30
  -2 -14  -4    3.90    1.30
   4  14   2    2.50    2.10
   2  -4 -14    3.00    1.20
   2 -14   4    0.50    3.00
 -14   2  -4    5.20    1.20
 -14   2  -4    0.20    2.30
  -2   4 -14    2.20    0.90
  -2  14   4    2.60    1.50
   4   2 -14    3.80    1.20
 -14  -2   4    5.10    2.30
 -14  -2   4    5.00    2.30
   4  14   4   36.80    3.30
   4  14  -4   46.00    2.70
  -4  -4  14   40.90    2.70
  -4   4 -14   41.80    2.60
 -14  -4  -4   41.20    3.30
 -14  -4  -4   41.90    2.90
 -14  -4   4   43.20    3.00
 -14   4  -4   35.00    3.50
 -14   4  -4   42.40    2.60
 -14   4   4   45.90    3.00
  -4   4  14   45.40    2.90
  -4  14  -4   46.90    2.80
  -4  14   4   44.10    2.80
   4 -14  -4   42.80    2.70
   4  -4 -14   45.90    2.70
   4  -4  14   46.60    4.20
   4   4 -14   46.40    2.60
   4   4  14   44.20    2.80
  -4 -14  -4   41.30    2.70
  -4 -14   4   42.80    2.90
 -14   4   4   47.80    3.20
   0  14  -6   74.09    3.40
  -6   0  14   73.69    3.60
   0 -14  -6   72.49    3.60
 -14   6   0   77.69    4.00
  -6   0 -14   73.19    3.60
 -14   0  -6   74.39    3.50
  -6 -14   0   76.19    3.90
  -6  14   0   78.29    3.70
   0   6 -14   71.89    3.30
   0   6  14   75.49    3.80
   6 -14   0   75.79    3.60
   6   0 -14   71.79    3.50
   6   0  14   67.09    3.60
 -14  -6   0   77.19    3.80
   0 -14   6   72.89    3.80
 -14  -2  -6  485.05   15.40
  -6  -2  14  475.65   14.80
 -14  -2  -6  509.15   15.80
  -2   6  14  509.15   15.30
   2 -14  -6  489.75   14.90
   2  -6  14  471.25   14.80
  -2  14  -6  486.15   14.80
  -6  14   2  488.65   15.00
 -14   6  -2  505.95   15.30
   6  14  -2  461.75   14.70
  -6   2 -14  482.55   14.90
 -14   2   6  477.65   14.80
  -6 -14  -2  468.95   14.80
   6  -2 -14  503.75   15.00
   6 -14   2  503.55   14.70
 -14  -6   2  475.25   14.80
   2   6 -14  497.15   14.60
  -2 -14   6  485.35   15.10
 -14  -2   6  484.45   14.50
 -14   6   2  491.65   15.40
  -6   2  14  495.65   15.10
  -2 -14  -6  508.45   14.90
   6   2 -14  475.85   15.10
   2  14  -6  514.95   15.00
 -14   2  -6  481.35   14.70
 -14  -6  -2  516.15   16.20
  -6  14  -2  498.75   15.20
  -2   6 -14  492.45   14.70
   2 -14   6  490.25   14.90
   2  -6 -14  443.46   14.90
  -2  14   6  475.75   15.40
   2   6  14  494.35   15.10
   6 -14  -2  490.75   14.90
  -6 -14   2  486.75   15.10
   6  -2  14  487.65   14.80
 -14  -4  -6   46.20    2.70
   6  14  -4   47.30    2.50
  -4   6  14   46.30    2.70
 -14  -6   4   43.30    2.70
   4  -6  14   49.20    2.70
 -14   6  -4   44.50    2.50
  -6  14   4   46.10    2.70
  -6  -4  14   39.70    2.40
  -6   4 -14   48.20    2.50
 -14   4   6   42.90    2.70
   4 -14  -6   45.10    2.50
  -4 -14   6   48.30    2.70
 -14  -4  -6   43.90    2.90
   6  -4 -14   50.69    2.60
 -14   6  -4   47.70    2.80
  -6 -14   4   47.10    2.70
   6  -4  14   46.70    2.60
 -14  -4   6   40.20    3.30
   6  14   4   42.80    2.70
   4  14  -6   47.30    2.50
  -4   6 -14   47.10    2.50
 -14  -6  -4   48.60    2.70
   4  -6 -14   43.00    2.70
  -4  14   6   43.10    2.80
   4   6  14   42.30    2.60
 -14   6   4   45.80    2.80
 -14   4  -6   37.70    3.80
 -14   4  -6   46.60    2.50
  -6   4  14   48.30    2.60
  -4 -14  -6   43.40    2.50
   6 -14  -4   46.30    2.50
  -8  14   0   -1.50    1.10
   0   8  14    0.40    1.00
   8 -14   0    0.00    1.00
 -14   0  -8    0.60    0.90
  -8 -14   0    0.40    1.90
 -14   8   0    1.10    1.00
  -8   0  14    0.80    0.80
   0 -14  -8   -0.70    0.80
   0 -14   8    2.20    1.10
  -1  -1 -15    0.40    0.90
  -1  -1  15    0.70    1.20
  -1   1 -15    0.00    0.80
  -1   1  15   -0.10    1.00
  -1  15  -1    1.00    1.00
  -1  15   1   -0.10    0.90
   1 -15  -1    0.20    1.30
   1  -1 -15    1.60    0.90
   1  -1  15   -2.60    1.80
   1   1 -15   -0.10    0.70
   1   1  15    1.80    1.20
   1  15  -1    0.10    0.80
   1  15   1   -1.90    1.10
   3  15  -1   12.70    1.60
   1  15   3   14.40    2.00
   3  -1 -15   16.00    1.60
  -3  15   1   13.30    1.60
  -1  -3 -15   11.60    1.60
  -1 -15   3   11.10    2.00
  -1   3  15   13.80    1.70
  -3  -1  15   13.00    1.70
   1   3 -15   16.50    1.60
 -15   3  -1   12.60    2.90
  -3   1 -15   15.10    1.60
  -1  15  -3   12.30    1.60
 -15   1  -3   12.80    1.80
   3 -15  -1   11.60    1.60
   1  15  -3   13.70    1.70
  -3 -15   1   11.40    2.00
  -3  15  -1   16.30    1.80
   3   1 -15   14.30    1.60
  -1 -15  -3   14.50    1.70
  -1   3 -15   16.50    1.60
   3  15   1   12.40    1.80
  -1  15   3   12.40    2.80
  -3   1  15   12.60    1.60
   1   3  15   12.40    1.60
 -15   3   1   10.90    2.10
  -3  -1 -15   15.30    1.60
   1  -3 -15   15.00    2.50
  -3   3 -15   -0.40    0.80
  -3   3  15    0.00    0.80
  -3  15   3    0.50    1.00
   3 -15  -3    1.70    1.00
   3  -3 -15   -0.10    0.90
   3   3 -15   -0.80    0.80
   3   3  15   -1.60    1.20
  -3  -3  15    0.70    1.30
  -3 -15   3    1.70    1.30
 -15   3   3    1.50    2.00
 -15   3  -3    0.20    1.20
   5  -1 -15    4.00    1.00
 -15  -1  -5    1.50    1.70
  -5  -1  15    5.70    1.20
  -5   1 -15    4.40    1.20
  -5  15   1    5.40    1.10
 -15   5  -1    6.50    1.50
  -1   5  15    5.60    1.20
   1   5 -15    3.70    1.00
   1 -15  -5    4.00    1.10
  -1  15  -5    5.90    1.20
   5   1 -15    3.90    1.00
 -15   1  -5    2.20    1.10
   1   5  15    5.30    1.20
   1  15  -5    3.10    1.00
   5 -15  -1    3.50    1.10
  -5   1  15    3.50    1.00
  -1 -15  -5    3.20    1.10
  -5 -15   1    5.10    1.50
  -5  15  -1    4.40    1.10
  -1   5 -15    6.40    1.10
 -15   5   1    7.50    1.50
   5  -3 -15   93.19    3.60
   5  15  -3   91.39    4.10
  -3   5  15   92.79    3.70
  -5  15   3   94.49    3.70
   3 -15  -5   95.69    3.60
  -5  -3  15   77.09    3.70
  -5   3 -15   90.29    3.50
   5 -15  -3   91.99    3.60
   3   5  15   87.29    3.70
 -15   5   3   82.99    4.30
  -5  15  -3   91.19    3.60
 -15   3  -5   88.39    3.60
  -5   3  15   93.29    3.70
  -3   5 -15   90.99    3.60
   3  15  -5   92.49    3.60
  -5 -15   3   79.79    4.20
   5   3 -15   87.59    3.90
   0   0 -16  238.58    7.80
   0  16   0  256.57    7.90
  -2  16   0   81.19    3.30
   0   2 -16   80.99    3.20
  -2   0 -16   72.89    3.10
   0  16  -2   75.39    3.20
   2   0 -16   82.89    3.20
   0   0   0    0.00    0.00
_computing_structure_solution     'SHELXT 2018/2 (Sheldrick, 2018)'
;
_shelx_hkl_checksum     76441
_shelx_res_file
;
TITL kjh0818yoshinoL14_0m_a.res in F23
    kjh0818yoshinoL14_0m_a.res
    created by SHELXL-2018/3 at 15:35:10 on 20-Dec-2023
REM Old TITL kjh0818yoshinoL14_0m in F23
REM SHELXT solution in F23: R1 0.072, Rweak 0.001, Alpha 0.013
REM <I/s>   0.000 for    0 systematic absences,  Orientation as input
REM Flack x =  0.003 ( 0.024 ) from   132 Parsons' quotients
REM Formula found by SHELXT:  Al3 B4 Cl Li3 O12
CELL  1.54178  12.9839  12.9839  12.9839   90.000   90.000   90.000
ZERR    8.000   0.0001   0.0001   0.0001    0.000    0.000    0.000
LATT -4
SYMM -X, -Y, Z
SYMM -X, Y, -Z
SYMM X, -Y, -Z
SYMM Z, X, Y
SYMM Z, -X, -Y
SYMM -Z, -X, Y
SYMM -Z, X, -Y
SYMM Y, Z, X
SYMM -Y, Z, -X
SYMM Y, -Z, -X
SYMM -Y, -Z, X
SFAC AL B CL LI O
UNIT 24 32 8 32 96
TEMP 23.850
SIZE 0.059 0.095 0.106
L.S. 10
ACTA
BOND
LIST 4
FMAP 2
PLAN 20
BIND LI2 CL2
BIND LI3 O1
BIND LI4 O2
SUMP 1.0 0.001 0.5 2 0.5 3
WGHT    0.053700    1.577400
FVAR       0.23736   0.82148   1.17855
LI1   4    0.020131    0.250000    0.250000    10.25000    0.08491    0.01501 =
         0.04028   -0.01195    0.00000    0.00000
LI2   4    0.516925    0.750000    0.750000    10.25000    0.10958    0.03115 =
         0.01049   -0.00793    0.00000    0.00000
CONN 12 1.7 LI3 LI4
LI3   4    0.363316    0.363316    0.363316    20.08333    0.01965    0.01965 =
         0.01965   -0.00396   -0.00396   -0.00396
LI4   4    0.863509    0.863509    0.863509    30.08333    0.03502    0.03502 =
         0.03502    0.00010    0.00010    0.00010
B1    2    0.105973    0.105973    0.105973    10.33333    0.01121    0.01121 =
         0.01121   -0.00051   -0.00051   -0.00051
B2    2    0.605708    0.605708    0.605708    10.33333    0.01188    0.01188 =
         0.01188   -0.00014   -0.00014   -0.00014
AL1   1    0.249974    0.000000    0.000000    10.50000    0.01147    0.01191 =
         0.01198    0.00035    0.00000    0.00000
O1    5    0.027969    0.110049    0.176829    11.00000    0.01852    0.01613 =
         0.01640    0.00482    0.00695    0.00504
O2    5    0.027839    0.176805    0.610037    11.00000    0.01956    0.01638 =
         0.01541    0.00482    0.00496    0.00710
CL1   3    0.250000    0.250000    0.250000    10.08333    0.07744    0.07744 =
         0.07744    0.00000    0.00000    0.00000
CL2   3    0.750000    0.750000    0.750000    10.08333    0.07864    0.07864 =
         0.07864    0.00000    0.00000    0.00000
HKLF 4
REM  kjh0818yoshinoL14_0m_a.res in F23
REM wR2 = 0.0814, GooF = S = 1.171, Restrained GooF = 1.169 for all data
REM R1 = 0.0322 for 317 Fo > 4sig(Fo) and 0.0360 for all 389 data
REM 50 parameters refined using 1 restraints
END
WGHT      0.0538      1.5437
REM Highest difference peak  0.195,  deepest hole -0.911,  1-sigma level  0.100
Q1    1  -0.0013  0.1834  0.6747  11.00000  0.05    0.18
Q2    1   0.5000  0.5000  0.5000  10.08333  0.05    0.18
Q3    1   0.7880  0.7120  0.7120  10.33333  0.05    0.18
Q4    1   0.2886  0.2114  0.2114  10.33333  0.05    0.17
Q5    1   0.0163  0.0781  0.1971  11.00000  0.05    0.17
Q6    1   0.0286  0.1955  0.5781  11.00000  0.05    0.17
Q7    1  -0.0131  0.1618  0.1733  11.00000  0.05    0.17
Q8    1  -0.0150  0.1674  0.6482  11.00000  0.05    0.17
Q9    1   0.0000  0.0000  0.0000  10.08333  0.05    0.16
Q10   1  -0.0052  0.1784  0.1883  11.00000  0.05    0.16
Q11   1   0.5786  0.8042  0.7302  11.00000  0.05    0.15
Q12   1   0.8017  0.8508  0.8968  11.00000  0.05    0.15
Q13   1   0.0827  0.2678  0.1969  11.00000  0.05    0.14
Q14   1   0.8734  0.7915  0.8468  11.00000  0.05    0.14
Q15   1  -0.0537  0.0593  0.1832  11.00000  0.05    0.14
Q16   1   0.3082 -0.0456 -0.0747  11.00000  0.05    0.13
Q17   1   0.2758  0.2722  0.1445  11.00000  0.05    0.13
Q18   1   0.3031  0.3863  0.3507  11.00000  0.05    0.13
Q19   1  -0.0465  0.1874  0.5584  11.00000  0.05    0.12
Q20   1   0.0000  0.0896  0.5000  10.50000  0.05    0.12
;
_shelx_res_checksum     36962
data_kjh230804yoshinoN4_0m_a
_audit_creation_method     'SHELXL-2018/3'
_chemical_name_systematic     'Sodium aluminoboracite'
_chemical_name_common     'Sodium aluminoboracite'
_chemical_formula_moiety     ?
_chemical_formula_sum     'Al3 B4 Cl0.92 Na3.92 O12'
_chemical_formula_iupac     'Na3.92 B4 Al3 O12 Cl0.92'
_chemical_formula_weight     438.91
_chemical_melting_point     ?
_chemical_absolute_configuration     ?
_space_group_crystal_system     cubic
_space_group_name_H-M_alt     'F -4 3 c'
_space_group_name_Hall     'F -4c 2 3'
loop_
    _space_group_symop_operation_xyz
    'x, y, z'
    '-x, -y, z'
    '-x, y, -z'
    'x, -y, -z'
    'z, x, y'
    'z, -x, -y'
    '-z, -x, y'
    '-z, x, -y'
    'y, z, x'
    '-y, z, -x'
    'y, -z, -x'
    '-y, -z, x'
    'y+1/2, x+1/2, z+1/2'
    '-y+1/2, -x+1/2, z+1/2'
    'y+1/2, -x+1/2, -z+1/2'
    '-y+1/2, x+1/2, -z+1/2'
    'x+1/2, z+1/2, y+1/2'
    '-x+1/2, z+1/2, -y+1/2'
    '-x+1/2, -z+1/2, y+1/2'
    'x+1/2, -z+1/2, -y+1/2'
    'z+1/2, y+1/2, x+1/2'
    'z+1/2, -y+1/2, -x+1/2'
    '-z+1/2, y+1/2, -x+1/2'
    '-z+1/2, -y+1/2, x+1/2'
    'x, y+1/2, z+1/2'
    '-x, -y+1/2, z+1/2'
    '-x, y+1/2, -z+1/2'
    'x, -y+1/2, -z+1/2'
    'z, x+1/2, y+1/2'
    'z, -x+1/2, -y+1/2'
    '-z, -x+1/2, y+1/2'
    '-z, x+1/2, -y+1/2'
    'y, z+1/2, x+1/2'
    '-y, z+1/2, -x+1/2'
    'y, -z+1/2, -x+1/2'
    '-y, -z+1/2, x+1/2'
    'y+1/2, x+1, z+1'
    '-y+1/2, -x+1, z+1'
    'y+1/2, -x+1, -z+1'
    '-y+1/2, x+1, -z+1'
    'x+1/2, z+1, y+1'
    '-x+1/2, z+1, -y+1'
    '-x+1/2, -z+1, y+1'
    'x+1/2, -z+1, -y+1'
    'z+1/2, y+1, x+1'
    'z+1/2, -y+1, -x+1'
    '-z+1/2, y+1, -x+1'
    '-z+1/2, -y+1, x+1'
    'x+1/2, y, z+1/2'
    '-x+1/2, -y, z+1/2'
    '-x+1/2, y, -z+1/2'
    'x+1/2, -y, -z+1/2'
    'z+1/2, x, y+1/2'
    'z+1/2, -x, -y+1/2'
    '-z+1/2, -x, y+1/2'
    '-z+1/2, x, -y+1/2'
    'y+1/2, z, x+1/2'
    '-y+1/2, z, -x+1/2'
    'y+1/2, -z, -x+1/2'
    '-y+1/2, -z, x+1/2'
    'y+1, x+1/2, z+1'
    '-y+1, -x+1/2, z+1'
    'y+1, -x+1/2, -z+1'
    '-y+1, x+1/2, -z+1'
    'x+1, z+1/2, y+1'
    '-x+1, z+1/2, -y+1'
    '-x+1, -z+1/2, y+1'
    'x+1, -z+1/2, -y+1'
    'z+1, y+1/2, x+1'
    'z+1, -y+1/2, -x+1'
    '-z+1, y+1/2, -x+1'
    '-z+1, -y+1/2, x+1'
    'x+1/2, y+1/2, z'
    '-x+1/2, -y+1/2, z'
    '-x+1/2, y+1/2, -z'
    'x+1/2, -y+1/2, -z'
    'z+1/2, x+1/2, y'
    'z+1/2, -x+1/2, -y'
    '-z+1/2, -x+1/2, y'
    '-z+1/2, x+1/2, -y'
    'y+1/2, z+1/2, x'
    '-y+1/2, z+1/2, -x'
    'y+1/2, -z+1/2, -x'
    '-y+1/2, -z+1/2, x'
    'y+1, x+1, z+1/2'
    '-y+1, -x+1, z+1/2'
    'y+1, -x+1, -z+1/2'
    '-y+1, x+1, -z+1/2'
    'x+1, z+1, y+1/2'
    '-x+1, z+1, -y+1/2'
    '-x+1, -z+1, y+1/2'
    'x+1, -z+1, -y+1/2'
    'z+1, y+1, x+1/2'
    'z+1, -y+1, -x+1/2'
    '-z+1, y+1, -x+1/2'
    '-z+1, -y+1, x+1/2'
_cell_length_a     13.59040(10)
_cell_length_b     13.59040(10)
_cell_length_c     13.59040(10)
_cell_angle_alpha     90
_cell_angle_beta     90
_cell_angle_gamma     90
_cell_volume     2510.13(6)
_cell_formula_units_Z     8
_cell_measurement_reflns_used     3423
_cell_measurement_theta_min     4.6013
_cell_measurement_theta_max     74.2928
_cell_measurement_temperature     294(2)
_exptl_crystal_description     plate
_exptl_crystal_colour     colorless
_exptl_crystal_size_max     0.081
_exptl_crystal_size_mid     0.056
_exptl_crystal_size_min     0.043
_exptl_crystal_density_diffrn     2.323
_exptl_crystal_density_meas     ?
_exptl_crystal_density_method     'not measured'
_exptl_crystal_F_000     1728
_exptl_absorpt_coefficient_mu     6.780
_exptl_absorpt_correction_type     multi-scan
_exptl_absorpt_process_details
;
(<i>SADABS</i>; Krause <i>et al.</i>,  2015)
;
_exptl_absorpt_correction_T_min     0.66
_exptl_absorpt_correction_T_max     0.75
_diffrn_ambient_temperature     294(2)
_diffrn_source     'sealed tube'
_diffrn_radiation_type     CuK\a
_diffrn_radiation_wavelength     1.54178
_diffrn_measurement_device_type     'Bruker D8 goniometer'
_diffrn_measurement_method     'omega scans'
_diffrn_detector_area_resol_mean     7.3910
_diffrn_reflns_number     4504
_diffrn_reflns_av_R_equivalents     0.0273
_diffrn_reflns_av_unetI/netI     0.0116
_diffrn_reflns_theta_min     6.514
_diffrn_reflns_theta_max     74.286
_diffrn_reflns_theta_full     67.679
_diffrn_measured_fraction_theta_max     1.000
_diffrn_measured_fraction_theta_full     1.000
_diffrn_reflns_limit_h_min     -16
_diffrn_reflns_limit_h_max     16
_diffrn_reflns_limit_k_min     -16
_diffrn_reflns_limit_k_max     16
_diffrn_reflns_limit_l_min     -16
_diffrn_reflns_limit_l_max     14
_refine_special_details     ?
_reflns_number_total     218
_reflns_number_gt     216
_reflns_threshold_expression     'I > 2\s(I)'
_refine_ls_structure_factor_coef     Fsqd
_refine_ls_matrix_type     full
_refine_ls_R_factor_all     0.0222
_refine_ls_R_factor_gt     0.0220
_refine_ls_wR_factor_gt     0.0550
_refine_ls_wR_factor_ref     0.0551
_refine_ls_goodness_of_fit_ref     1.197
_refine_ls_restrained_S_all     1.194
_refine_ls_number_reflns     218
_refine_ls_number_parameters     27
_refine_ls_number_restraints     1
_refine_ls_hydrogen_treatment     undef
_refine_ls_weighting_scheme     calc
_refine_ls_weighting_details
              'w=1/[\s^2^(Fo^2^)+(0.0311P)^2^+4.0293P] where P=(Fo^2^+2Fc^2^)/3'
_atom_sites_solution_hydrogens     .
_atom_sites_solution_primary     ?
_atom_sites_solution_secondary     ?
_refine_ls_shift/su_max     0.000
_refine_ls_shift/su_mean     0.000
_refine_diff_density_max     0.150
_refine_diff_density_min     -0.451
_refine_ls_extinction_method     none
_refine_ls_extinction_coef     .
_refine_ls_abs_structure_details
;
Flack <i>x</i> determined using 89 quotients [(I+)-(I-)]/[(I+)+(I-)]
(Parsons <i>et al.</i>,  2013)
;
_refine_ls_abs_structure_Flack     0.01(3)
loop_
    _atom_type_symbol
    _atom_type_description
    _atom_type_scat_dispersion_real
    _atom_type_scat_dispersion_imag
    _atom_type_scat_source
    'Al' 'Al' 0.2130 0.2455
                         'International Tables Vol C Tables 4.2.6.8 and 6.1.1.4'
    'B' 'B' 0.0090 0.0039
                         'International Tables Vol C Tables 4.2.6.8 and 6.1.1.4'
    'Cl' 'Cl' 0.3639 0.7018
                         'International Tables Vol C Tables 4.2.6.8 and 6.1.1.4'
    'Na' 'Na' 0.1353 0.1239
                         'International Tables Vol C Tables 4.2.6.8 and 6.1.1.4'
    'O' 'O' 0.0492 0.0322
                         'International Tables Vol C Tables 4.2.6.8 and 6.1.1.4'
_computing_data_collection
;
BIS (Bruker, 2021)
;
_computing_cell_refinement
;
SAINT (Bruker, 2019)
;
_computing_data_reduction
;
SAINT (Bruker, 2019)
;
_computing_structure_solution
;
SHELXTL (Sheldrick, 2015a)
;
_computing_structure_refinement
;
SHELXL (Sheldrick, 2015b) and <i>ShelXle</i> (H\"ubschle <i>et al.</i>,
2011)
;
_computing_molecular_graphics
;
VESTA (Momma & Izumi, 2011)
;
_computing_publication_material
;
publCIF (Westrip, 2010)
;
loop_
    _atom_site_type_symbol
    _atom_site_label
    _atom_site_fract_x
    _atom_site_fract_y
    _atom_site_fract_z
    _atom_site_U_iso_or_equiv
    _atom_site_adp_type
    _atom_site_calc_flag
    _atom_site_occupancy
    _atom_site_disorder_assembly
    _atom_site_disorder_group
    Na Na1 0.0340(3) 0.250000 0.250000 0.0422(14) Uani d 0.499(4) . .
    Na Na2 0.3606(4) 0.3606(4) 0.3606(4) 0.017(2) Uani d 0.231(6) . .
    B B1 0.1039(2) 0.1039(2) 0.1039(2) 0.0143(9) Uani d 1 . .
    Al Al1 0.250000 0.000000 0.000000 0.0095(4) Uani d 1 . .
    O O1 0.03513(13) 0.10047(12) 0.17745(12) 0.0176(5) Uani d 1 . .
    Cl Cl1 0.250000 0.250000 0.250000 0.0350(9) Uani d 0.920(10) . .
loop_
    _atom_site_aniso_label
    _atom_site_aniso_U_11
    _atom_site_aniso_U_22
    _atom_site_aniso_U_33
    _atom_site_aniso_U_12
    _atom_site_aniso_U_13
    _atom_site_aniso_U_23
    Na1 0.096(4) 0.0127(18) 0.0182(19) 0.000 0.000 -0.0066(17)
    Na2 0.017(2) 0.017(2) 0.017(2) -0.0006(18) -0.0006(18) -0.0006(18)
    B1 0.0143(9) 0.0143(9) 0.0143(9) 0.0015(12) 0.0015(12) 0.0015(12)
    Al1 0.0096(6) 0.0095(5) 0.0095(5) 0.000 0.000 0.000
    O1 0.0189(9) 0.0149(8) 0.0188(8) 0.0060(6) 0.0102(8) 0.0061(7)
    Cl1 0.0350(9) 0.0350(9) 0.0350(9) 0.000 0.000 0.000
_geom_special_details
;
 All esds (except the esd in the dihedral angle between two l.s. planes)
 are estimated using the full covariance matrix.  The cell esds are taken
 into account individually in the estimation of esds in distances, angles
 and torsion angles; correlations between esds in cell parameters are only
 used when they are defined by crystal symmetry.  An approximate (isotropic)
 treatment of cell esds is used for estimating esds involving l.s. planes.
;
loop_
    _geom_bond_atom_site_label_1
    _geom_bond_atom_site_label_2
    _geom_bond_site_symmetry_2
    _geom_bond_distance
    _geom_bond_publ_flag
    Na1 Na1 90_445 0.923(8) ?
    Na1 O1 28 2.2588(16) ?
    Na1 O1 . 2.2588(16) ?
    Na1 O1 67_454 2.446(2) ?
    Na1 O1 90_445 2.446(2) ?
    Na1 Na2 51 2.564(4) ?
    Na1 Na2 74 2.564(4) ?
    Na1 Cl1 . 2.936(4) ?
    Na1 B1 28 2.965(3) ?
    Na1 B1 . 2.965(3) ?
    Na1 Na2 15_455 3.174(3) ?
    Na1 Na2 37_444 3.174(3) ?
    Na2 O1 24 2.484(5) ?
    Na2 O1 20 2.484(5) ?
    Na2 O1 16 2.484(5) ?
    Na2 Cl1 . 2.605(9) ?
    Na2 O1 30 2.913(2) ?
    Na2 O1 74 2.913(2) ?
    Na2 O1 58 2.913(2) ?
    Na2 Al1 81 3.072(4) ?
    Na2 Al1 53 3.072(4) ?
    B1 O1 9 1.3692(15) ?
    B1 O1 5 1.3692(15) ?
    B1 O1 . 1.3693(15) ?
    Al1 O1 6 1.7506(16) ?
    Al1 O1 47_544 1.7506(16) ?
    Al1 O1 5 1.7506(16) ?
    Al1 O1 48_544 1.7506(16) ?
loop_
    _geom_angle_atom_site_label_1
    _geom_angle_atom_site_label_2
    _geom_angle_atom_site_label_3
    _geom_angle_site_symmetry_1
    _geom_angle_site_symmetry_3
    _geom_angle
    _geom_angle_publ_flag
    Na1 Na1 O1 90_445 28 90.40(11) ?
    Na1 Na1 O1 90_445 . 90.40(11) ?
    O1 Na1 O1 28 . 179.2(2) ?
    Na1 Na1 O1 90_445 67_454 67.42(9) ?
    O1 Na1 O1 28 67_454 90.15(4) ?
    O1 Na1 O1 . 67_454 90.15(4) ?
    Na1 Na1 O1 90_445 90_445 67.42(9) ?
    O1 Na1 O1 28 90_445 90.15(4) ?
    O1 Na1 O1 . 90_445 90.15(4) ?
    O1 Na1 O1 67_454 90_445 134.84(18) ?
    Na1 Na1 Na2 90_445 51 124.0(2) ?
    O1 Na1 Na2 28 51 74.01(7) ?
    O1 Na1 Na2 . 51 105.53(9) ?
    O1 Na1 Na2 67_454 51 59.39(18) ?
    O1 Na1 Na2 90_445 51 159.73(13) ?
    Na1 Na1 Na2 90_445 74 124.0(2) ?
    O1 Na1 Na2 28 74 105.53(9) ?
    O1 Na1 Na2 . 74 74.01(7) ?
    O1 Na1 Na2 67_454 74 159.73(13) ?
    O1 Na1 Na2 90_445 74 59.39(18) ?
    Na2 Na1 Na2 51 74 112.1(4) ?
    Na1 Na1 Cl1 90_445 . 180.0 ?
    O1 Na1 Cl1 28 . 89.60(11) ?
    O1 Na1 Cl1 . . 89.60(11) ?
    O1 Na1 Cl1 67_454 . 112.58(9) ?
    O1 Na1 Cl1 90_445 . 112.58(9) ?
    Na2 Na1 Cl1 51 . 56.0(2) ?
    Na2 Na1 Cl1 74 . 56.0(2) ?
    Na1 Na1 B1 90_445 28 108.69(11) ?
    O1 Na1 B1 28 28 26.20(7) ?
    O1 Na1 B1 . 28 153.23(14) ?
    O1 Na1 B1 67_454 28 114.17(5) ?
    O1 Na1 B1 90_445 28 80.59(6) ?
    Na2 Na1 B1 51 28 79.69(9) ?
    Na2 Na1 B1 74 28 79.69(9) ?
    Cl1 Na1 B1 . 28 71.31(11) ?
    Na1 Na1 B1 90_445 . 108.68(11) ?
    O1 Na1 B1 28 . 153.23(14) ?
    O1 Na1 B1 . . 26.20(7) ?
    O1 Na1 B1 67_454 . 80.59(6) ?
    O1 Na1 B1 90_445 . 114.17(5) ?
    Na2 Na1 B1 51 . 79.69(9) ?
    Na2 Na1 B1 74 . 79.69(9) ?
    Cl1 Na1 B1 . . 71.32(11) ?
    B1 Na1 B1 28 . 142.6(2) ?
    Na1 Na1 Na2 90_445 15_455 42.07(17) ?
    O1 Na1 Na2 28 15_455 129.7(2) ?
    O1 Na1 Na2 . 15_455 51.10(16) ?
    O1 Na1 Na2 67_454 15_455 60.81(7) ?
    O1 Na1 Na2 90_445 15_455 85.28(12) ?
    Na2 Na1 Na2 51 15_455 114.50(19) ?
    Na2 Na1 Na2 74 15_455 114.50(19) ?
    Cl1 Na1 Na2 . 15_455 137.93(17) ?
    B1 Na1 Na2 28 15_455 150.8(2) ?
    B1 Na1 Na2 . 15_455 66.6(2) ?
    Na1 Na1 Na2 90_445 37_444 42.07(17) ?
    O1 Na1 Na2 28 37_444 51.10(16) ?
    O1 Na1 Na2 . 37_444 129.7(2) ?
    O1 Na1 Na2 67_454 37_444 85.28(12) ?
    O1 Na1 Na2 90_445 37_444 60.81(7) ?
    Na2 Na1 Na2 51 37_444 114.50(19) ?
    Na2 Na1 Na2 74 37_444 114.50(19) ?
    Cl1 Na1 Na2 . 37_444 137.93(17) ?
    B1 Na1 Na2 28 37_444 66.6(2) ?
    B1 Na1 Na2 . 37_444 150.8(2) ?
    Na2 Na1 Na2 15_455 37_444 84.1(3) ?
    O1 Na2 O1 24 20 92.3(2) ?
    O1 Na2 O1 24 16 92.3(2) ?
    O1 Na2 O1 20 16 92.3(2) ?
    O1 Na2 Na1 24 30 108.59(7) ?
    O1 Na2 Na1 20 30 143.23(13) ?
    O1 Na2 Na1 16 30 57.95(8) ?
    O1 Na2 Na1 24 58 57.95(8) ?
    O1 Na2 Na1 20 58 108.59(7) ?
    O1 Na2 Na1 16 58 143.23(13) ?
    Na1 Na2 Na1 30 58 108.1(2) ?
    O1 Na2 Na1 24 74 143.23(13) ?
    O1 Na2 Na1 20 74 57.95(8) ?
    O1 Na2 Na1 16 74 108.59(7) ?
    Na1 Na2 Na1 30 74 108.1(2) ?
    Na1 Na2 Na1 58 74 108.1(2) ?
    O1 Na2 Cl1 24 . 123.62(17) ?
    O1 Na2 Cl1 20 . 123.62(17) ?
    O1 Na2 Cl1 16 . 123.62(17) ?
    Na1 Na2 Cl1 30 . 69.2(2) ?
    Na1 Na2 Cl1 58 . 69.2(2) ?
    Na1 Na2 Cl1 74 . 69.2(2) ?
    O1 Na2 O1 24 30 62.95(7) ?
    O1 Na2 O1 20 30 151.5(3) ?
    O1 Na2 O1 16 30 75.84(7) ?
    Na1 Na2 O1 30 30 48.20(5) ?
    Na1 Na2 O1 58 30 71.49(6) ?
    Na1 Na2 O1 74 30 150.4(3) ?
    Cl1 Na2 O1 . 30 83.80(18) ?
    O1 Na2 O1 24 74 151.5(3) ?
    O1 Na2 O1 20 74 75.84(7) ?
    O1 Na2 O1 16 74 62.95(7) ?
    Na1 Na2 O1 30 74 71.49(6) ?
    Na1 Na2 O1 58 74 150.4(3) ?
    Na1 Na2 O1 74 74 48.20(5) ?
    Cl1 Na2 O1 . 74 83.80(18) ?
    O1 Na2 O1 30 74 118.85(6) ?
    O1 Na2 O1 24 58 75.84(7) ?
    O1 Na2 O1 20 58 62.95(7) ?
    O1 Na2 O1 16 58 151.5(3) ?
    Na1 Na2 O1 30 58 150.4(3) ?
    Na1 Na2 O1 58 58 48.20(5) ?
    Na1 Na2 O1 74 58 71.49(6) ?
    Cl1 Na2 O1 . 58 83.80(18) ?
    O1 Na2 O1 30 58 118.85(6) ?
    O1 Na2 O1 74 58 118.85(6) ?
    O1 Na2 Al1 24 81 117.7(3) ?
    O1 Na2 Al1 20 81 69.15(13) ?
    O1 Na2 Al1 16 81 34.73(6) ?
    Na1 Na2 Al1 30 81 74.34(5) ?
    Na1 Na2 Al1 58 81 175.4(3) ?
    Na1 Na2 Al1 74 81 74.34(5) ?
    Cl1 Na2 Al1 . 81 115.42(15) ?
    O1 Na2 Al1 30 81 108.42(8) ?
    O1 Na2 Al1 74 81 33.89(4) ?
    O1 Na2 Al1 58 81 130.79(12) ?
    O1 Na2 Al1 24 53 69.15(13) ?
    O1 Na2 Al1 20 53 34.73(6) ?
    O1 Na2 Al1 16 53 117.7(3) ?
    Na1 Na2 Al1 30 53 175.4(3) ?
    Na1 Na2 Al1 58 53 74.34(5) ?
    Na1 Na2 Al1 74 53 74.34(5) ?
    Cl1 Na2 Al1 . 53 115.42(15) ?
    O1 Na2 Al1 30 53 130.79(12) ?
    O1 Na2 Al1 74 53 108.42(8) ?
    O1 Na2 Al1 58 53 33.89(4) ?
    Al1 Na2 Al1 81 53 102.92(18) ?
    O1 B1 O1 9 5 119.993(7) ?
    O1 B1 O1 9 . 119.993(7) ?
    O1 B1 O1 5 . 119.993(7) ?
    O1 B1 Na1 9 . 87.53(15) ?
    O1 B1 Na1 5 . 135.5(3) ?
    O1 B1 Na1 . . 46.75(14) ?
    O1 B1 Na1 9 9 46.75(14) ?
    O1 B1 Na1 5 9 87.53(15) ?
    O1 B1 Na1 . 9 135.5(3) ?
    Na1 B1 Na1 . 9 88.88(15) ?
    O1 B1 Na1 9 5 135.5(3) ?
    O1 B1 Na1 5 5 46.75(14) ?
    O1 B1 Na1 . 5 87.53(15) ?
    Na1 B1 Na1 . 5 88.88(15) ?
    Na1 B1 Na1 9 5 88.88(15) ?
    O1 Al1 O1 6 47_544 108.49(6) ?
    O1 Al1 O1 6 5 111.44(11) ?
    O1 Al1 O1 47_544 5 108.49(6) ?
    O1 Al1 O1 6 48_544 108.49(6) ?
    O1 Al1 O1 47_544 48_544 111.44(11) ?
    O1 Al1 O1 5 48_544 108.49(6) ?
    O1 Al1 Na2 6 28 157.64(7) ?
    O1 Al1 Na2 47_544 28 53.95(9) ?
    O1 Al1 Na2 5 28 68.08(15) ?
    O1 Al1 Na2 48_544 28 92.12(11) ?
    O1 Al1 Na2 6 25_544 68.08(15) ?
    O1 Al1 Na2 47_544 25_544 92.12(11) ?
    O1 Al1 Na2 5 25_544 157.64(7) ?
    O1 Al1 Na2 48_544 25_544 53.95(9) ?
    Na2 Al1 Na2 28 25_544 121.4(3) ?
    O1 Al1 Na2 6 16_545 92.12(11) ?
    O1 Al1 Na2 47_544 16_545 157.64(7) ?
    O1 Al1 Na2 5 16_545 53.95(9) ?
    O1 Al1 Na2 48_544 16_545 68.08(15) ?
    Na2 Al1 Na2 28 16_545 103.87(13) ?
    Na2 Al1 Na2 25_544 16_545 103.87(13) ?
    O1 Al1 Na2 6 14_554 53.95(9) ?
    O1 Al1 Na2 47_544 14_554 68.08(15) ?
    O1 Al1 Na2 5 14_554 92.12(11) ?
    O1 Al1 Na2 48_544 14_554 157.64(7) ?
    Na2 Al1 Na2 28 14_554 103.87(13) ?
    Na2 Al1 Na2 25_544 14_554 103.87(13) ?
    Na2 Al1 Na2 16_545 14_554 121.4(3) ?
    O1 Al1 Na1 6 82_545 67.96(7) ?
    O1 Al1 Na1 47_544 82_545 137.41(6) ?
    O1 Al1 Na1 5 82_545 112.04(7) ?
    O1 Al1 Na1 48_544 82_545 42.59(6) ?
    Na2 Al1 Na1 28 82_545 133.95(9) ?
    Na2 Al1 Na1 25_544 82_545 46.05(9) ?
    Na2 Al1 Na1 16_545 82_545 58.13(7) ?
    Na2 Al1 Na1 14_554 82_545 121.87(7) ?
    O1 Al1 Na1 6 6 35.94(5) ?
    O1 Al1 Na1 47_544 6 80.49(8) ?
    O1 Al1 Na1 5 6 144.06(5) ?
    O1 Al1 Na1 48_544 6 99.51(8) ?
    Na2 Al1 Na1 28 6 133.95(9) ?
    Na2 Al1 Na1 25_544 6 46.05(9) ?
    Na2 Al1 Na1 16_545 6 121.87(7) ?
    Na2 Al1 Na1 14_554 6 58.13(7) ?
    Na1 Al1 Na1 82_545 6 74.52(12) ?
    O1 Al1 Na1 6 5 144.06(5) ?
    O1 Al1 Na1 47_544 5 99.51(8) ?
    O1 Al1 Na1 5 5 35.94(5) ?
    O1 Al1 Na1 48_544 5 80.49(8) ?
    Na2 Al1 Na1 28 5 46.05(9) ?
    Na2 Al1 Na1 25_544 5 133.95(9) ?
    Na2 Al1 Na1 16_545 5 58.13(7) ?
    Na2 Al1 Na1 14_554 5 121.87(7) ?
    Na1 Al1 Na1 82_545 5 105.48(12) ?
    Na1 Al1 Na1 6 5 180.00(12) ?
    O1 Al1 Na1 6 9 112.04(7) ?
    O1 Al1 Na1 47_544 9 42.59(6) ?
    O1 Al1 Na1 5 9 67.96(7) ?
    O1 Al1 Na1 48_544 9 137.41(6) ?
    Na2 Al1 Na1 28 9 46.05(9) ?
    Na2 Al1 Na1 25_544 9 133.95(9) ?
    Na2 Al1 Na1 16_545 9 121.87(7) ?
    Na2 Al1 Na1 14_554 9 58.13(7) ?
    Na1 Al1 Na1 82_545 9 180.0 ?
    Na1 Al1 Na1 6 9 105.48(12) ?
    Na1 Al1 Na1 5 9 74.52(12) ?
    B1 O1 Al1 . 9 128.59(12) ?
    B1 O1 Na1 . . 107.1(2) ?
    Al1 O1 Na1 9 . 117.00(8) ?
    B1 O1 Na1 . 90_445 121.89(16) ?
    Al1 O1 Na1 9 90_445 108.44(8) ?
    Na1 O1 Na1 . 90_445 22.18(18) ?
    B1 O1 Na2 . 15_455 119.5(2) ?
    Al1 O1 Na2 9 15_455 91.32(7) ?
    Na1 O1 Na2 . 15_455 83.85(18) ?
    Na1 O1 Na2 90_445 15_455 62.66(18) ?
    B1 O1 Na2 . 74 106.6(3) ?
    Al1 O1 Na2 9 74 78.04(18) ?
    Na1 O1 Na2 . 74 57.80(10) ?
    Na1 O1 Na2 90_445 74 72.03(7) ?
    Na2 O1 Na2 15_455 74 127.14(10) ?
    Na2 Cl1 Na2 28 51 109.5 ?
    Na2 Cl1 Na2 28 74 109.5 ?
    Na2 Cl1 Na2 51 74 109.5 ?
    Na2 Cl1 Na2 28 . 109.4710(10)
                                ?
    Na2 Cl1 Na2 51 . 109.4710(10)
                                ?
    Na2 Cl1 Na2 74 . 109.5 ?
    Na2 Cl1 Na1 28 . 125.3 ?
    Na2 Cl1 Na1 51 . 54.7 ?
    Na2 Cl1 Na1 74 . 54.7 ?
    Na2 Cl1 Na1 . . 125.3 ?
    Na2 Cl1 Na1 28 30 125.3 ?
    Na2 Cl1 Na1 51 30 54.7 ?
    Na2 Cl1 Na1 74 30 125.3 ?
    Na2 Cl1 Na1 . 30 54.7 ?
    Na1 Cl1 Na1 . 30 90.0 ?
    Na2 Cl1 Na1 28 9 54.7 ?
    Na2 Cl1 Na1 51 9 54.7 ?
    Na2 Cl1 Na1 74 9 125.3 ?
    Na2 Cl1 Na1 . 9 125.3 ?
    Na1 Cl1 Na1 . 9 90.0 ?
    Na1 Cl1 Na1 30 9 90.0 ?
    Na2 Cl1 Na1 28 58 125.3 ?
    Na2 Cl1 Na1 51 58 125.3 ?
    Na2 Cl1 Na1 74 58 54.7 ?
    Na2 Cl1 Na1 . 58 54.7 ?
    Na1 Cl1 Na1 . 58 90.0 ?
    Na1 Cl1 Na1 30 58 90.0 ?
    Na1 Cl1 Na1 9 58 180.0 ?
    Na2 Cl1 Na1 28 74 54.7 ?
    Na2 Cl1 Na1 51 74 125.3 ?
    Na2 Cl1 Na1 74 74 125.3 ?
    Na2 Cl1 Na1 . 74 54.7 ?
    Na1 Cl1 Na1 . 74 180.0 ?
    Na1 Cl1 Na1 30 74 90.0 ?
    Na1 Cl1 Na1 9 74 90.0 ?
    Na1 Cl1 Na1 58 74 90.0 ?
    Na2 Cl1 Na1 28 5 54.7 ?
    Na2 Cl1 Na1 51 5 125.3 ?
    Na2 Cl1 Na1 74 5 54.7 ?
    Na2 Cl1 Na1 . 5 125.3 ?
    Na1 Cl1 Na1 . 5 90.0 ?
    Na1 Cl1 Na1 30 5 180.0 ?
    Na1 Cl1 Na1 9 5 90.0 ?
    Na1 Cl1 Na1 58 5 90.0 ?
    Na1 Cl1 Na1 74 5 90.0 ?
_shelx_space_group_comment
;
The symmetry employed for this shelxl refinement is uniquely defined
by the following loop, which should always be used as a source of
symmetry information in preference to the above space-group names.
They are only intended as comments.
;
_shelx_estimated_absorpt_T_min     ?
_shelx_estimated_absorpt_T_max     ?
_shelx_hkl_file
;
  -1  -1  -1   -0.20    0.20
  -1  -1   1    0.00    0.10
  -1   1   1    0.20    0.20
   1  -1  -1   -0.10    0.20
   1   1   1    0.10    0.30
  -2   0   0  138.49    4.60
   0  -2   0  143.69    4.60
   0   2   0  129.79    4.60
   2   0   0  138.99    4.70
  -2  -2   0  910.01   28.00
  -2   0  -2  950.40   27.80
  -2   0   2  949.01   27.50
  -2   0   2  953.60   27.60
  -2   2   0  893.31   28.10
   0   2   2  944.71   28.00
   2  -2   0  947.81   28.20
   2  -2   0  928.81   28.10
   2   0   2  939.51   28.00
   2   2   0  934.91   28.00
   2  -2  -2 6439.76  191.58
   2   2   2 6721.93  191.98
   3   1   1   -0.50    0.70
   3   1  -1    0.30    0.50
   3   1  -1    0.00    0.70
   3  -1  -1    0.00    0.50
   3  -1   1    0.10    0.60
   3  -1  -1    0.40    0.70
   1  -3   1    0.70    0.50
   1   1   3   -0.10    0.40
   1   3   1   -0.50    0.70
   1  -3  -1    0.20    0.50
  -3  -1  -1    0.40    0.50
  -3  -1   1    0.30    0.40
  -3   1  -1    1.10    0.50
  -3   1   1   -0.10    0.40
  -3   1   1   -0.10    0.50
  -1  -3  -1    0.20    0.50
  -1  -3   1    0.20    0.40
  -1   3  -1   -1.10    0.60
  -1   3   1    2.30    0.80
  -1   1   3    0.40    0.30
  -1   1   3    0.00    0.30
  -3  -3  -1   -0.20    0.60
  -3  -3   1    0.80    0.50
  -3  -1  -3   -0.50    0.60
  -3  -1   3    0.90    0.40
  -3  -1   3    0.70    0.50
  -3   1   3   -0.30    0.40
  -3   1   3    0.10    0.60
  -3   3   1    0.10    1.20
  -1  -3   3   -0.10    0.30
  -1   3   3    0.40    0.80
   1  -3  -3    0.80    0.60
   1  -3   3    0.40    0.40
   1   3   3    0.00    0.80
   3  -3  -1    0.30    0.60
   3  -3   1    1.50    1.10
   3  -3   1    0.10    0.60
   3   1   3    1.10    0.90
  -3  -3  -3    0.80    0.90
  -3  -3   3   -0.30    0.40
  -3   3   3    1.10    1.20
   3  -3  -3    0.10    0.90
   3  -3   3    0.10    1.10
   3  -3   3    0.20    0.60
   3   3   3   -3.60    1.60
  -4   0   0 4152.18  115.89
   0  -4   0 4069.09  115.79
   4   0   0 3654.83  115.79
   4   0   0 3915.41  115.79
   0  -4   2 1213.28   35.90
   4   0   2 1182.98   36.60
   4  -2   0 1202.08   36.50
  -4   0   2 1258.67   36.10
  -2  -4   0 1223.18   36.30
   0   2   4 1199.18   35.90
   2  -4   0 1186.28   36.30
   4   0  -2 1184.98   35.30
   2   0   4 1205.48   35.90
   0  -4  -2 1170.98   36.20
  -4  -2   0 1204.48   36.20
  -4   0  -2 1148.09   36.20
   4  -2  -2  955.80   28.70
  -2   4   2  941.91   30.90
  -4  -2   2  981.20   28.80
  -4   2   2 1029.60   30.70
  -4   2   2  944.11   30.70
  -2  -4  -2  989.40   30.60
  -2  -4   2  997.90   28.80
  -2  -2  -4 1012.30   29.70
  -2   2   4  987.40   30.20
   2  -4  -2  917.11   29.00
   2  -4   2 1040.10   30.60
   2  -2   4  977.80   30.00
   2   2   4  880.31   29.00
   4  -2   2 1059.39   30.90
  -4   0   4 9956.70  286.07
   0  -4  -4 9912.31  285.87
   0   4   4 9518.85  286.77
   4  -4   0 9714.23  286.77
   4   0   4 9999.00  286.87
  -4  -4  -2  595.74   19.40
  -4  -4   2  572.24   17.90
  -4  -2  -4  609.74   19.00
  -4  -2   4  589.94   17.30
  -4   2   4  601.34   19.50
  -2  -4  -4  599.54   19.00
  -2  -4   4  558.34   17.10
  -2   4   4  578.74   19.80
   2  -4  -4  543.45   17.20
   2  -4   4  614.94   19.00
   2   4   4  507.05   18.60
   4  -4  -2  553.74   18.10
   4  -4   2  544.85   20.10
   4  -4   2  620.84   19.70
   4  -2   4  599.04   19.80
   4   2   4  548.85   18.80
  -4  -4  -4 7268.57  202.28
  -4  -4   4 7859.71  221.98
  -4   4  -4 7370.96  224.38
  -4   4   4 6470.15  203.18
   4  -4  -4 7566.54  225.18
   4  -4   4 6911.41  202.98
   4  -4   4 7009.70  202.28
   4   4  -4 6762.72  204.18
   4   4  -4 6931.21  203.78
  -1   1   5    0.60    0.50
  -1  -5  -1   -0.70    0.70
  -1  -5   1    0.40    0.60
  -5  -1  -1   -1.10    0.70
  -5  -1   1    5.00    1.10
  -5   1  -1    0.40    0.80
  -5   1   1    0.50    0.60
   5  -1  -1   -0.30    0.90
   5  -1   1   -0.30    0.60
   5   1  -1   -0.10    0.90
   1  -1   5   -0.30    0.40
   1   1   5   -0.50    0.60
   1  -5  -1    0.80    0.80
   1  -5   1    0.90    0.70
   3  -5   1 2325.77   69.09
   5  -3  -1 2313.47   70.29
  -5   1   3 2347.27   68.79
  -5   1   3 2244.98   68.99
  -5  -3   1 2382.06   70.09
  -3  -5  -1 2265.37   68.89
  -1   3   5 2198.98   68.59
  -3  -1   5 2351.46   68.59
  -3  -1   5 2385.16   68.59
   1  -5  -3 2319.17   69.99
   5  -1   3 2217.38   69.49
  -5  -1  -3 2359.06   68.79
  -1  -5   3 2406.06   69.69
   3   1   5 2393.06   70.29
  -5  -1   3 2370.46   69.79
   1  -5   3 2377.46   68.59
   3  -1   5 2316.17   68.59
  -3  -5   1 2349.76   70.19
  -5  -3  -1 2293.07   68.99
  -3   1   5 2350.36   68.09
   1   3   5 2299.37   70.19
   3  -5  -1 2272.77   70.29
  -1  -5  -3 2346.77   68.79
   5  -3   1 2283.97   69.09
   5   3  -1 2234.98   68.09
  -3   1   5 2370.36   67.99
   5  -3  -3   -0.90    1.60
   5  -3   3   -1.10    1.00
   3  -3   5    3.10    1.60
  -3  -3   5   -0.80    0.40
  -3  -5   3   -0.10    0.70
   3  -5   3    0.90    0.80
  -5  -3   3    0.70    0.70
  -5   3   3   -1.90    2.70
  -3  -5  -3   -0.70    1.20
  -5  -5  -1   -0.10    1.20
  -5  -5   1    1.20    1.10
  -5  -1  -5    2.60    2.80
  -5  -1  -5   -3.60    2.40
  -5  -1   5    1.30    0.80
  -5   1  -5    2.20    3.20
  -5   1  -5   -3.00    2.90
  -5   1  -5   -0.20    2.70
  -5   1   5    0.20    0.70
  -5   1   5   -1.90    1.80
  -5   5  -1    2.90    2.80
  -5   5   1    2.00    2.10
  -1  -5  -5   -4.90    2.20
  -1  -5  -5   -2.40    3.20
  -1  -5  -5   -2.90    2.40
  -1  -5   5   -0.90    0.70
  -1   5  -5   -1.60    2.60
  -1   5  -5   -1.20    3.30
   1  -5  -5   -3.40    2.60
   1  -5  -5    5.50    2.70
   1  -5   5    0.40    0.90
   1   5  -5    3.90    3.50
   1   5  -5   -0.80    3.10
   5  -5  -1   -0.30    1.60
   5  -5   1    1.10    1.30
   5  -1  -5   -0.90    3.10
   5  -1  -5    0.00    2.70
   5  -1   5    2.00    3.20
   5   1  -5    0.00    3.70
   5   1  -5    2.80    2.70
   5   5  -1    3.20    2.80
   5   5  -1    4.10    2.60
   5   5   1    4.00    3.50
   5   5   1    0.40    2.60
  -5  -5  -3   -3.50    1.70
  -5  -5  -3    0.60    3.20
  -5  -5   3    0.90    1.00
  -5  -3  -5    4.90    3.20
  -5  -3  -5   -5.30    2.20
  -5  -3  -5   -5.80    3.30
  -5  -3   5    0.80    0.90
  -5   3  -5    0.80    2.70
  -5   3  -5    0.90    2.80
  -5   3   5   -2.00    3.90
  -5   5  -3   -0.90    2.80
  -5   5  -3   -2.90    3.30
  -3  -5  -5   -1.20    2.90
  -3  -5  -5   -2.00    3.30
  -3  -5  -5   -3.60    3.00
  -3  -5  -5    0.50    2.80
  -3  -5   5    0.80    0.80
  -3   5  -5   -2.10    2.60
  -3   5  -5    0.70    2.40
   3  -5  -5    4.10    3.00
   3  -5  -5   -4.10    2.70
   3  -5   5   -0.90    3.20
   3  -5   5    1.40    1.00
   3   5  -5   -0.40    3.00
   3   5  -5    3.70    3.50
   3   5  -5   -1.20    2.90
   5  -5  -3   -4.90    3.10
   5  -5  -3    1.20    3.20
   5  -5  -3    3.00    3.10
   5  -5   3   -0.20    1.30
   5  -3  -5    5.20    3.10
   5  -3  -5   -3.30    2.60
   5  -3   5   -0.70    1.10
   5   3  -5   -1.10    2.60
   5   3  -5    2.80    2.70
   5   5  -3    2.30    2.80
   5   5  -3    1.90    3.40
   5   5  -3   -1.90    2.40
  -5  -5  -5    5.30    4.10
  -5  -5  -5   -5.30    2.70
  -5  -5  -5   -1.80    3.40
  -5  -5   5    0.20    1.10
  -5   5  -5    1.60    2.90
  -5   5  -5    1.70    2.90
   5  -5  -5   -3.40    2.80
   5  -5  -5    1.00    2.80
   5  -5   5    0.50    1.50
   5   5  -5    0.40    2.90
   5   5  -5   -1.70    3.50
   5   5  -5    2.10    2.40
  -6   0   0  355.76   13.00
   0  -6   0  380.76   13.00
   0   0   6  384.06   11.50
   6   0   0  372.06   13.00
  -2  -6   0  120.99    5.50
   2  -6   0  105.59    5.30
  -6   0   2  124.09    5.40
   2   0   6  114.99    4.80
   6  -2   0  109.49    5.50
   0   2   6  114.79    4.90
   0  -6   2  109.09    5.10
   6   2   0  109.29    5.30
  -6   0  -2  120.79    5.60
   6   0  -2  112.99    4.90
   0  -6  -2  119.19    5.50
  -6  -2   0  117.79    5.40
   2  -6  -2  866.41   27.10
   6  -2   2  684.33   22.90
  -6  -2  -2  684.63   22.80
  -2  -6  -2  707.73   22.90
  -2  -6   2  853.31   26.90
  -2   2   6  681.43   22.00
   2  -6   2  724.23   22.80
   2  -2   6  706.03   21.80
   2   2   6  821.42   26.90
   6  -2  -2  851.91   28.10
  -6   2   2  705.23   22.80
   0   4  -6  642.14   22.90
  -6  -4   0  653.93   21.50
   0  -6  -4  648.04   22.40
  -6   0  -4  622.94   22.40
   0   4   6  626.54   21.80
  -4  -6   0  655.13   21.50
  -4   6   0  630.74   22.50
   0  -4  -6  639.24   23.00
   0  -4  -6  619.24   22.30
   0  -4  -6  650.43   22.50
   0  -4   6  659.43   19.70
  -6   0  -4  645.44   22.50
  -4   0  -6  632.74   22.50
  -4   0  -6  636.24   22.40
  -4   0   6  655.53   20.00
  -4   0   6  675.23   20.30
  -6   0   4  677.33   21.00
   4   0  -6  636.04   22.30
   4   0   6  625.74   21.50
   6  -4   0  666.03   21.70
   6   4   0  619.54   23.00
   6   4   0  639.44   22.50
   4  -6   0  647.14   21.70
   4   6   0  623.34   22.40
   6   0  -4  620.04   23.00
   6   0  -4  632.04   22.30
   6   0  -4  632.24   22.60
   0  -6   4  673.63   20.80
   0   6  -4  645.44   23.00
   0   6  -4  626.24   22.80
   4   0  -6  634.54   23.00
  -4   0  -6  617.84   22.50
   0  -6  -4  633.64   22.90
  -2  -4  -6   97.69    7.00
   6  -4  -2  123.29    7.60
   6  -4  -2  117.59    7.50
  -2   4   6   96.89    6.50
   6   2  -4   91.69    8.10
   2   4  -6   98.89    7.00
  -4  -2   6  128.89    4.60
  -4   2  -6  108.99    8.70
  -4   2  -6  124.59    7.80
   4  -2  -6  107.59    7.20
   4   6  -2   95.99    7.10
   6   2  -4  100.19    7.70
   4   6  -2   94.09    6.70
   4   2   6  118.29    7.90
  -2  -6   4  125.89    5.40
  -2   6  -4  123.99    8.00
  -2   6  -4  120.59    8.10
   2  -6  -4  132.69    9.20
  -6  -2  -4   79.99    7.00
  -6  -2  -4  112.69    7.20
  -2  -4  -6  102.29    7.60
   4  -6   2   98.69    5.50
   2  -4   6  100.39    4.50
   4  -2  -6  115.29    8.30
   6   2  -4   93.29    6.80
  -6   2   4  102.99    5.20
  -4  -6  -2  102.39    5.50
  -6   2   4   94.89    7.30
  -6  -4   2  119.89    5.80
   2   4  -6   97.49    7.70
  -4  -2  -6   98.69    7.00
  -6  -4  -2   97.19    5.50
  -2  -6  -4   95.89    7.50
   6  -2  -4  131.19    8.40
   6  -2  -4  120.89    7.40
  -6   2  -4  115.09    7.40
  -4  -2  -6  105.29    7.80
  -4  -6   2  123.79    5.80
  -2  -6  -4   94.69    5.50
  -4  -2  -6  103.39    6.80
  -6   2  -4  116.49    7.70
  -6  -2   4  120.59    5.50
  -2  -4   6  124.99    4.40
   2   6  -4   90.29    7.00
   2   6  -4   98.29    6.90
  -2   4  -6  109.89    7.70
  -2  -6  -4   87.99    6.80
  -4   6  -2  146.19    9.70
  -6   2  -4  117.59    7.70
   6  -4   2  102.29    5.60
   6  -2  -4  114.29    7.30
  -6  -4  -2   95.89    6.80
   6   4  -2  101.99    7.20
   4   2  -6   96.49    7.50
   2   4   6  102.59    8.00
   4  -6  -2  113.29    6.20
   4  -6  -2  129.69    7.90
   4   2  -6   92.89    7.50
   2  -6   4   99.09    5.00
   2  -4  -6  118.29    7.50
  -4   2   6  105.19    5.50
   4  -2   6   91.09    6.30
   6   4  -2   88.89    7.00
  -2   4  -6  119.49    8.20
  -2   4  -6  111.49    7.80
   6   4  -4  373.76   15.00
   4   6  -4  368.06   15.40
   6   4  -4  375.26   15.10
   6   4  -4  356.86   15.30
  -4   6  -4  357.96   15.10
  -4  -4   6  381.56   12.20
  -4   4  -6  378.06   15.50
  -4   4  -6  359.46   15.10
   6  -4  -4  370.46   14.70
   6  -4  -4  356.76   14.80
  -4   6  -4  342.77   14.90
  -6  -4  -4  325.37   13.60
  -6  -4  -4  360.06   14.60
  -6  -4   4  392.56   13.30
  -6   4  -4  339.97   14.90
  -6   4  -4  369.36   15.20
  -6   4  -4  377.36   15.20
  -4  -6  -4  347.77   13.90
  -4  -6  -4  361.26   14.80
  -4  -6   4  364.96   13.10
  -4  -4  -6  341.27   16.00
  -4  -4  -6  367.16   14.60
   4   6  -4  371.56   15.10
   4   6   4  362.36   14.70
   6  -4  -4  368.36   15.40
  -4  -4  -6  355.46   14.40
   4  -4  -6  367.06   15.50
   4  -4  -6  372.66   14.80
   4  -4   6  372.96   13.20
   4   4  -6  344.47   14.90
   4   4  -6  342.57   15.50
   4   4  -6  372.76   14.90
   4   6  -4  341.07   14.70
   6  -4   4  376.76   14.00
  -4   4  -6  357.86   15.00
  -4   6  -4  381.66   15.40
   4  -6  -4  373.46   15.40
   4  -6   4  370.66   13.70
  -6  -6   0   14.90    2.60
  -6   0  -6   19.60    3.70
  -6   0  -6   16.60    3.60
  -6   0  -6   26.80    4.50
  -6   0   6   21.90    2.60
  -6   6   0   17.00    3.50
   0  -6  -6   15.70    3.80
   0  -6  -6   18.30    3.60
   0  -6  -6   23.90    3.80
   0  -6   6   19.30    2.30
   0   6  -6   16.10    4.30
   0   6  -6   16.70    3.90
   0   6  -6   18.20    4.10
   6  -6   0   12.60    3.00
   6   0  -6   18.40    3.70
   6   0  -6   15.80    3.70
   6   0  -6   17.10    3.70
   6   6   0   13.20    2.90
   6   6   0   18.20    3.50
   6   6   0   22.40    4.40
  -6  -6  -2 2470.55   74.89
  -6  -6  -2 2346.87   74.69
  -6  -6   2 2490.95   74.29
  -6  -2  -6 2457.35   75.69
  -6  -2  -6 2418.76   74.99
  -6  -2   6 2470.45   72.89
  -6   2  -6 2423.36   75.09
  -6   2  -6 2393.46   75.39
  -6   2  -6 2409.46   75.09
  -6   6  -2 2368.86   75.29
  -6   6   2 2469.05   75.39
  -2  -6  -6 2468.25   76.09
  -2  -6  -6 2412.66   74.99
  -2  -6  -6 2544.25   75.59
  -2  -6   6 2609.54   72.79
  -2   6  -6 2429.76   75.79
  -2   6  -6 2428.26   75.79
  -2   6  -6 2460.75   75.69
   2  -6  -6 2483.25   76.09
   2  -6  -6 2511.55   74.99
   2  -6   6 2526.15   73.79
   2   6  -6 2350.66   75.09
   2   6  -6 2369.06   75.89
   2   6  -6 2479.05   76.19
   2   6   6 2338.17   74.29
   6  -6  -2 2385.46   74.39
   6  -6  -2 2343.97   74.99
   6  -6  -2 2389.46   74.49
   6  -6  -2 2391.76   75.29
   6  -6   2 2459.15   74.99
   6  -2  -6 2449.66   76.19
   6  -2  -6 2414.96   74.99
   6  -2  -6 2389.36   74.99
   6   2  -6 2427.06   76.09
   6   2  -6 2486.35   75.09
   6   2  -6 2426.96   75.79
   6   6  -2 2445.16   75.99
   6   6  -2 2408.46   75.59
   6   6  -2 2402.06   75.59
   6   6   2 2439.46   75.19
  -6  -6  -4  781.62   28.20
  -6  -6  -4  793.92   28.70
  -6  -6   4  799.92   26.30
  -6  -4  -6  856.11   29.50
  -6  -4  -6  796.72   28.10
  -6  -4   6  796.62   25.40
  -6   4  -6  772.52   27.40
  -6   4  -6  713.33   28.90
  -6   4  -6  782.62   27.90
  -6   6  -4  859.81   31.60
  -6   6  -4  773.42   27.60
  -4  -6  -6  827.92   29.00
  -4  -6  -6  817.22   28.40
  -4  -6  -6  834.52   28.30
  -4  -6   6  789.22   25.30
  -4   6  -6  802.22   29.20
  -4   6  -6  794.42   28.00
   4  -6  -6  803.02   27.40
   4  -6   6  811.42   27.40
   4   6  -6  796.52   28.80
   4   6  -6  825.82   29.30
   6  -6  -4  786.42   27.90
   6  -6  -4  794.92   27.30
   6  -6  -4  738.73   27.20
   6  -6   4  797.22   28.00
   6  -4  -6  776.52   29.40
   6  -4  -6  786.02   28.00
   6  -4  -6  778.02   27.40
   6  -4   6  836.52   27.90
   6   4  -6  890.71   32.40
   6   4  -6  814.72   28.00
   6   4  -6  824.02   29.20
   6   4  -6  811.82   30.70
   6   6  -4  789.32   28.80
   6   6  -4  845.52   32.30
   6   6   4  741.43   29.50
  -6  -6  -6 3223.08  101.89
  -6  -6  -6 3281.37  102.19
  -6  -6  -6 3312.67  102.49
  -6  -6   6 3321.67   98.99
  -6   6  -6 3307.57  101.89
  -6   6  -6 3277.67  101.09
   6  -6  -6 3243.18  101.89
   6  -6  -6 3342.97  100.69
   6  -6  -6 3236.38  100.79
   6  -6   6 3425.46  102.39
   6   6  -6 3429.06  103.29
   6   6  -6 3353.96  103.09
   6   6  -6 3377.26  103.49
  -1  -1  -7    3.40    2.80
  -7   1   1   -1.50    1.10
  -1  -7  -1    0.10    1.20
  -1  -7   1   -0.10    1.10
   7   1  -1    2.70    2.30
   7   1  -1    0.30    2.00
   7   1   1    0.70    1.60
  -7   1  -1   -0.40    1.40
  -1  -1  -7   -0.70    2.50
  -1   1  -7    0.70    2.60
  -1   1   7    0.20    1.00
  -1   7  -1   -4.00    3.00
   1  -7  -1    1.00    1.30
   1  -7  -1    6.60    3.20
   1  -1  -7   -0.20    2.40
   1  -1  -7    4.70    3.00
   1  -1   7    2.20    1.00
   1   1   7   -0.80    1.30
   1   7  -1    6.10    3.20
   7  -1  -1    1.90    3.20
   7  -1  -1   -0.10    2.30
   7  -1   1   -1.40    1.40
   7  -1   1    1.10    2.50
  -7  -1  -1    1.40    1.30
  -7  -1   1   -0.20    1.10
   1  -7  -3  713.63   25.30
   3   7  -1  727.43   25.00
   3  -7   1  736.83   24.10
  -7  -1  -3  711.43   24.90
   3  -1  -7  692.33   25.00
  -1  -7   3  744.53   23.60
  -1   7  -3  741.93   25.30
  -3   7   1  732.83   25.10
   1   3  -7  726.33   25.30
  -3   1  -7  693.03   24.90
  -3   1  -7  726.93   25.20
  -3   1  -7  698.93   25.00
  -3  -7  -1  733.33   24.10
   3   1   7  684.93   23.70
   3  -1  -7  701.33   24.80
  -1   3   7  709.43   23.70
   1   3  -7  696.53   25.10
  -1   7  -3  685.23   25.20
  -1   7  -3  697.83   25.20
   7  -1   3  666.33   24.50
   7   1  -3  713.73   24.80
   7  -3  -1  702.83   24.90
   7  -1   3  727.13   24.30
   3  -1  -7  759.42   26.60
   7  -3  -1  699.03   23.90
  -7   1   3  746.33   23.90
   3   7  -1  698.83   25.00
  -1  -3  -7  696.23   24.80
   1  -7  -3  703.13   23.90
  -7  -3   1  723.73   23.90
   3   1  -7  707.43   25.80
   3  -7  -1  680.33   24.80
   3   1  -7  680.23   24.60
  -3   7  -1  705.93   25.00
  -3   7  -1  742.83   25.30
   1  -3  -7  717.23   24.80
   3  -1   7  745.73   23.50
  -7   1  -3  730.73   24.90
  -3   1   7  755.52   22.80
   7  -1  -3  723.53   25.00
   1  -7   3  737.63   23.70
  -3  -1  -7  739.63   25.00
   3  -7  -1  720.03   24.10
   7  -3   1  718.43   24.20
   7   3  -1  706.63   25.00
   7   3  -1  722.23   25.30
   7   3  -1  653.83   24.60
  -3  -1  -7  692.23   25.00
  -1   3  -7  762.02   26.00
  -7   1  -3  728.43   24.70
   7  -1  -3  701.93   25.30
  -7  -1   3  743.63   23.80
  -3  -7   1  776.62   24.10
   1   7  -3  724.03   25.40
   1   7  -3  703.23   25.30
   1   3   7  724.33   26.00
  -1  -7  -3  717.13   25.40
   1  -3  -7  713.13   24.90
   7  -1  -3  742.33   24.90
  -1  -7  -3  745.23   24.10
  -7  -3  -1  762.22   24.20
   3   7   1  727.13   24.90
   7  -3  -3   -0.30    3.40
   7  -3  -3    3.50    2.60
   7  -3   3    0.00    1.70
   3   7  -3    3.90    2.90
   7  -3  -3   -2.50    2.50
  -7   3  -3   -2.60    3.00
   3   7   3    3.40    2.70
  -7  -3  -3    1.20    2.20
  -7  -3  -3   -2.10    2.60
  -7  -3   3   -0.40    1.10
  -3   7  -3    0.70    3.00
  -3   7  -3    1.00    2.70
   3  -7  -3   -2.20    2.80
   3  -7  -3   -1.30    2.70
   3  -7   3    4.60    1.70
   3  -3  -7    2.20    3.00
   3  -3  -7   -2.60    2.40
   7   3  -3    1.50    2.60
   7   3  -3    0.60    2.40
  -3  -3  -7   -0.60    2.30
  -3  -3  -7    4.40    2.70
  -3   3  -7    1.80    4.70
  -3   3  -7    1.00    2.80
  -7   3  -3    4.10    2.40
   3  -3   7    1.90    2.40
   3   3  -7    0.00    3.00
   3   3  -7   -2.90    4.30
   3   3  -7    1.50    4.50
   3   3  -7   -3.50    2.90
   3   7  -3   -1.30    2.30
   3   7  -3    3.80    2.60
  -3  -7  -3   -1.40    2.20
  -3  -7   3    1.00    1.20
  -3   3  -7   -5.50    4.30
  -3   3   7    0.10    3.10
  -3   7  -3    2.70    2.80
  -3   3  -7   -1.20    2.60
   3  -3  -7    5.40    2.90
   7  -5  -1  567.54   20.70
  -1  -5  -7  550.84   20.20
   1  -7  -5  545.55   20.80
  -7   1   5  564.64   19.00
  -5  -7  -1  563.34   19.70
   7  -5  -1  514.85   20.70
  -7  -1  -5  550.64   20.30
  -7  -1  -5  523.95   20.00
   1  -5   7  548.65   17.80
   1   5  -7  496.75   20.30
   1   5  -7  530.75   21.10
   1   5  -7  562.74   20.60
  -5   1  -7  552.24   20.80
  -1  -7   5  553.24   18.60
  -1   7  -5  533.75   20.80
   5  -7   1  526.95   19.60
   5   7  -1  534.65   20.40
  -7  -5   1  534.25   19.50
  -7  -5   1  515.25   19.90
  -7   5  -1  551.74   20.40
   5  -1  -7  557.44   20.50
   7   5   1  539.45   20.80
   7  -1   5  549.25   20.40
   7   1  -5  568.24   20.90
   7   1  -5  540.85   20.00
   7   1  -5  557.44   20.60
  -5  -1   7  575.44   17.90
  -5  -1   7  541.85   18.30
   7  -5  -1  509.95   19.80
  -5   1  -7  544.75   20.60
  -1  -5  -7  519.75   19.90
  -5   1  -7  544.05   20.30
   7   5   1  546.65   20.40
   7   5   1  533.55   20.80
  -1  -5  -7  534.15   20.80
   5   7  -1  527.95   20.40
  -5   7   1  538.15   20.30
   5  -1  -7  535.15   20.10
  -1   7  -5  547.95   21.00
  -1   7  -5  567.24   20.90
   5  -1  -7  557.54   21.10
   1  -7  -5  553.84   20.20
   5  -1  -7  572.54   20.40
   1  -7   5  566.44   18.70
  -1  -7  -5  545.45   20.00
  -1  -7  -5  574.44   21.00
  -1  -5   7  570.64   17.50
   5  -7  -1  551.54   21.10
   7  -5   1  523.55   19.70
   7   5  -1  542.15   20.60
  -1   5  -7  558.74   20.70
  -1   5  -7  571.44   21.10
  -1   5  -7  529.85   20.60
  -5   7  -1  555.54   20.70
  -5   7  -1  498.65   20.60
  -1  -7  -5  537.75   20.00
   5  -7  -1  533.35   19.80
   7   5  -1  526.45   20.20
  -7   5   1  532.05   20.00
  -5   1   7  520.35   19.00
   5   7   1  550.94   20.40
   5   7   1  522.25   20.70
   7  -1  -5  550.64   21.10
   7  -1  -5  563.94   20.40
   1   7  -5  516.35   20.20
  -5  -1  -7  540.25   20.50
  -5  -1  -7  534.15   20.10
  -5  -1  -7  545.55   20.10
   1  -5  -7  555.54   20.20
   5   1  -7  551.54   21.00
   5   1  -7  558.34   20.00
   5   1  -7  548.05   20.30
   1  -5  -7  536.05   21.00
  -5  -7   1  544.85   19.50
  -7  -5  -1  524.25   19.70
   7   5  -1  541.75   20.30
  -7  -1   5  558.34   18.80
   7  -1  -5  564.74   20.60
  -7   1  -5  564.34   20.40
   1   7  -5  534.85   21.00
   1   7  -5  568.14   21.00
   1   7  -5  539.85   20.70
  -7  -5  -1  547.15   19.50
  -7   1  -5  530.85   20.40
  -7   1  -5  552.74   20.40
   7   3  -5  389.96   18.30
  -3   7  -5  428.66   17.20
  -3   7  -5  414.56   17.00
  -7  -5   3  397.16   15.20
  -3   7  -5  400.16   16.80
   7   3  -5  380.66   16.00
  -7  -3  -5  404.06   16.30
   5   7  -3  417.46   16.90
   5   7  -3  415.56   17.00
   3  -5   7  431.46   14.90
   5   7  -3  404.26   16.80
   7   3  -5  389.36   16.70
  -5  -7  -3  401.06   16.00
  -5  -7  -3  385.36   16.20
  -5   3  -7  399.16   16.70
  -5   3  -7  401.46   16.80
   3   7   5  415.36   16.20
   5  -3  -7  412.66   17.30
   5  -3  -7  427.16   16.60
   5  -3  -7  385.46   16.40
   7  -5  -3  419.26   16.30
   3  -7  -5  410.66   17.00
   5  -7   3  405.36   15.80
  -7   5  -3  411.76   16.40
   7  -3   5  419.36   16.00
   7   3  -5  402.76   16.90
  -7   5  -3  370.96   16.20
  -5   3  -7  397.56   16.60
   3   5  -7  381.96   16.90
   3   5  -7  396.06   16.70
  -5  -3   7  416.16   13.70
  -3  -5  -7  403.86   16.70
   7   5   3  403.86   16.40
  -7  -3  -5  412.76   16.60
   7  -5  -3  404.76   16.90
  -3  -5  -7  443.86   16.70
   7  -5  -3  401.26   16.50
   3  -7  -5  386.86   16.10
  -3  -7   5  410.16   14.70
   3   5  -7  367.86   16.20
  -7   5  -3  414.76   16.80
  -3  -5  -7  417.76   16.30
   7  -3  -5  409.06   16.30
   7  -5   3  405.96   16.10
   5   7   3  404.96   16.30
   7  -3  -5  406.76   16.60
  -7   5   3  397.46   16.10
  -5  -3  -7  428.76   17.00
   7   5  -3  390.66   16.70
  -7   3  -5  409.26   16.80
  -7   3  -5  416.46   16.50
   5   3  -7  387.06   16.60
   7  -3  -5  414.56   17.20
   5  -7  -3  419.76   16.60
   5   3  -7  411.36   16.70
  -7  -5  -3  410.76   16.20
  -3   5  -7  404.96   16.90
   5   3  -7  399.46   16.20
   5   3  -7  394.56   18.10
   7   5  -3  455.25   17.40
  -5  -3  -7  410.66   16.20
   3  -5  -7  397.06   16.10
   3   7  -5  420.26   16.70
   3   7  -5  407.76   17.10
   3   7  -5  422.66   17.00
   7   5  -3  407.06   16.80
  -3  -7  -5  419.06   17.00
  -3  -7  -5  389.66   16.10
  -3  -7  -5  398.16   16.30
  -7  -3   5  428.66   15.00
   3  -5  -7  412.86   17.30
  -3  -5   7  426.76   13.50
   3  -5  -7  415.36   16.30
  -3   5  -7  377.66   16.30
  -5  -7   3  400.06   15.20
  -5   7  -3  413.76   17.00
  -5   7  -3  415.06   16.70
  -7   3  -5  411.96   16.40
   3  -7   5  419.46   15.40
   5  -7  -3  406.26   16.70
   5  -7  -3  377.86   16.10
  -3   5  -7  429.36   17.00
   5  -7  -5   -0.40    3.70
   5  -5  -7   -1.30    2.70
   5   5  -7    1.90    2.80
   5  -5  -7   -0.30    6.60
  -7  -5   5    1.90    1.90
  -7   5  -5   -4.10    4.60
  -5   5  -7    2.50    2.80
   5   7  -5   11.80    3.70
   5  -7  -5    1.20    2.70
   5   7  -5    2.10    2.70
   5   7   5    0.00    2.50
   7  -5  -5   -8.80    2.70
   7  -5  -5   -0.20    2.80
   7  -5   5   -1.40    3.10
   7   5  -5   -3.20    2.60
   7   5  -5    3.80    4.10
   7   5  -5    0.80    2.90
  -5   5  -7    0.50    6.80
  -7   5  -5    4.40    3.10
   5  -5   7   -2.30    2.10
  -5   7  -5    2.70    2.30
  -5  -7  -5    2.80    3.60
   5  -5  -7    0.30    2.30
  -5  -5  -7    4.00    3.10
  -5  -5   7    0.20    1.40
  -7  -5  -5    1.30    4.50
  -7   5  -5    0.80    2.90
  -5   5  -7    2.30    2.60
   5   5  -7    0.70    2.60
   5   7  -5    0.60    3.00
  -7  -5  -5    1.10    3.10
  -7  -5  -5   -9.50    4.80
   5   5  -7   22.30    5.70
  -5  -7  -5   -3.80    3.60
  -5  -7   5    0.90    1.80
  -5  -5  -7   -2.30    2.50
   5  -7  -5    1.00    4.40
   5  -7   5   -0.40    2.30
  -5   7  -5    4.30    3.00
  -5  -5  -7   -4.60    4.20
  -5  -7  -5    0.10    3.00
  -7  -7  -1    1.40    3.40
  -7  -7  -1   -2.50    4.50
  -7  -7   1   -1.60    2.40
  -7  -1  -7    1.80    2.50
  -7  -1  -7    2.10    2.90
  -7  -1   7    2.90    1.80
  -7   1  -7    3.40    3.20
  -7   1  -7    4.00    3.00
  -7   1  -7    2.30    2.50
  -7   7  -1   -0.30    2.40
  -7   7   1    5.10    3.00
  -1  -7  -7    2.60    2.70
  -1  -7  -7   -0.20    2.80
  -1  -7  -7   -1.80    2.60
  -1  -7   7    0.40    1.70
  -1   7  -7   -1.40    3.60
  -1   7  -7   -2.40    2.60
  -1   7  -7   -3.50    2.60
   1  -7  -7    0.60    3.00
   1  -7  -7   -2.10    2.90
   1  -7   7    0.50    1.70
   1   7  -7   -2.20    4.70
   1   7  -7   -2.20    4.90
   1   7  -7    1.70    2.50
   1   7  -7    2.90    3.00
   1   7   7    0.40    4.80
   7  -7  -1    5.60    5.00
   7  -7  -1    0.00    2.50
   7  -7   1   -3.20    4.20
   7  -1  -7    1.20    3.20
   7  -1  -7    7.20    2.90
   7  -1  -7   -1.50    3.20
   7   1  -7    0.80    2.50
   7   1  -7    1.00    2.60
   7   1  -7   -2.00    3.00
   7   7  -1    0.50    2.50
   7   7  -1   -2.10    2.50
   7   7  -1    1.40    4.20
   7   7   1    0.50    2.40
   7   7   1    1.70    4.40
  -7  -7  -3    3.90    3.70
  -7  -7   3    2.30    2.40
  -7  -3  -7    0.50    2.70
  -7  -3  -7    1.00    3.10
  -7  -3   7    0.30    2.00
  -7   3  -7   -1.60    3.50
  -7   3  -7    2.20    2.50
  -7   3  -7    1.40    2.60
  -7   7  -3    1.80    2.80
  -7   7   3    1.60    2.50
  -3  -7  -7    0.20    3.00
  -3  -7  -7   -0.60    2.70
  -3  -7  -7    0.50    2.70
  -3  -7   7    1.90    1.90
  -3   7  -7    2.70    3.10
  -3   7  -7    6.10    3.10
  -3   7  -7    4.50    3.10
   3  -7  -7    0.00    2.70
   3  -7  -7    2.30    2.90
   3  -7   7    3.00    2.20
   3   7  -7    4.30    3.60
   3   7  -7   -3.60    2.80
   3   7  -7    2.10    3.30
   3   7   7    3.00    2.90
   7  -7  -3    4.90    3.70
   7  -7  -3   -1.50    3.40
   7  -7  -3   -2.10    2.80
   7  -7   3    0.70    3.70
   7  -3  -7    0.80    3.10
   7  -3  -7    2.50    1.90
   7  -3  -7    0.80    3.40
   7  -3   7   -2.70    2.50
   7   3  -7    2.00    3.00
   7   3  -7   -0.10    3.10
   7   3  -7    0.60    3.20
   7   7  -3    0.60    2.60
   7   7  -3   -6.70    3.20
   7   7  -3   -6.40    2.80
   7   7   3    1.60    2.60
  -7  -7  -5   -2.50    3.40
  -7  -7  -5   -5.90    3.00
  -7  -7   5    0.30    2.70
  -7  -5  -7   -2.20    2.60
  -7  -5  -7   -2.40    3.30
  -7  -5   7   -0.50    2.40
  -7   5  -7   -5.90    5.00
  -7   5  -7   -2.20    2.80
  -7   5  -7   -3.00    2.50
  -7   7  -5   -2.00    2.90
  -7   7  -5   -1.20    3.30
  -7   7   5    1.50    2.80
  -5  -7  -7    1.10    3.70
  -5  -7  -7   -0.10    3.00
  -5  -7  -7   -0.70    2.90
  -5  -7   7   -0.70    2.20
  -5   7  -7   -0.40    2.80
  -5   7  -7   -5.60    2.60
   5  -7  -7   -1.70    2.70
   5  -7  -7   -1.80    2.90
   5  -7   7   -0.60    3.30
   5   7  -7   -0.40    3.00
   5   7  -7   -2.90    3.30
   5   7  -7   -5.60    2.50
   5   7   7   -0.20    2.50
   7  -7  -5   -0.60    3.00
   7  -7  -5    0.20    3.00
   7  -7  -5    5.90    3.60
   7  -7   5   -3.60    4.30
   7  -5  -7    3.20    3.30
   7  -5  -7   -1.30    2.70
   7  -5  -7   -2.40    4.20
   7  -5   7    4.10    3.90
   7   5  -7    0.50    3.30
   7   5  -7    6.80    5.70
   7   5  -7    1.80    2.90
   7   7  -5   -1.70    2.70
   7   7  -5    1.00    3.70
   7   7  -5   -1.00    3.20
   7   7   5   -0.30    2.40
  -7  -7  -7   -2.30    4.30
  -7  -7  -7   -0.10    2.90
  -7  -7  -7   -0.40    4.20
  -7   7  -7   -4.20    3.20
  -7   7  -7    1.10    3.30
   7  -7  -7   -4.30    3.90
   7  -7  -7    2.00    2.80
   7  -7  -7    0.10    5.60
   7   7  -7    0.20    3.10
   7   7  -7   -2.20    4.20
   7   7  -7   -0.70    3.30
   7   7   7    0.70    3.20
  -8   0   0 5132.19  147.99
   0  -8   0 4718.63  147.29
   0   0  -8 4911.71  148.19
   0   0  -8 4950.00  148.19
   0   0  -8 4819.52  148.29
   0   0   8 5133.29  145.49
   0   8   0 5242.58  150.88
   0   8   0 4889.51  148.39
   8   0   0 4918.61  147.39
   8   0   0 4975.70  148.39
  -2   8   0  109.09    8.50
  -2  -8   0  116.39    6.30
  -2   8   0  121.79    7.60
  -8   0  -2  106.59    6.60
  -8   0   2  123.09    6.40
   0  -2  -8  115.39    8.30
   2  -8   0  107.89    6.30
   2  -8   0  106.59    7.90
   2   8   0  110.29    7.30
   2   8   0  100.79    8.60
   8   0  -2  105.49    7.70
   8   2   0  114.89    8.10
   8   2   0  119.79    7.50
   0  -2  -8  119.59    7.30
   0  -2  -8  122.09    7.20
   0   2  -8   98.19    7.80
  -2   8   0  109.09    7.80
   8   0  -2  116.29    7.40
   8   0   2  115.49    6.90
   0   2  -8  112.19    7.40
   0   2  -8  108.49    7.70
   0   2   8  105.39    5.90
   2   0  -8  109.69    7.50
   2   0   8  114.09    5.90
   8  -2   0  126.69    8.20
   8  -2   0  132.29    7.50
   8   2   0  108.49    8.00
   8   2   0  101.99    8.40
   0   8  -2  113.59    7.50
  -8  -2   0  108.89    6.30
  -2   0  -8  123.79    7.80
  -2   0  -8  116.49    7.30
  -2   0  -8  110.29    7.30
  -2   0   8  116.79    4.50
   0  -8  -2  123.19    6.70
   0  -8  -2  114.79    7.50
   0  -8   2  128.69    6.30
   0   8  -2  125.29   10.60
   8   0   2  111.99    7.30
   0   8  -2  115.29    7.80
   0   8   2  114.29    8.00
   2   0  -8  104.49    7.90
   2   0  -8  113.09    7.30
   8   2  -2  968.70   32.90
   2  -8   2  921.81   32.40
   2  -2  -8  969.90   33.10
   2  -2  -8  992.50   32.60
   2  -2  -8  974.50   32.40
   2  -2   8 1023.20   30.60
   2   2  -8  930.81   32.70
   2   2  -8  951.60   32.30
   2  -8   2  967.70   31.80
   2   2  -8 1018.20   33.50
   2   8  -2 1011.40   33.20
   2   8  -2  987.60   33.20
   2   8   2  950.20   32.30
   8  -2  -2  971.00   33.30
   8  -2  -2  947.11   32.70
   8  -2   2  973.00   32.20
   8  -2   2 1009.80   32.80
  -8  -2  -2  936.51   31.90
  -8  -2  -2  976.70   32.70
  -8  -2   2 1015.60   31.80
  -8   2  -2  914.11   32.20
  -2  -8  -2  944.91   32.00
  -2  -8   2  978.30   31.50
  -2  -2  -8  997.40   33.00
  -2  -2  -8  980.00   32.70
  -2  -2  -8  960.10   32.10
  -2   2  -8  925.11   32.20
   8   2  -2 1001.40   33.10
   2   2  -8  917.81   32.50
  -2   2  -8  950.30   32.60
  -2   2  -8  968.00   32.50
  -2   8  -2  981.90   32.80
  -2   8  -2  956.90   32.90
  -2   8  -2  967.70   33.00
   2  -8  -2  955.40   31.70
   2  -8  -2  980.30   32.80
   8   2   2  992.60   32.60
  -4   0  -8 3644.14  110.69
   0  -8  -4 3648.03  111.09
   0  -8  -4 3529.55  109.39
   0  -8   4 3778.52  109.19
   0   8  -4 3571.04  110.39
   0   8  -4 3721.23  111.29
   4   0  -8 3649.44  111.09
   4   0  -8 3794.52  110.29
   4   0  -8 3569.24  109.69
   4   0  -8 3516.25  109.79
  -8   0  -4 3692.33  110.49
  -8   0  -4 3534.15  109.79
  -8   0   4 3734.33  109.49
  -4  -8   0 3629.44  109.79
  -4   8   0 3785.12  110.79
  -4   8   0 3435.66  109.89
   0  -4  -8 3629.74  110.89
   0  -4  -8 3717.93  110.39
   0  -4   8 3738.23  106.89
  -4   0  -8 3605.04  110.49
  -4   0  -8 3688.93  110.39
  -4   0   8 3613.94  107.69
  -8   4   0 3564.14  109.99
   8  -4   0 3415.36  109.69
  -8  -4   0 3707.03  109.79
  -8  -4   0 3624.74  109.89
   8   4   0 3723.03  110.39
   8   4   0 3682.63  110.49
   4   8   0 3572.94  110.29
   8   0  -4 3656.03  110.99
   8   0  -4 3750.02  110.39
   8   0  -4 3704.13  110.89
   8   0   4 3545.45  109.49
   4  -8   0 3672.53  109.99
   4  -8   0 3466.45  109.69
   4   8   0 3633.44  110.59
   8  -4   0 3729.73  110.79
   8   4   0 3619.24  110.49
   0   4  -8 3660.43  110.39
   0   4  -8 3654.93  110.59
   0   4  -8 3710.53  110.39
   2  -8  -4   90.89    6.80
  -2  -4  -8   86.59    6.50
  -8   4  -2   77.59    6.90
   2   8   4   83.29    6.80
   8   4   2   78.99    7.30
   4  -2  -8   82.49    6.40
  -4  -2   8   90.29    3.80
  -4   2  -8   82.19    6.70
   4  -2  -8   82.19    7.10
   4   8  -2  104.59    7.30
   2  -4   8   83.19    6.10
  -8  -2  -4   90.99    6.60
  -8  -2  -4  117.29    9.70
  -8  -4   2   78.09    5.50
  -8   4  -2   80.19    7.00
   2   4  -8   87.89    7.60
   2   4  -8   98.39    8.20
   2   4  -8  102.69    7.90
  -4   2  -8  103.09    7.50
  -4  -8  -2   80.69    6.40
  -4   2  -8   88.69    6.70
   4  -2  -8   81.49    6.80
   4  -2  -8   97.49    8.60
  -4   8   2   94.59    6.90
  -2  -4  -8   79.19    7.40
   8  -4  -2   85.69    7.60
   8  -4  -2   88.19    6.60
  -2   8  -4   83.69    7.40
  -2   8  -4  100.39    7.50
  -2   8  -4   89.09    7.10
   2  -4   8   96.69    4.90
   8   4   2   84.69    6.50
   4  -8   2   87.49    6.10
   8   2  -4   91.89    6.90
   4   8  -2   93.19    7.20
  -2  -8   4   93.69    5.50
   8  -2   4   81.39    6.30
   8  -2   4   96.59    7.00
   8   2  -4   92.19    7.10
  -2  -4  -8  102.09    6.80
   2   4  -8   90.79    7.10
   2   4  -8   72.69    7.10
  -4  -8   2   87.09    5.70
  -2  -8  -4   92.79    7.10
   8   4  -2   96.09    7.20
   8  -2  -4   92.29    7.20
   2   8  -4   89.89    9.00
   2   8  -4   90.99    7.30
  -4  -2  -8   91.79    6.60
  -2   4  -8   76.29    7.80
  -8   2  -4   78.69    7.10
  -8   2  -4   80.79    6.70
   4  -8  -2   91.99    7.30
   4   8   2   83.49    6.50
   8  -2  -4   83.49    6.50
   8  -2  -4   89.79    6.80
   8  -4   2   87.49    6.90
   8  -4   2   88.49    6.60
   8   4  -2   89.89    7.30
   8   4  -2  101.69    7.90
   8   2   4   90.69    7.60
   2  -8   4  104.29    6.10
  -8  -4  -2   94.19    6.80
  -2   4  -8   76.19    7.20
  -8   4   2   89.29    7.60
   2  -4  -8   96.19    6.70
   2  -4  -8   76.09    6.20
  -4   8  -2   85.19    6.80
  -4   8  -2   75.59    7.00
   4   2  -8  119.59    7.70
   4   2  -8   91.19    7.00
   4   2  -8   85.79    7.20
  -8   2  -4   79.79    6.50
   2   8  -4   86.59    6.80
   2  -4  -8   85.09    7.10
  -2   4  -8   83.89    6.90
  -2   4  -8   93.19    7.10
  -8  -2   4   83.19    5.40
  -8   4  -4 6387.56  178.08
  -8   4  -4 5900.41  175.38
  -8  -4  -4 6021.80  174.38
   4   4  -8 6016.60  175.08
  -4  -4  -8 5727.03  173.88
  -4  -4   8 5810.52  174.38
  -4   4  -8 5669.73  174.98
  -8  -4   4 5918.11  174.88
   4   8  -4 5857.01  174.58
  -8   4  -4 5805.12  175.48
  -8   4   4 5578.64  173.08
   4   8   4 5901.31  175.78
   8  -4  -4 6009.90  175.98
   8  -4  -4 5826.32  176.28
   8  -4   4 5888.11  174.28
   8   4  -4 5884.01  175.08
   8   4  -4 5771.92  173.88
   8   4  -4 6034.80  175.08
  -4  -4  -8 5760.52  173.48
  -4  -4  -8 5836.62  174.48
   4  -8   4 5780.52  174.38
   4   8  -4 5874.51  175.18
   4   8  -4 5888.61  174.98
   4  -4   8 5769.82  172.48
  -4   4  -8 5949.90  176.98
  -4   4  -8 6006.20  176.38
   4  -4  -8 5807.12  177.18
  -4  -8  -4 5855.31  174.98
  -4  -8  -4 5665.43  173.08
  -4  -8   4 5841.72  174.68
   4  -8  -4 5672.13  174.68
   4   4  -8 5706.23  172.88
  -4   8  -4 5895.91  176.68
  -4   8  -4 6058.89  176.78
   4  -8  -4 5750.92  176.48
   4  -4  -8 6038.10  176.18
   4  -8  -4 5648.33  174.98
   4   4  -8 5804.92  174.18
   0   8  -6   14.40    3.90
   0  -8  -6    8.30    3.10
   0  -8  -6   14.40    4.00
   6   0  -8    8.00    2.70
  -8   6   0    9.40    3.20
   0  -8   6   11.50    2.70
   8  -6   0    8.10    2.60
   8   0  -6   10.90    3.30
  -8  -6   0    9.30    4.40
   8   0  -6   15.80    3.70
   8   0  -6    9.10    3.70
  -8   0  -6    9.20    2.80
  -8   0   6    9.70    2.60
  -6  -8   0   10.30    3.30
  -6   8   0   15.50    3.70
   0  -6  -8    7.30    3.80
   0  -6  -8   15.80    3.70
   0  -6  -8    9.00    3.00
   0   8  -6   13.20    4.60
   0   8  -6   11.30    3.20
   8   6   0   12.60    4.60
   8   6   0   11.20    3.90
   8   6   0    8.60    4.20
  -6   0  -8   14.30    3.60
   6   0  -8   13.80    4.00
  -6   0   8    8.10    2.30
   0  -6   8   15.50    2.40
   0   6  -8   10.70    3.90
   0   6  -8   11.60    4.00
   6  -8   0    1.50    5.20
   6  -8   0   -3.30    5.60
   6   8   0    5.20    3.00
   6   8   0   13.70    4.60
  -6   0  -8   12.00    3.80
  -6   0  -8   15.20    3.50
  -8  -6   0   11.10    3.40
   8  -6  -2   82.69    7.80
   8  -6  -2   84.49    6.90
  -2   8  -6   77.49    8.00
  -6   2  -8   82.89    6.70
  -2  -6  -8   94.89    8.00
  -2  -6  -8   85.59    6.70
   6  -8   2   81.89    7.70
   2   6  -8   98.69    7.30
   6  -2  -8   81.79    8.30
   6  -2  -8   88.59    6.70
   6  -2  -8   84.49    7.70
   6   8  -2   84.09    7.30
  -6  -2   8   86.79    4.90
  -6   2  -8   97.49    7.30
  -6   2  -8   83.49    6.90
   8  -2   6   90.19    7.30
   8  -2   6   85.09    7.20
   8   2  -6   85.39    7.20
   8   2  -6  102.19    7.10
   8   2  -6   89.89    7.30
  -8   6  -2   88.69    7.30
  -8   6  -2   83.29    7.20
  -8   6  -2   94.99    8.10
  -2  -8   6   84.69    5.50
  -2   8  -6   87.79    7.00
  -8  -6   2   87.49    6.50
  -8  -6   2   96.99    8.10
  -8  -2  -6   96.09    7.20
  -8  -2  -6   92.79    7.90
   2   6  -8   86.29    8.20
   8   6   2   88.59    6.90
   8   6   2   88.99    8.00
  -2  -6  -8   82.79    6.70
   2  -6   8   99.69    5.70
  -6  -8  -2   78.19    7.90
   6   8  -2   90.79    7.40
   2   6  -8   81.79    7.60
   2   6  -8   83.89    8.00
  -6   8   2   93.09    7.00
   2  -8  -6   89.59    7.30
  -2   8  -6   89.59    7.30
  -6   8  -2   80.39    7.40
  -6   8  -2   83.69    7.00
   2   6   8   87.69    7.60
  -2   6  -8   74.49    7.30
  -2   6  -8   89.09    7.20
  -8   2  -6   76.19    7.00
  -8  -6  -2   84.59    7.10
  -2  -6   8   86.99    4.60
   2  -6  -8   74.29    6.40
  -8   2  -6   92.59    7.00
   6  -8  -2   93.19    6.90
  -6  -2  -8   94.59    7.00
   6   8   2   92.99    6.90
  -2  -8  -6   83.29    7.30
  -6  -8   2   87.19    6.40
   6   2  -8   97.99    7.40
   6   2  -8   76.99    6.70
   6   2  -8  101.29    7.70
   2  -6  -8   85.59    7.50
   2  -6  -8   87.99    6.70
   2  -8   6   90.09    6.20
   2   8  -6   83.29   12.10
   2   8  -6   95.49    7.60
   2   8  -6   94.99    7.40
  -8   2  -6   81.39    6.90
  -8   6   2   95.19    7.50
   8  -2  -6   86.19    6.70
  -6  -2  -8   99.39    7.20
  -2   6  -8   90.09    7.30
   8   6  -2   92.29    7.40
   8  -2  -6   87.89    7.40
   8   6  -2   83.79    7.10
   8  -2  -6   86.79    7.10
  -8  -2   6   85.89    5.70
   8   6  -2   82.59    7.20
  -8   6  -4  307.47   14.50
   8  -4   6  270.77   13.50
   8   4  -6  282.47   13.80
   8   4  -6  294.77   15.80
  -8   6  -4  309.97   14.70
  -6  -8  -4  286.97   13.10
  -4   8  -6  317.77   14.70
   6  -4  -8  309.87   15.20
   6  -4  -8  311.57   14.10
   4   8   6  315.67   14.10
  -8  -6   4  327.97   13.80
  -4   8  -6  350.66   15.50
  -8  -4  -6  296.67   13.50
  -8  -4  -6  272.17   13.10
  -8   6  -4  296.97   14.00
  -4  -6  -8  279.67   13.80
  -4  -6  -8  286.87   13.20
  -4  -6  -8  276.47   13.00
  -6   4  -8  308.17   14.50
  -6   4  -8  317.37   14.90
  -6   8   4  268.67   13.00
   6  -8   4  274.87   13.50
   6   8  -4  270.17   13.40
   6   8  -4  308.27   14.50
   6   8  -4  285.07   13.90
  -6  -4   8  320.07   11.90
  -6   4  -8  296.27   14.20
   4  -6   8  279.47   12.30
   4  -8  -6  310.27   15.00
  -8   4   6  272.97   13.10
   8   6   4  323.67   14.60
   8   4  -6  273.37   13.70
   4  -8  -6  302.07   13.80
   4   6  -8  293.07   13.50
   8  -6  -4  305.37   14.70
   8  -6  -4  330.57   14.20
   8  -6  -4  314.87   14.40
  -4  -8   6  304.67   12.70
   4   6  -8  303.97   14.10
   4   6  -8  271.17   13.50
   8   6  -4  292.67   13.90
   6   8   4  325.27   14.40
   8  -4  -6  321.97   15.00
   4  -6  -8  310.47   15.20
   4   8  -6  308.07   14.40
  -6  -8   4  320.07   13.70
   4   8  -6  292.37   14.00
  -4  -6   8  309.27   11.70
  -8  -6  -4  275.47   13.00
   8  -4  -6  327.37   14.60
   8  -4  -6  327.27   14.40
   8   6  -4  270.47   13.70
   8   6  -4  301.07   14.00
   6  -8  -4  301.27   14.60
  -6   8  -4  314.27   14.90
  -6   8  -4  300.47   14.20
  -4   6  -8  325.07   15.10
   4   8  -6  287.17   13.40
  -8   6   4  289.47   13.10
  -6  -4  -8  261.37   13.20
  -6  -4  -8  272.37   12.70
  -8   4  -6  321.67   14.40
   6  -4   8  289.67   13.10
   6   4  -8  289.57   13.80
   6   4  -8  256.87   13.10
   6   4  -8  294.07   13.80
  -4  -8  -6  281.77   13.70
  -4  -8  -6  270.67   12.90
   8  -6   4  283.07   14.30
  -8  -4   6  313.57   13.10
  -8   4  -6  306.57   14.10
  -8   4  -6  323.47   14.70
   6  -8  -4  316.47   14.00
   6  -8  -4  312.47   13.90
  -4   6  -8  331.87   14.80
   4  -8   6  262.27   12.80
   4  -6  -8  328.07   14.30
   6   6  -8  453.05   18.70
   6   6  -8  443.76   18.90
   6   8  -6  434.96   18.30
   6   8  -6  434.36   18.90
   6   8  -6  449.86   18.70
   8  -6  -6  450.85   19.50
   8  -6  -6  455.85   18.60
  -6  -8  -6  414.46   17.80
   8  -6   6  435.56   19.40
   8   6  -6  438.76   18.60
   8   6  -6  435.06   18.70
   8   6  -6  384.96   18.10
   8   6   6  447.46   18.90
  -6  -6  -8  420.26   17.30
  -6  -6   8  444.06   16.80
  -8   6  -6  463.75   18.70
  -8   6   6  423.26   17.60
  -6   6  -8  444.36   19.20
  -6  -8  -6  422.26   17.50
   6  -8  -6  454.05   18.90
   6  -8   6  428.96   18.90
  -6   8  -6  474.75   19.90
  -6   6  -8  474.65   19.70
  -6  -8   6  447.36   18.00
   8  -6  -6  473.95   19.00
   6  -6  -8  461.15   20.00
   6   8   6  462.25   18.90
  -8  -6  -6  401.46   17.60
  -8  -6  -6  444.66   17.90
  -8  -6   6  460.95   18.20
  -8   6  -6  427.46   19.20
  -8   6  -6  463.35   19.40
   6  -6   8  411.66   18.20
   6   6  -8  437.86   18.50
  -6  -6  -8  397.66   18.10
  -6   8  -6  454.75   18.90
   6  -8  -6  485.45   19.90
  -6  -6  -8  422.06   18.00
   6  -8  -6  479.55   18.60
   6  -6  -8  467.95   18.80
  -8  -8   0 2491.45   82.39
  -8   0  -8 2694.83   82.49
  -8   0  -8 2558.04   81.49
  -8   8   0 2572.74   82.09
   0  -8  -8 2657.83   83.29
   0  -8  -8 2730.43   81.69
   0  -8   8 2617.14   80.29
   0   8  -8 2676.73   82.19
   0   8  -8 2546.65   82.69
   0   8  -8 2587.94   82.39
   8  -8   0 2610.64   82.09
   8   0  -8 2604.94   83.19
   8   0  -8 2679.43   81.99
   8   0  -8 2548.65   81.99
   8   8   0 2668.13   82.59
   8   8   0 2645.94   81.69
  -8  -8  -2   89.29    8.10
  -8  -8   2   82.89    8.70
  -8  -2  -8   85.79    7.30
  -8  -2  -8   75.09    7.10
  -8  -2   8   73.69    6.10
  -8   2  -8   80.09    7.20
  -8   2  -8   77.59    6.90
  -8   2  -8   77.89    6.60
  -8   8  -2   75.29    7.00
  -8   8   2   76.29    7.20
  -2  -8  -8   79.69    8.20
  -2  -8  -8   96.89    7.10
  -2  -8   8   63.69    5.50
  -2   8  -8   81.29    7.40
  -2   8  -8   78.59    7.00
  -2   8  -8   84.49    7.10
   2  -8  -8   73.49    8.00
   2  -8  -8   72.39    7.10
   2  -8   8   82.49    6.80
   2   8  -8  102.99   10.40
   2   8  -8   86.09    7.30
   2   8   8   84.59    7.50
   8  -8  -2   81.19    8.00
   8  -8  -2   74.49    6.60
   8  -2  -8   79.99    7.50
   8  -2  -8   73.99    6.50
   8  -2  -8   90.09    8.30
   8   2  -8   84.99    7.40
   8   2  -8   77.69    7.80
   8   2  -8   87.19    7.50
   8   8  -2   83.19    7.50
   8   8  -2   95.49    7.80
   8   8   2   84.29    6.90
  -8  -8  -4 1351.36   45.00
  -8  -8  -4 1318.57   43.80
  -8  -4  -8 1320.27   45.10
  -8  -4  -8 1342.47   43.90
  -8   4  -8 1310.77   42.20
  -8   4  -8 1245.58   43.30
  -8   4  -8 1299.27   42.90
  -8   4   8 1311.67   43.70
  -8   8  -4 1247.78   41.80
  -8   8   4 1370.86   44.90
  -4  -8  -8 1318.67   44.90
  -4  -8  -8 1374.86   44.50
  -4   8  -8 1272.37   43.70
  -4   8  -8 1269.27   43.30
   4  -8  -8 1288.77   44.10
   4  -8  -8 1254.37   42.20
   4   8  -8 1340.87   44.70
   4   8  -8 1363.46   45.80
   4   8  -8 1402.16   46.10
   4   8   8 1217.68   41.90
   8  -8  -4 1287.67   43.00
   8  -8  -4 1247.98   42.50
   8  -8   4 1166.38   46.90
   8  -4  -8 1290.57   44.20
   8  -4  -8 1271.57   43.00
   8  -4  -8 1265.57   42.40
   8  -4   8 1332.97   43.80
   8   4  -8 1386.36   46.00
   8   4  -8 1372.16   45.80
   8   8  -4 1360.86   45.80
   8   8  -4 1369.76   46.00
   8   8   4 1284.17   43.30
  -8  -8  -6  311.77   14.30
  -8  -8  -6  300.07   13.90
  -8  -6  -8  311.97   14.40
  -8  -6  -8  287.87   13.60
  -8   6  -8  306.27   14.80
  -8   6  -8  333.87   14.60
  -8   6   8  301.97   14.00
  -8   8  -6  300.27   14.80
  -8   8  -6  318.17   14.10
  -8   8   6  313.07   14.20
  -6  -8  -8  295.57   14.30
  -6  -8  -8  312.27   14.00
  -6   8  -8  318.17   15.00
  -6   8  -8  321.97   14.80
   6  -8  -8  288.77   14.80
   6  -8  -8  312.27   14.00
   6   8  -8  303.77   14.40
   6   8  -8  306.37   14.90
   6   8  -8  313.47   15.20
   6   8   8  314.47   14.20
   8  -8  -6  312.57   15.00
   8  -8  -6  314.57   14.10
   8  -8  -6  290.17   14.10
   8  -6  -8  321.97   15.20
   8  -6  -8  309.57   14.20
   8  -6  -8  275.07   14.90
   8   6  -8  330.87   15.10
   8   6  -8  267.87   15.80
   8   6  -8  316.17   15.10
   8   6   8  315.77   14.40
   8   8  -6  322.97   14.90
   8   8  -6  310.97   15.10
   8   8  -6  322.37   14.90
   8   8   6  315.47   14.60
  -8  -8  -8 2223.98   70.49
  -8   8  -8 2512.15   77.39
  -8   8  -8 2432.96   75.99
  -8   8   8 2319.27   70.89
   8  -8  -8 2379.56   76.99
   8  -8  -8 2451.85   75.69
   8   8  -8 2209.98   71.69
   8   8  -8 2274.27   71.09
   8   8  -8 2277.47   72.49
   8   8   8 2407.06   76.29
  -1   1   9   -1.60    2.10
  -1  -1  -9    2.40    2.70
  -1  -1  -9    0.40    3.20
  -1   1  -9   -1.50    2.90
  -1   1  -9   -3.40    2.40
  -1   1  -9    4.10    3.30
  -9   1   1    0.90    2.30
  -1  -9  -1    0.00    2.30
  -1  -9   1   -1.20    1.90
  -1  -1  -9   -2.20    5.60
  -1  -1  -9    0.90    1.80
  -9  -1  -1    1.60    2.30
  -9  -1   1    0.80    1.90
   1   9  -1    0.80    2.40
   1   9  -1   -2.00    3.10
   1   9   1    0.00    3.30
   1   9   1    0.90    3.20
   1   9   1    9.80    4.60
   9  -1  -1    2.70    4.30
   9  -1  -1   -3.30    2.40
   9  -1   1    0.70    4.20
   9  -1   1    3.60    3.00
   9   1  -1   -1.00    3.80
   9   1  -1    1.30    5.40
   9   1  -1    1.20    2.30
  -1   9   1    2.10    4.00
  -1   9   1   -3.30    3.80
   1  -9  -1   -3.10    2.30
   1  -9  -1    4.50    2.90
   1  -9   1    2.10    2.00
   1  -9   1    0.40    3.00
   1  -1  -9   -4.20    3.60
   1  -1  -9    0.10    2.40
   1  -1  -9   -2.00    2.60
   1  -1  -9   -8.70    5.60
   1  -1   9    5.90    2.00
   1   1  -9   -0.50    4.20
   1   1  -9   -1.50    2.80
   1   1  -9   -1.10    2.80
   1   1  -9   -5.30    4.40
   1   1   9    3.80    3.00
   1   9  -1   -2.40    3.70
   9   1   1   -0.10    5.60
   9   1   1   -6.50    5.50
   9   1   1   -3.00    2.30
  -1   9  -1   -2.40    3.40
  -1   9  -1    0.80    3.00
  -1   9   1   -2.00    2.70
  -1   9  -1   -2.60    3.00
   1   3  -9  680.63   24.60
   3  -9   1  661.03   24.30
   3   9  -1  691.03   25.80
   3   9  -1  679.23   24.80
   3  -1  -9  699.73   26.80
  -1  -3  -9  694.03   24.80
  -1  -3  -9  711.23   24.70
  -1  -9   3  692.13   23.60
   9  -1   3  614.44   24.40
   9  -1   3  705.43   24.50
   9   1  -3  674.23   25.00
   1   3  -9  669.83   24.60
   3  -1  -9  680.43   23.90
   3  -1  -9  668.33   24.90
  -1   9  -3  693.43   24.90
   3  -9   1  702.93   24.50
   9   3   1  659.43   24.10
  -3   1  -9  631.04   24.30
  -3   9   1  698.73   25.50
  -3   9   1  638.64   25.20
   1  -9  -3  674.23   27.40
   1  -3   9  671.43   21.80
   1   3  -9  649.83   24.50
   1   3  -9  681.63   24.30
   1   3  -9  656.33   24.30
  -1   9  -3  726.03   27.70
  -9   1   3  692.13   24.10
  -3  -9  -1  699.13   24.40
   9   3   1  664.63   24.20
   9  -3  -1  638.64   24.40
  -9  -3   1  666.13   23.90
  -9  -1  -3  661.23   24.50
  -3   1  -9  691.03   25.30
  -1  -3  -9  673.83   24.80
   1   9   3  647.74   24.10
   9  -3  -1  683.63   24.70
   9   3   1  694.33   24.30
   9   1  -3  687.43   25.20
  -9   3  -1  626.84   24.00
   9  -1  -3  677.93   24.80
  -9  -1   3  689.63   23.80
  -9   1  -3  640.04   24.20
  -1  -9  -3  686.53   25.20
   3   9   1  657.83   24.60
  -1   3  -9  692.83   25.30
  -1   3  -9  668.23   24.40
  -1   9   3  613.64   24.60
   1  -3  -9  670.53   24.90
   1  -3  -9  685.23   24.50
   1  -3  -9  659.03   26.60
  -1   3  -9  666.33   24.10
   1   9  -3  678.93   24.90
   9  -1  -3  672.03   24.70
   1  -9   3  698.43   24.10
   3   9   1  657.93   24.30
   3   1  -9  695.93   25.10
   3   1  -9  694.23   24.60
   3   1  -9  651.43   23.80
   3   1  -9  644.44   24.50
  -9  -3  -1  687.73   24.50
   3  -9  -1  688.93   24.40
   9  -3   1  710.03   25.80
   9   3  -1  665.43   24.80
   9   3  -1  681.13   24.70
   9   3  -1  671.73   25.40
  -3   9  -1  648.64   27.40
  -3  -9   1  644.84   23.60
   9   1   3  646.64   23.90
  -3   9  -1  651.03   24.50
  -1   3  -9  668.43   24.30
  -3   1   9  662.43   22.50
  -3  -1  -9  786.42   29.00
  -3  -1  -9  703.43   24.40
  -9   3   1  672.83   24.60
   9  -3  -3    0.80    2.60
   9  -3   3    3.10    4.70
   9  -3   3   -2.10    2.40
   9   3  -3   -0.10    3.10
   3   9   3   -2.90    2.70
  -9   3  -3    1.20    3.60
   9  -3  -3   -1.10    3.20
  -3   3  -9   -0.80    2.80
  -3   9  -3   -1.90    3.00
  -3   9  -3    0.60    3.70
   3  -3  -9   -4.50    2.90
   3  -3  -9    0.10    2.20
   3  -3  -9    1.40    2.60
   3   3  -9    2.70    3.80
   3   3  -9   10.40    4.10
   3   3  -9    1.90    4.60
   3   3  -9   -3.50    4.50
   9   3  -3    2.20    5.90
   9   3  -3    2.60    2.80
   9   3   3    3.50    4.20
   3  -9  -3    5.90    3.00
  -3  -9  -3    7.30    5.30
  -3  -9  -3    1.50    2.60
  -3   9  -3   -0.10    2.80
   3   3  -9    0.80    3.60
   3   9  -3   -1.30    3.20
   3   9  -3    0.10    3.00
  -9  -3  -3    7.20    2.80
  -9  -3   3    3.50    2.20
  -3   3  -9    0.20    2.40
  -3  -9   3    1.50    2.20
  -3  -3  -9    0.20    6.30
  -3   3  -9    3.20    4.10
  -3  -3  -9    1.70    2.60
  -9   3  -3   -0.50    2.60
  -3  -3  -9   -0.90    2.10
  -9  -5   1   34.20    5.20
  -5   1  -9   35.40    5.20
  -5   1  -9   39.60    5.60
   5   9  -1   33.90    5.40
   5   9  -1   34.10    5.20
   1   5  -9   32.70    6.40
  -5   1  -9   48.10    6.60
  -1   9  -5   39.20    6.00
  -1   9  -5   44.30    6.20
  -1   9  -5   35.40    5.00
   9   1  -5   29.20    4.60
   9   1  -5   39.90    5.90
   9  -1   5   32.90    5.80
   9  -1   5   47.30    7.20
   1  -9  -5   37.00    5.90
  -1  -5  -9   20.60    4.80
  -1  -5  -9   39.50    5.60
   5  -9   1   24.90    4.60
  -9  -1  -5   30.10    5.40
   1  -9  -5   37.60    5.50
   9  -5  -1   30.10    4.80
   1  -5   9   33.10    3.40
  -9   1   5   36.20    4.60
  -5  -9  -1   28.60    5.20
   5  -1  -9   37.30    5.30
   5  -1  -9   39.00    5.20
   5  -1  -9   44.10    6.10
   1   5  -9   34.10    5.30
  -9  -1  -5   37.00    5.60
   9  -5  -1   37.70    7.20
   1   9   5   37.90    5.60
   1   5  -9   34.80    5.30
   5  -9   1   35.10    8.30
   9   5   1   39.90    5.40
   9   5   1   30.50    5.30
  -1  -9   5   31.00    4.20
  -5   9   1   51.29    6.20
  -9  -5   1   40.80    5.20
  -5  -1   9   38.60    3.50
   1   5  -9   26.70    4.60
  -9   5  -1   33.00    5.20
   5  -1  -9   23.00    5.10
  -1  -5  -9   48.00    6.00
   9  -5   1   43.60    5.90
   1  -5  -9   36.10    4.90
  -9   1  -5   49.40    6.10
   9  -1  -5   30.40    4.90
  -9  -5  -1   35.10    5.00
  -1   5  -9   39.80    5.40
  -1   5  -9   33.40    5.10
  -1   5  -9   48.30    6.10
   1  -5  -9   41.20    6.30
   9   5  -1   34.10    5.00
   1  -5  -9   34.30    4.60
  -5  -1  -9   30.10    4.80
  -5  -1  -9   31.00    4.80
   9   5  -1   45.70    6.00
  -9  -1   5   30.40    4.30
   9   1   5   40.80    6.20
   1   9  -5   39.90    5.40
   1   9  -5   31.30    5.20
   9   5  -1   30.60    4.80
  -5  -9   1   32.20    4.80
  -5   9  -1   39.00    5.50
  -9   5   1   35.10    5.70
  -9   1  -5   33.40    5.60
   5   1  -9   36.80    5.50
  -9  -5  -1   32.80    5.90
   5   9   1   36.40    6.40
   9  -1  -5   33.60    5.30
[truncated: 304,988 more chars]
