# Supplementary material for: Crystal structures of the alkali aluminoboracites A 4B4Al3O12Cl (A = Li, Na)
Source: Acta Crystallogr E Crystallogr Commun. 2024 Jan 26;80(Pt 2):169–73. doi: 10.1107/S2056989024000501 (PMC10848984; doi:10.1107/S2056989024000501)
Supplement: Supplementary file 2 [file e-80-00169-kjh0818yoshinoL14_0m_asup2.hkl]

data_kjh0818yoshinoL14_0m_a                                                     
_shelx_title ' kjh0818yoshinoL14_0m_a.res in F-43c'                             
_shelx_refln_list_code          4                                               
_shelx_F_calc_maximum      461.27                                               
_exptl_crystal_F_000      1472.00                                               
_reflns_d_resolution_high  0.8052                                               
                                                                                
loop_                                                                           
 _space_group_symop_operation_xyz                                               
 'x, y, z'                                                                      
 '-x, -y, z'                                                                    
 '-x, y, -z'                                                                    
 'x, -y, -z'                                                                    
 'z, x, y'                                                                      
 'z, -x, -y'                                                                    
 '-z, -x, y'                                                                    
 '-z, x, -y'                                                                    
 'y, z, x'                                                                      
 '-y, z, -x'                                                                    
 'y, -z, -x'                                                                    
 '-y, -z, x'                                                                    
 'y+1/2, x+1/2, z+1/2'                                                          
 '-y+1/2, -x+1/2, z+1/2'                                                        
 'y+1/2, -x+1/2, -z+1/2'                                                        
 '-y+1/2, x+1/2, -z+1/2'                                                        
 'x+1/2, z+1/2, y+1/2'                                                          
 '-x+1/2, z+1/2, -y+1/2'                                                        
 '-x+1/2, -z+1/2, y+1/2'                                                        
 'x+1/2, -z+1/2, -y+1/2'                                                        
 'z+1/2, y+1/2, x+1/2'                                                          
 'z+1/2, -y+1/2, -x+1/2'                                                        
 '-z+1/2, y+1/2, -x+1/2'                                                        
 '-z+1/2, -y+1/2, x+1/2'                                                        
 'x, y+1/2, z+1/2'                                                              
 '-x, -y+1/2, z+1/2'                                                            
 '-x, y+1/2, -z+1/2'                                                            
 'x, -y+1/2, -z+1/2'                                                            
 'z, x+1/2, y+1/2'                                                              
 'z, -x+1/2, -y+1/2'                                                            
 '-z, -x+1/2, y+1/2'                                                            
 '-z, x+1/2, -y+1/2'                                                            
 'y, z+1/2, x+1/2'                                                              
 '-y, z+1/2, -x+1/2'                                                            
 'y, -z+1/2, -x+1/2'                                                            
 '-y, -z+1/2, x+1/2'                                                            
 'y+1/2, x+1, z+1'                                                              
 '-y+1/2, -x+1, z+1'                                                            
 'y+1/2, -x+1, -z+1'                                                            
 '-y+1/2, x+1, -z+1'                                                            
 'x+1/2, z+1, y+1'                                                              
 '-x+1/2, z+1, -y+1'                                                            
 '-x+1/2, -z+1, y+1'                                                            
 'x+1/2, -z+1, -y+1'                                                            
 'z+1/2, y+1, x+1'                                                              
 'z+1/2, -y+1, -x+1'                                                            
 '-z+1/2, y+1, -x+1'                                                            
 '-z+1/2, -y+1, x+1'                                                            
 'x+1/2, y, z+1/2'                                                              
 '-x+1/2, -y, z+1/2'                                                            
 '-x+1/2, y, -z+1/2'                                                            
 'x+1/2, -y, -z+1/2'                                                            
 'z+1/2, x, y+1/2'                                                              
 'z+1/2, -x, -y+1/2'                                                            
 '-z+1/2, -x, y+1/2'                                                            
 '-z+1/2, x, -y+1/2'                                                            
 'y+1/2, z, x+1/2'                                                              
 '-y+1/2, z, -x+1/2'                                                            
 'y+1/2, -z, -x+1/2'                                                            
 '-y+1/2, -z, x+1/2'                                                            
 'y+1, x+1/2, z+1'                                                              
 '-y+1, -x+1/2, z+1'                                                            
 'y+1, -x+1/2, -z+1'                                                            
 '-y+1, x+1/2, -z+1'                                                            
 'x+1, z+1/2, y+1'                                                              
 '-x+1, z+1/2, -y+1'                                                            
 '-x+1, -z+1/2, y+1'                                                            
 'x+1, -z+1/2, -y+1'                                                            
 'z+1, y+1/2, x+1'                                                              
 'z+1, -y+1/2, -x+1'                                                            
 '-z+1, y+1/2, -x+1'                                                            
 '-z+1, -y+1/2, x+1'                                                            
 'x+1/2, y+1/2, z'                                                              
 '-x+1/2, -y+1/2, z'                                                            
 '-x+1/2, y+1/2, -z'                                                            
 'x+1/2, -y+1/2, -z'                                                            
 'z+1/2, x+1/2, y'                                                              
 'z+1/2, -x+1/2, -y'                                                            
 '-z+1/2, -x+1/2, y'                                                            
 '-z+1/2, x+1/2, -y'                                                            
 'y+1/2, z+1/2, x'                                                              
 '-y+1/2, z+1/2, -x'                                                            
 'y+1/2, -z+1/2, -x'                                                            
 '-y+1/2, -z+1/2, x'                                                            
 'y+1, x+1, z+1/2'                                                              
 '-y+1, -x+1, z+1/2'                                                            
 'y+1, -x+1, -z+1/2'                                                            
 '-y+1, x+1, -z+1/2'                                                            
 'x+1, z+1, y+1/2'                                                              
 '-x+1, z+1, -y+1/2'                                                            
 '-x+1, -z+1, y+1/2'                                                            
 'x+1, -z+1, -y+1/2'                                                            
 'z+1, y+1, x+1/2'                                                              
 'z+1, -y+1, -x+1/2'                                                            
 '-z+1, y+1, -x+1/2'                                                            
 '-z+1, -y+1, x+1/2'                                                            
                                                                                
_cell_length_a    12.9839                                                       
_cell_length_b    12.9839                                                       
_cell_length_c    12.9839                                                       
_cell_angle_alpha  90.000                                                       
_cell_angle_beta   90.000                                                       
_cell_angle_gamma  90.000                                                       
                                                                                
_shelx_F_squared_multiplier     1.000                                           
                                                                                
loop_                                                                           
 _refln_index_h                                                                 
 _refln_index_k                                                                 
 _refln_index_l                                                                 
 _refln_F_squared_calc                                                          
 _refln_F_squared_meas                                                          
 _refln_F_squared_sigma                                                         
 _refln_observed_status                                                         
   0   0   2      11298.17      11033.19       156.41 o                         
  -2   2   2     202735.16     180026.88      5553.85 o                         
   0   2   2       9072.52       9838.14        89.88 o                         
   2   2   2     212770.16     176554.19      5390.00 o                         
   0   0   4      33397.62      29367.35       413.65 o                         
  -2   2   4      11806.22      13250.38       151.72 o                         
   0   2   4      16576.04      18103.96       224.61 o                         
   2   2   4      10817.41      12187.05       127.46 o                         
  -4   4   4      92881.02      87545.52       914.02 o                         
  -2   4   4      15375.54      16089.17       243.51 o                         
   0   4   4      75007.96      67881.73       941.53 o                         
   2   4   4      14734.61      15857.06       192.91 o                         
   4   4   4      95267.15      90749.25      1003.35 o                         
  -1   3   5      41553.27      45539.10       339.91 o                         
   1   3   5      41553.27      45499.21       425.51 o                         
   0   0   6       5871.62       6053.59       146.34 o                         
  -2   2   6      30014.76      26401.46       228.63 o                         
   0   2   6        774.18       1003.57        18.05 o                         
   2   2   6      31267.54      28038.06       266.46 o                         
  -4   4   6       4472.87       5042.91        39.88 o                         
  -2   4   6       2425.96       2308.05        17.40 o                         
   0   4   6       1250.64       1370.90        13.22 o                         
   2   4   6       2737.96       2619.86        19.18 o                         
   4   4   6       4584.05       5196.34        43.31 o                         
  -6   6   6      65248.38      63376.34       728.03 o                         
  -4   6   6      17701.39      18411.87       130.44 o                         
  -2   6   6      40682.91      39094.89       242.32 o                         
   0   6   6        805.89        898.41        17.05 o                         
   2   6   6      40350.38      38995.19       235.71 o                         
   4   6   6      17439.03      17952.96       120.38 o                         
   6   6   6      63255.50      60722.12       697.57 o                         
  -1   3   7       8191.47       8968.40        48.53 o                         
   1   3   7       8191.49       8881.68        46.40 o                         
  -3   5   7       6893.63       7097.46        39.44 o                         
  -1   5   7       5666.07       6158.32        34.16 o                         
   1   5   7       5666.06       6221.83        35.75 o                         
   3   5   7       6893.65       7053.48        43.12 o                         
   0   0   8      83206.82      75470.83       662.67 o                         
  -2   2   8       9595.72       9192.14        60.23 o                         
   0   2   8        529.66        680.86         9.03 o                         
   2   2   8       9314.91       8722.35        61.04 o                         
  -4   4   8      73759.20      72199.20       430.39 o                         
  -2   4   8       1919.53       1984.07        15.53 o                         
   0   4   8      39864.58      38051.08       187.99 o                         
   2   4   8       1786.30       1794.52        16.00 o                         
   4   4   8      73663.98      71917.12       472.01 o                         
  -6   6   8       6552.68       5465.62       189.05 o                         
  -4   6   8       8409.61       8134.97        45.32 o                         
  -2   6   8        109.17        145.64         5.35 o                         
   0   6   8       2099.61       1919.49        16.40 o                         
   2   6   8         77.46         94.35         4.77 o                         
   4   6   8       8515.97       8177.87        44.58 o                         
   6   6   8       6629.27       6031.16       181.63 o                         
  -8   8   8      19716.31      20009.41       295.92 o                         
  -6   8   8       5278.03       5998.97        53.37 o                         
  -4   8   8      14642.21      15372.59       118.30 o                         
  -2   8   8        504.04        462.28        13.26 o                         
   0   8   8      18415.20      18722.87       147.58 o                         
   2   8   8        542.10        527.69        14.24 o                         
   4   8   8      13628.25      14533.70       124.75 o                         
   6   8   8       5312.24       5992.00        55.26 o                         
   8   8   8      20942.83      20913.63       273.07 o                         
  -1   3   9      12103.20      12155.36        64.63 o                         
   1   3   9      12103.21      12058.48        59.24 o                         
  -3   5   9        945.72        892.25        11.01 o                         
  -1   5   9       1009.99       1002.86        12.22 o                         
   1   5   9       1009.98       1000.85        12.31 o                         
   3   5   9        945.72        894.10        11.08 o                         
  -5   7   9        439.95        402.46         8.89 o                         
  -3   7   9       2698.08       2726.55        24.07 o                         
  -1   7   9       4509.62       4396.71        31.25 o                         
   1   7   9       4509.62       4372.20        31.48 o                         
   3   7   9       2698.08       2789.29        25.38 o                         
   5   7   9        439.95        440.69         9.50 o                         
   0   0  10      12345.58      12668.84       130.67 o                         
  -2   2  10      37361.73      35684.26       254.58 o                         
   0   2  10         64.01        107.44         5.31 o                         
   2   2  10      38670.41      37283.29       249.80 o                         
  -4   4  10       4707.01       4928.90        46.17 o                         
  -2   4  10       5840.28       5446.45        32.83 o                         
   0   4  10         13.66         26.15         4.29 o                         
   2   4  10       5947.20       5494.30        32.95 o                         
   4   4  10       4585.36       4716.94        43.66 o                         
  -6   6  10       6935.61       6773.30        62.24 o                         
  -4   6  10        660.40        731.09        11.08 o                         
  -2   6  10      16097.29      16274.17        90.80 o                         
   0   6  10        220.03        198.25        16.13 o                         
   2   6  10      15756.09      15940.22        87.69 o                         
   4   6  10        675.97        756.09        11.64 o                         
   6   6  10       7661.27       7430.15        62.67 o                         
  -8   8  10       1856.97       1760.29        25.24 o                         
  -6   8  10       3726.22       3999.75        32.61 o                         
  -4   8  10        248.69        228.94         7.54 o                         
  -2   8  10       1744.71       1679.23        17.01 o                         
   0   8  10        595.40        575.29        10.19 o                         
   2   8  10       1719.49       1677.10        17.26 o                         
   4   8  10        234.05        231.67         7.49 o                         
   6   8  10       3756.33       4078.86        32.84 o                         
   8   8  10       1806.75       1622.25        24.34 o                         
  -6  10  10      12134.17      11568.63       105.22 o                         
  -4  10  10       5103.99       4719.83        49.44 o                         
  -2  10  10       9631.24       9589.24        91.18 o                         
   0  10  10          2.79          3.20         7.83 o                         
   2  10  10       9114.39       8982.25        82.44 o                         
   4  10  10       5109.43       4729.48        49.77 o                         
   6  10  10      12410.89      11663.10       114.33 o                         
  -1   3  11        455.79        433.85         8.54 o                         
   1   3  11        455.80        452.36         9.31 o                         
  -3   5  11        183.39        145.18         6.26 o                         
  -1   5  11       3474.12       3478.25        24.84 o                         
   1   5  11       3474.10       3567.12        26.54 o                         
   3   5  11        183.39        156.75         6.33 o                         
  -5   7  11       2700.55       2823.12        24.48 o                         
  -3   7  11        104.79         92.51         5.66 o                         
  -1   7  11       3843.72       3912.32        29.50 o                         
   1   7  11       3843.73       3885.27        28.45 o                         
   3   7  11        104.79         91.06         5.62 o                         
   5   7  11       2700.56       2795.00        22.72 o                         
  -7   9  11       1362.11       1311.79        20.06 o                         
  -5   9  11        411.87        421.12         9.24 o                         
  -3   9  11        114.01        114.15         5.75 o                         
  -1   9  11       1960.82       1791.52        17.77 o                         
   1   9  11       1960.81       1797.55        23.64 o                         
   3   9  11        114.02        130.22         6.08 o                         
   5   9  11        411.88        423.25         8.40 o                         
   7   9  11       1362.11       1298.52        19.20 o                         
   0   0  12      17759.93      16621.06       177.73 o                         
  -2   2  12      12769.61      12587.27        94.85 o                         
   0   2  12       2803.64       2688.34        21.25 o                         
   2   2  12      12670.88      12663.53       109.68 o                         
  -4   4  12       9578.29       9516.12        85.27 o                         
  -2   4  12        639.75        601.62        10.03 o                         
   0   4  12      24197.46      24247.28       127.05 o                         
   2   4  12        632.81        599.73        10.89 o                         
   4   4  12      10021.64      10055.84       102.06 o                         
  -6   6  12       1610.65       1647.49        23.39 o                         
  -4   6  12        184.50        235.71         7.77 o                         
  -2   6  12       2566.42       2706.76        22.40 o                         
   0   6  12         19.87         44.24         4.91 o                         
   2   6  12       2494.07       2637.40        22.17 o                         
   4   6  12        201.51        243.39         7.94 o                         
   6   6  12       1653.74       1666.94        25.46 o                         
  -6   8  12        314.51        381.14        16.06 o                         
  -4   8  12      11593.47      11925.50        83.05 o                         
  -2   8  12       2843.08       2895.67        25.06 o                         
   0   8  12      18492.11      17789.99       106.49 o                         
   2   8  12       2907.76       2934.92        24.12 o                         
   4   8  12      11796.25      12319.33        78.70 o                         
   6   8  12        293.74        346.17         9.08 o                         
  -4  10  12       1810.85       1955.43        21.99 o                         
  -2  10  12       1014.20       1031.20        17.34 o                         
   0  10  12        355.40        407.28        10.05 o                         
   2  10  12       1068.10       1081.23        13.32 o                         
   4  10  12       1854.18       2026.50        26.11 o                         
  -1   3  13        498.12        538.62         9.90 o                         
   1   3  13        498.11        517.46        10.30 o                         
  -3   5  13       3270.44       3236.85        25.26 o                         
  -1   5  13        100.18         96.53         6.14 o                         
   1   5  13        100.18         94.96         6.41 o                         
   3   5  13       3270.44       3260.80        27.83 o                         
  -5   7  13       1243.05       1205.60        16.68 o                         
  -3   7  13        392.91        355.38         9.34 o                         
  -1   7  13        217.31        242.28         7.25 o                         
   1   7  13        217.31        246.98         8.05 o                         
   3   7  13        392.91        350.57         8.47 o                         
   5   7  13       1243.05       1186.35        16.40 o                         
  -3   9  13       1518.87       1521.60        20.91 o                         
  -1   9  13        146.79        155.54         7.07 o                         
   1   9  13        146.79        146.48         6.29 o                         
   3   9  13       1518.86       1537.83        19.65 o                         
   0   0  14      22765.04      21883.06       463.29 o                         
  -2   2  14       6668.55       6516.93        82.39 o                         
   0   2  14       3544.31       3728.44        44.56 o                         
   2   2  14       7092.51       7054.61        73.03 o                         
  -4   4  14        713.31        804.60        16.83 o                         
  -2   4  14         86.24         59.88         5.28 o                         
   0   4  14       3119.40       3344.37        27.52 o                         
   2   4  14         75.39         50.79         4.84 o                         
   4   4  14        709.80        768.09        15.41 o                         
  -4   6  14        787.82        832.03        12.82 o                         
  -2   6  14       8959.42       8842.78        62.26 o                         
   0   6  14       1143.02       1334.18        16.89 o                         
   2   6  14       8721.29       8755.49        67.13 o                         
   4   6  14        797.68        814.98        12.88 o                         
   0   8  14          2.80          6.31         5.91 o                         
  -1   3  15        223.42        248.11         8.86 o                         
   1   3  15        223.42        249.44         8.35 o                         
  -3   5  15       1812.52       1642.15        26.11 o                         
  -1   5  15         82.34         78.84         9.01 o                         
   1   5  15         82.34         88.40         6.07 o                         
   3   5  15       1812.52       1606.69        25.39 o                         
   0   0  16       4884.49       4461.28       161.95 o                         
   0   2  16       1256.50       1417.96        32.47 o                         
                                                                                
