# Supplementary material for: Crystal structures of the alkali aluminoboracites A 4B4Al3O12Cl (A = Li, Na)
Source: Acta Crystallogr E Crystallogr Commun. 2024 Jan 26;80(Pt 2):169–73. doi: 10.1107/S2056989024000501 (PMC10848984; doi:10.1107/S2056989024000501)
Supplement: Supplementary file 3 [file e-80-00169-kjh0818yoshinoL14_0m_a_1sup3.hkl]

data_kjh0818yoshinoL14_0m_a_1                                                   
_shelx_title ' kjh0818yoshinoL14_0m_a.res in F23'                               
_shelx_refln_list_code          4                                               
_shelx_F_calc_maximum      461.08                                               
_exptl_crystal_F_000      1472.00                                               
_reflns_d_resolution_high  0.8052                                               
                                                                                
loop_                                                                           
 _space_group_symop_operation_xyz                                               
 'x, y, z'                                                                      
 '-x, -y, z'                                                                    
 '-x, y, -z'                                                                    
 'x, -y, -z'                                                                    
 'z, x, y'                                                                      
 'z, -x, -y'                                                                    
 '-z, -x, y'                                                                    
 '-z, x, -y'                                                                    
 'y, z, x'                                                                      
 '-y, z, -x'                                                                    
 'y, -z, -x'                                                                    
 '-y, -z, x'                                                                    
 'x, y+1/2, z+1/2'                                                              
 '-x, -y+1/2, z+1/2'                                                            
 '-x, y+1/2, -z+1/2'                                                            
 'x, -y+1/2, -z+1/2'                                                            
 'z, x+1/2, y+1/2'                                                              
 'z, -x+1/2, -y+1/2'                                                            
 '-z, -x+1/2, y+1/2'                                                            
 '-z, x+1/2, -y+1/2'                                                            
 'y, z+1/2, x+1/2'                                                              
 '-y, z+1/2, -x+1/2'                                                            
 'y, -z+1/2, -x+1/2'                                                            
 '-y, -z+1/2, x+1/2'                                                            
 'x+1/2, y, z+1/2'                                                              
 '-x+1/2, -y, z+1/2'                                                            
 '-x+1/2, y, -z+1/2'                                                            
 'x+1/2, -y, -z+1/2'                                                            
 'z+1/2, x, y+1/2'                                                              
 'z+1/2, -x, -y+1/2'                                                            
 '-z+1/2, -x, y+1/2'                                                            
 '-z+1/2, x, -y+1/2'                                                            
 'y+1/2, z, x+1/2'                                                              
 '-y+1/2, z, -x+1/2'                                                            
 'y+1/2, -z, -x+1/2'                                                            
 '-y+1/2, -z, x+1/2'                                                            
 'x+1/2, y+1/2, z'                                                              
 '-x+1/2, -y+1/2, z'                                                            
 '-x+1/2, y+1/2, -z'                                                            
 'x+1/2, -y+1/2, -z'                                                            
 'z+1/2, x+1/2, y'                                                              
 'z+1/2, -x+1/2, -y'                                                            
 '-z+1/2, -x+1/2, y'                                                            
 '-z+1/2, x+1/2, -y'                                                            
 'y+1/2, z+1/2, x'                                                              
 '-y+1/2, z+1/2, -x'                                                            
 'y+1/2, -z+1/2, -x'                                                            
 '-y+1/2, -z+1/2, x'                                                            
                                                                                
_cell_length_a    12.9839                                                       
_cell_length_b    12.9839                                                       
_cell_length_c    12.9839                                                       
_cell_angle_alpha  90.000                                                       
_cell_angle_beta   90.000                                                       
_cell_angle_gamma  90.000                                                       
                                                                                
_shelx_F_squared_multiplier     1.000                                           
                                                                                
loop_                                                                           
 _refln_index_h                                                                 
 _refln_index_k                                                                 
 _refln_index_l                                                                 
 _refln_F_squared_calc                                                          
 _refln_F_squared_meas                                                          
 _refln_F_squared_sigma                                                         
 _refln_observed_status                                                         
  -1   1   1          1.04          0.44         0.89 o                         
   1   1   1          1.05          1.77         0.98 o                         
   0   0   2      11148.52      10876.49       154.19 o                         
  -2   2   2     202530.16     177470.03      5474.97 o                         
   0   2   2       9054.52       9698.42        88.60 o                         
   2   2   2     212591.98     174046.67      5313.45 o                         
  -1   1   3          1.28          0.12         2.00 o                         
   1   1   3          1.29          0.81         1.88 o                         
  -3   3   3          2.60          5.01         6.06 o                         
  -1   3   3          2.11          8.38         3.05 o                         
   1   3   3          2.14         11.62         3.99 o                         
   3   3   3          2.69          1.77         6.35 o                         
   0   0   4      33571.88      28950.26       407.77 o                         
   2   0   4      16542.66      17832.02       244.06 o                         
  -2   2   4      11786.33      13062.19       149.56 o                         
   0   2   4      16485.25      17861.69       411.39 o                         
   2   2   4      10796.65      12013.96       125.65 o                         
  -4   4   4      92855.95      86302.14       901.04 o                         
  -2   4   4      15203.36      15860.67       240.05 o                         
   0   4   4      75003.57      66917.63       928.16 o                         
   2   4   4      14560.61      15631.85       190.17 o                         
   4   4   4      95242.64      89460.38       989.10 o                         
  -3   1   5      41668.75      45347.15       511.90 o                         
  -1   1   5          4.78          0.55         3.69 o                         
   1   1   5          4.74         -0.34         3.73 o                         
   3   1   5      41663.91      44637.89       671.45 o                         
  -3   3   5          0.46          0.88         3.55 o                         
  -1   3   5      41143.54      44544.88       443.24 o                         
   1   3   5      41150.34      45070.26       563.50 o                         
   3   3   5          0.44         -0.21         4.50 o                         
  -5   5   5          6.92          9.02         7.79 o                         
  -3   5   5          2.17          5.93         4.28 o                         
  -1   5   5          0.22          8.21         5.53 o                         
   1   5   5          0.24         -2.18         4.36 o                         
   3   5   5          2.20          4.79         3.83 o                         
   5   5   5          6.85          7.86         7.64 o                         
   0   0   6       5851.19       5967.62       144.26 o                         
   2   0   6        777.86        997.52        26.11 o                         
   4   0   6       1280.50       1370.67        18.73 o                         
  -4   2   6       2361.43       2246.97        25.26 o                         
  -2   2   6      30228.42      26026.49       225.39 o                         
   0   2   6        784.43        980.69        25.38 o                         
   2   2   6      31448.72      27639.85       262.68 o                         
   4   2   6       2671.78       2574.47        25.67 o                         
  -4   4   6       4410.10       4971.29        39.31 o                         
  -2   4   6       2410.77       2300.46        23.73 o                         
   0   4   6       1266.53       1332.85        18.14 o                         
   2   4   6       2725.40       2592.27        27.95 o                         
   4   4   6       4526.60       5122.54        42.69 o                         
  -6   6   6      66068.80      62476.23       717.69 o                         
  -4   6   6      17440.28      18150.37       128.59 o                         
  -2   6   6      40880.29      38539.64       238.87 o                         
   0   6   6        781.15        885.65        16.80 o                         
   2   6   6      40563.30      38441.36       232.36 o                         
   4   6   6      17176.06      17697.98       118.67 o                         
   6   6   6      64004.23      59859.71       687.66 o                         
  -5   1   7       5671.13       6050.93        48.05 o                         
  -3   1   7       8134.42       8881.39        64.93 o                         
  -1   1   7          1.19         -0.20         6.47 o                         
   1   1   7          1.17          6.09         6.16 o                         
   3   1   7       8133.43       8765.20        67.47 o                         
   5   1   7       5670.60       6140.90        49.79 o                         
  -5   3   7       6778.03       7047.93        55.88 o                         
  -3   3   7          0.86          5.62         4.12 o                         
  -1   3   7       8261.77       8792.61        70.75 o                         
   1   3   7       8262.37       8747.31        62.21 o                         
   3   3   7          0.84         -4.27         4.44 o                         
   5   3   7       6781.63       6978.54        57.34 o                         
  -5   5   7          0.55          3.39         5.40 o                         
  -3   5   7       6804.52       6947.85        54.14 o                         
  -1   5   7       5669.54       6089.94        47.20 o                         
   1   5   7       5670.27       6125.99        49.88 o                         
   3   5   7       6802.01       6922.23        69.58 o                         
   5   5   7          0.52         -1.44         4.75 o                         
  -7   7   7          0.09          8.71        10.88 o                         
  -5   7   7          0.25          2.33         6.45 o                         
  -3   7   7          0.84          9.23         5.04 o                         
  -1   7   7          0.20          5.68         5.01 o                         
   1   7   7          0.19         -2.01         5.07 o                         
   3   7   7          0.92          2.71         5.20 o                         
   5   7   7          0.24          7.22         5.22 o                         
   7   7   7          0.09         -0.45         8.22 o                         
   0   0   8      82937.52      74398.95       653.26 o                         
   2   0   8        521.80        669.77        12.68 o                         
   4   0   8      39952.90      37431.55       265.67 o                         
   6   0   8       2135.02       1876.70        26.14 o                         
  -6   2   8        114.81        147.22         7.36 o                         
  -4   2   8       1897.97       1951.89        24.42 o                         
  -2   2   8       9506.11       9061.59        59.37 o                         
   0   2   8        517.84        672.57        12.50 o                         
   2   2   8       9225.72       8598.47        60.17 o                         
   4   2   8       1763.27       1772.87        21.66 o                         
   6   2   8         81.59        101.23         8.39 o                         
  -6   4   8       8276.71       8015.16        64.84 o                         
  -4   4   8      73576.66      71173.79       424.28 o                         
  -2   4   8       1937.98       1959.25        20.47 o                         
   0   4   8      39791.31      37585.31       258.64 o                         
   2   4   8       1801.66       1764.68        23.03 o                         
   4   4   8      73504.15      70895.70       465.30 o                         
   6   4   8       8386.46       8064.76        61.32 o                         
  -6   6   8       6384.96       5388.00       186.36 o                         
  -4   6   8       8317.22       8023.29        61.64 o                         
  -2   6   8        117.76        139.56         7.58 o                         
   0   6   8       2102.89       1905.96        22.29 o                         
   2   6   8         83.98         83.50         6.65 o                         
   4   6   8       8426.67       8058.52        63.03 o                         
   6   6   8       6465.45       5945.51       179.06 o                         
  -8   8   8      19996.02      19725.23       291.72 o                         
  -6   8   8       5110.64       5913.77        52.61 o                         
  -4   8   8      14349.17      15154.26       116.62 o                         
  -2   8   8        487.04        455.71        13.07 o                         
   0   8   8      18409.02      18456.95       145.48 o                         
   2   8   8        525.40        520.20        14.04 o                         
   4   8   8      13353.10      14327.28       122.98 o                         
   6   8   8       5139.25       5906.90        54.48 o                         
   8   8   8      21248.28      20616.61       269.19 o                         
  -7   1   9       4557.76       4339.92        42.32 o                         
  -5   1   9       1008.61        993.57        17.44 o                         
  -3   1   9      11858.92      11978.62        94.57 o                         
  -1   1   9          0.79          0.26         6.09 o                         
   1   1   9          0.79          7.92         5.63 o                         
   3   1   9      11859.31      11830.88        82.53 o                         
   5   1   9       1007.76        992.29        16.96 o                         
   7   1   9       4556.82       4327.87        43.13 o                         
  -7   3   9       2637.60       2675.39        33.92 o                         
  -5   3   9        932.93        877.28        15.29 o                         
  -3   3   9          0.17          1.81         5.23 o                         
  -1   3   9      12010.11      11986.13        86.20 o                         
   1   3   9      12006.64      11943.16        82.64 o                         
   3   3   9          0.18          3.46         5.27 o                         
   5   3   9        931.09        897.38        18.28 o                         
   7   3   9       2637.66       2713.06        35.30 o                         
  -7   5   9        411.39        400.57        12.39 o                         
  -5   5   9          1.38         -5.86         5.86 o                         
  -3   5   9        920.43        881.90        15.40 o                         
  -1   5   9        993.35        984.06        16.65 o                         
   1   5   9        993.64        980.64        17.38 o                         
   3   5   9        921.14        864.33        15.58 o                         
   5   5   9          1.39          4.37         5.53 o                         
   7   5   9        411.19        423.51        13.57 o                         
  -7   7   9          0.07         -5.67         5.67 o                         
  -5   7   9        442.81        392.86        12.40 o                         
  -3   7   9       2598.86       2699.64        33.21 o                         
  -1   7   9       4528.69       4327.89        44.94 o                         
   1   7   9       4528.65       4290.88        44.69 o                         
   3   7   9       2597.98       2785.66        35.45 o                         
   5   7   9        443.43        444.07        15.01 o                         
   7   7   9          0.06          6.19         5.59 o                         
  -9   9   9          2.99         13.42        12.26 o                         
  -7   9   9          0.18          5.74         5.45 o                         
  -5   9   9          2.15          6.29         6.37 o                         
  -3   9   9          1.45          3.45         5.98 o                         
  -1   9   9          0.93          9.78         5.87 o                         
   1   9   9          0.97         -5.74         5.74 o                         
   3   9   9          1.49          6.21         5.53 o                         
   5   9   9          2.05          7.17         5.74 o                         
   7   9   9          0.17          7.66         5.70 o                         
   9   9   9          3.06          6.21        18.64 o                         
   0   0  10      12083.13      12488.91       128.82 o                         
   2   0  10         76.66        106.16         7.50 o                         
   4   0  10         12.80         15.68         6.07 o                         
   6   0  10        204.03        161.09        31.25 o                         
   8   0  10        583.79        564.63        14.58 o                         
  -8   2  10       1681.38       1645.35        23.88 o                         
  -6   2  10      16433.97      16104.40       126.62 o                         
  -4   2  10       5766.56       5394.01        46.14 o                         
  -2   2  10      37690.42      35177.45       250.97 o                         
   0   2  10         67.67        105.68         8.76 o                         
   2   2  10      39013.11      36753.77       246.25 o                         
   4   2  10       5873.89       5474.53        46.51 o                         
   6   2  10      16057.26      15672.23       120.21 o                         
   8   2  10       1658.02       1644.99        23.59 o                         
  -8   4  10        245.91        220.75        10.58 o                         
  -6   4  10        662.57        715.48        15.46 o                         
  -4   4  10       4634.97       4858.90        45.52 o                         
  -2   4  10       5737.50       5344.76        45.40 o                         
   0   4  10         17.88         35.06         5.90 o                         
   2   4  10       5845.48       5359.57        45.38 o                         
   4   4  10       4510.86       4649.94        43.04 o                         
   6   4  10        677.27        737.74        15.81 o                         
   8   4  10        231.74        222.35         9.90 o                         
  -8   6  10       3683.62       3957.28        45.45 o                         
  -6   6  10       7051.90       6677.10        61.36 o                         
  -4   6  10        680.05        725.84        15.43 o                         
  -2   6  10      16340.05      15981.23       126.56 o                         
   0   6  10        221.17        223.27        23.04 o                         
   2   6  10      15972.46      15758.12       124.40 o                         
   4   6  10        694.84        753.64        16.67 o                         
   6   6  10       7784.49       7324.62        61.78 o                         
   8   6  10       3713.79       4049.11        42.98 o                         
  -8   8  10       1828.64       1735.29        24.88 o                         
  -6   8  10       3666.54       3928.49        47.44 o                         
  -4   8  10        251.76        230.32        10.44 o                         
  -2   8  10       1672.87       1665.05        23.55 o                         
   0   8  10        592.23        569.33        13.86 o                         
   2   8  10       1649.53       1662.17        24.55 o                         
   4   8  10        237.53        235.49        11.08 o                         
   6   8  10       3696.43       3983.36        50.64 o                         
   8   8  10       1780.99       1599.21        23.99 o                         
  -6  10  10      12247.93      11404.33       103.73 o                         
  -4  10  10       4982.59       4652.79        48.73 o                         
  -2  10  10       9744.60       9453.04        89.88 o                         
   0  10  10          2.05          3.16         7.72 o                         
   2  10  10       9250.69       8854.68        81.26 o                         
   4  10  10       4989.21       4662.31        49.06 o                         
   6  10  10      12484.88      11497.46       112.70 o                         
  -9   1  11       1911.93       1766.27        25.68 o                         
  -7   1  11       3769.96       3859.11        41.98 o                         
  -5   1  11       3426.61       3434.78        35.18 o                         
  -3   1  11        462.38        435.98        12.63 o                         
  -1   1  11          0.78         14.82         6.06 o                         
   1   1  11          0.82          2.47         6.15 o                         
   3   1  11        463.64        445.73        13.21 o                         
   5   1  11       3423.10       3549.99        38.43 o                         
   7   1  11       3769.55       3837.38        40.54 o                         
   9   1  11       1913.16       1787.51        28.41 o                         
  -9   3  11        112.38        117.47         7.98 o                         
  -7   3  11        104.83         97.21         8.12 o                         
  -5   3  11        161.75        138.57         8.83 o                         
  -3   3  11          0.38         -6.21         6.21 o                         
  -1   3  11        442.61        420.84        11.29 o                         
   1   3  11        440.57        446.14        12.96 o                         
   3   3  11          0.44          1.42         6.06 o                         
   5   3  11        162.80        154.50         8.64 o                         
   7   3  11        104.32         83.98         7.72 o                         
   9   3  11        111.91        132.88        12.02 o                         
  -9   5  11        403.51        419.88        12.51 o                         
  -7   5  11       2676.01       2831.62        36.51 o                         
  -5   5  11          0.10          4.84         6.34 o                         
  -3   5  11        179.34        147.38         8.64 o                         
  -1   5  11       3348.47       3423.27        34.11 o                         
   1   5  11       3349.67       3486.94        35.73 o                         
   3   5  11        179.08        154.56         9.01 o                         
   5   5  11          0.10          4.69         5.43 o                         
   7   5  11       2675.18       2778.92        39.54 o                         
   9   5  11        403.85        417.94        11.91 o                         
  -9   7  11       1360.11       1292.42        31.32 o                         
  -7   7  11          0.05         -5.04         5.43 o                         
  -5   7  11       2700.65       2744.09        32.17 o                         
  -3   7  11        103.24         85.49         7.68 o                         
  -1   7  11       3672.15       3854.59        40.32 o                         
   1   7  11       3673.17       3823.38        38.85 o                         
   3   7  11        103.91         95.45         7.96 o                         
   5   7  11       2701.40       2730.79        31.85 o                         
   7   7  11          0.10          4.62         6.51 o                         
   9   7  11       1359.13       1288.55        27.94 o                         
  -7   9  11       1355.54       1293.89        25.85 o                         
  -5   9  11        409.00        410.06        15.14 o                         
  -3   9  11        112.41        107.00         8.06 o                         
  -1   9  11       1919.73       1765.90        23.95 o                         
   1   9  11       1920.24       1756.16        38.75 o                         
   3   9  11        112.29        123.82         8.07 o                         
   5   9  11        409.20        416.58        11.53 o                         
   7   9  11       1356.02       1271.40        27.80 o                         
  -3  11  11          0.02          8.19         6.40 o                         
  -1  11  11          0.62          4.81         6.86 o                         
   1  11  11          0.56         -2.70         6.74 o                         
   3  11  11          0.01          1.30         5.98 o                         
   0   0  12      17538.48      16385.00       175.21 o                         
   2   0  12       2797.70       2602.41        30.37 o                         
   4   0  12      24077.29      24001.76       180.27 o                         
   6   0  12         21.26         49.45         7.16 o                         
   8   0  12      18120.27      17606.74       148.65 o                         
  10   0  12        358.58        405.88        13.18 o                         
 -10   2  12       1033.29       1007.84        28.86 o                         
  -8   2  12       2844.57       2850.35        38.96 o                         
  -6   2  12       2546.81       2658.31        33.39 o                         
  -4   2  12        647.66        586.16        13.57 o                         
  -2   2  12      12672.38      12408.50        93.50 o                         
   0   2  12       2875.69       2691.94        28.92 o                         
   2   2  12      12566.66      12483.67       108.12 o                         
   4   2  12        642.43        592.91        15.18 o                         
   6   2  12       2475.82       2641.66        31.62 o                         
   8   2  12       2908.98       2897.89        34.36 o                         
  10   2  12       1087.35       1073.17        19.15 o                         
 -10   4  12       1787.75       1933.06        33.21 o                         
  -8   4  12      11652.15      11710.25       114.92 o                         
  -6   4  12        186.24        233.31        11.01 o                         
  -4   4  12       9518.60       9380.97        84.06 o                         
  -2   4  12        629.03        600.72        14.45 o                         
   0   4  12      24065.42      23809.88       174.14 o                         
   2   4  12        623.19        589.51        15.17 o                         
   4   4  12       9970.35       9913.02       100.61 o                         
   6   4  12        202.33        235.48        10.67 o                         
   8   4  12      11867.81      12212.72       115.59 o                         
  10   4  12       1828.83       1966.69        45.82 o                         
  -8   6  12        326.10        370.89        20.38 o                         
  -6   6  12       1560.35       1624.09        23.06 o                         
  -4   6  12        190.42        231.46        10.65 o                         
  -2   6  12       2551.94       2678.72        31.62 o                         
   0   6  12         17.46         38.16         6.57 o                         
   2   6  12       2480.85       2560.57        30.24 o                         
   4   6  12        206.56        244.89        11.52 o                         
   6   6  12       1605.21       1643.26        25.10 o                         
   8   6  12        305.63        326.06        12.52 o                         
  -6   8  12        332.04        381.32        27.00 o                         
  -4   8  12      11547.20      11806.12       119.56 o                         
  -2   8  12       2829.00       2859.00        35.51 o                         
   0   8  12      18343.73      17467.70       148.28 o                         
   2   8  12       2893.00       2888.95        32.94 o                         
   4   8  12      11762.08      12087.71       115.57 o                         
   6   8  12        311.13        353.78        15.11 o                         
  -4  10  12       1770.40       1922.32        30.53 o                         
  -2  10  12       1022.45       1025.87        19.48 o                         
   0  10  12        365.17        395.70        15.02 o                         
   2  10  12       1076.41       1059.32        18.98 o                         
   4  10  12       1811.98       2025.32        34.58 o                         
  -9   1  13        140.95        140.81         9.76 o                         
  -7   1  13        227.76        238.01         9.80 o                         
  -5   1  13        100.58        103.65         8.29 o                         
  -3   1  13        482.01        525.93        13.86 o                         
  -1   1  13          0.68         -4.46         6.36 o                         
   1   1  13          0.65         12.07         6.68 o                         
   3   1  13        482.19        527.60        15.18 o                         
   5   1  13        100.31         92.02        11.40 o                         
   7   1  13        227.74        242.72        10.59 o                         
   9   1  13        141.28        150.86         9.06 o                         
  -9   3  13       1488.22       1484.57        27.89 o                         
  -7   3  13        388.47        354.98        15.66 o                         
  -5   3  13       3258.02       3173.07        34.69 o                         
  -3   3  13          0.17          7.21         8.31 o                         
  -1   3  13        471.63        535.85        13.75 o                         
   1   3  13        472.42        495.02        13.66 o                         
   3   3  13          0.16         -4.57         6.40 o                         
   5   3  13       3259.99       3250.02        39.98 o                         
   7   3  13        388.60        347.76        12.24 o                         
   9   3  13       1486.17       1521.36        37.84 o                         
  -7   5  13       1174.82       1172.89        26.27 o                         
  -5   5  13          0.78          0.47         5.54 o                         
  -3   5  13       3253.24       3209.56        35.76 o                         
  -1   5  13         88.78         84.10         8.86 o                         
   1   5  13         88.87         95.02         7.94 o                         
   3   5  13       3254.50       3182.18        37.72 o                         
   5   5  13          0.73         -5.97         5.97 o                         
   7   5  13       1175.17       1169.44        21.28 o                         
  -5   7  13       1167.43       1212.09        24.01 o                         
  -3   7  13        385.64        345.61        11.56 o                         
  -1   7  13        226.99        239.78        10.45 o                         
   1   7  13        226.99        244.44        11.99 o                         
   3   7  13        385.70        343.24        12.04 o                         
   5   7  13       1167.71       1169.58        30.29 o                         
  -3   9  13       1476.37       1518.14        30.59 o                         
  -1   9  13        144.63        164.06         9.94 o                         
   1   9  13        144.36        136.29         9.11 o                         
   3   9  13       1476.73       1510.08        28.04 o                         
   0   0  14      22353.41      21572.27       456.71 o                         
   2   0  14       3493.25       3676.43        62.19 o                         
   4   0  14       3073.73       3297.10        36.14 o                         
   6   0  14       1081.05       1301.41        21.56 o                         
   8   0  14          5.05         12.98         8.55 o                         
  -6   2  14       9017.97       8792.16        89.84 o                         
  -4   2  14         78.83         52.41         8.13 o                         
  -2   2  14       6760.03       6424.38        81.22 o                         
   0   2  14       3395.74       3674.46        65.85 o                         
   2   2  14       7160.07       6954.42        71.99 o                         
   4   2  14         68.73         48.01         6.61 o                         
   6   2  14       8791.13       8663.28        93.80 o                         
  -6   4  14        779.30        821.50        17.68 o                         
  -4   4  14        695.28        793.17        16.59 o                         
  -2   4  14         86.58         64.55         7.24 o                         
   0   4  14       3076.78       3296.57        41.05 o                         
   2   4  14         76.21         52.08         6.90 o                         
   4   4  14        687.64        757.18        15.19 o                         
   6   4  14        789.01        816.79        18.69 o                         
  -4   6  14        776.80        818.85        18.07 o                         
  -2   6  14       9090.96       8650.46        84.60 o                         
   0   6  14       1149.62       1335.13        26.21 o                         
   2   6  14       8864.68       8599.02        93.39 o                         
   4   6  14        786.68        789.54        17.84 o                         
   0   8  14          1.56         -0.34         8.52 o                         
  -5   1  15         87.20         75.88        11.76 o                         
  -3   1  15        222.61        244.64        11.92 o                         
  -1   1  15          0.01         -3.38         6.53 o                         
   1   1  15          0.01          8.70         6.91 o                         
   3   1  15        222.52        247.04        12.14 o                         
   5   1  15         87.54         90.12         8.51 o                         
  -5   3  15       1792.92       1593.61        38.94 o                         
  -3   3  15          1.03          1.11         8.49 o                         
  -1   3  15        236.76        244.51        12.85 o                         
   1   3  15        236.92        244.91        12.41 o                         
   3   3  15          1.08          4.78         7.03 o                         
   5   3  15       1789.98       1593.78        57.61 o                         
  -3   5  15       1726.34       1650.74        39.15 o                         
  -1   5  15         81.56         79.92        14.86 o                         
   1   5  15         81.57         84.05         8.86 o                         
   3   5  15       1725.50       1576.85        26.81 o                         
   0   0  16       4927.03       4397.92       159.65 o                         
   2   0  16       1222.30       1370.24        49.41 o                         
   0   2  16       1243.96       1439.20        40.77 o                         
                                                                                
