# Supplementary material for: Crystal structures of the alkali aluminoboracites A 4B4Al3O12Cl (A = Li, Na)
Source: Acta Crystallogr E Crystallogr Commun. 2024 Jan 26;80(Pt 2):169–73. doi: 10.1107/S2056989024000501 (PMC10848984; doi:10.1107/S2056989024000501)
Supplement: Supplementary file 4 [file e-80-00169-kjh230804yoshinoN4_0m_asup4.hkl]

data_kjh230804yoshinoN4_0m_a                                                    
_shelx_title ' kjh230804yoshinoN4_0m_a.res in F-43c'                            
_shelx_refln_list_code          4                                               
_shelx_F_calc_maximum      457.22                                               
_exptl_crystal_F_000      1710.08                                               
_reflns_d_resolution_high  0.8008                                               
                                                                                
loop_                                                                           
 _space_group_symop_operation_xyz                                               
 'x, y, z'                                                                      
 '-x, -y, z'                                                                    
 '-x, y, -z'                                                                    
 'x, -y, -z'                                                                    
 'z, x, y'                                                                      
 'z, -x, -y'                                                                    
 '-z, -x, y'                                                                    
 '-z, x, -y'                                                                    
 'y, z, x'                                                                      
 '-y, z, -x'                                                                    
 'y, -z, -x'                                                                    
 '-y, -z, x'                                                                    
 'y+1/2, x+1/2, z+1/2'                                                          
 '-y+1/2, -x+1/2, z+1/2'                                                        
 'y+1/2, -x+1/2, -z+1/2'                                                        
 '-y+1/2, x+1/2, -z+1/2'                                                        
 'x+1/2, z+1/2, y+1/2'                                                          
 '-x+1/2, z+1/2, -y+1/2'                                                        
 '-x+1/2, -z+1/2, y+1/2'                                                        
 'x+1/2, -z+1/2, -y+1/2'                                                        
 'z+1/2, y+1/2, x+1/2'                                                          
 'z+1/2, -y+1/2, -x+1/2'                                                        
 '-z+1/2, y+1/2, -x+1/2'                                                        
 '-z+1/2, -y+1/2, x+1/2'                                                        
 'x, y+1/2, z+1/2'                                                              
 '-x, -y+1/2, z+1/2'                                                            
 '-x, y+1/2, -z+1/2'                                                            
 'x, -y+1/2, -z+1/2'                                                            
 'z, x+1/2, y+1/2'                                                              
 'z, -x+1/2, -y+1/2'                                                            
 '-z, -x+1/2, y+1/2'                                                            
 '-z, x+1/2, -y+1/2'                                                            
 'y, z+1/2, x+1/2'                                                              
 '-y, z+1/2, -x+1/2'                                                            
 'y, -z+1/2, -x+1/2'                                                            
 '-y, -z+1/2, x+1/2'                                                            
 'y+1/2, x+1, z+1'                                                              
 '-y+1/2, -x+1, z+1'                                                            
 'y+1/2, -x+1, -z+1'                                                            
 '-y+1/2, x+1, -z+1'                                                            
 'x+1/2, z+1, y+1'                                                              
 '-x+1/2, z+1, -y+1'                                                            
 '-x+1/2, -z+1, y+1'                                                            
 'x+1/2, -z+1, -y+1'                                                            
 'z+1/2, y+1, x+1'                                                              
 'z+1/2, -y+1, -x+1'                                                            
 '-z+1/2, y+1, -x+1'                                                            
 '-z+1/2, -y+1, x+1'                                                            
 'x+1/2, y, z+1/2'                                                              
 '-x+1/2, -y, z+1/2'                                                            
 '-x+1/2, y, -z+1/2'                                                            
 'x+1/2, -y, -z+1/2'                                                            
 'z+1/2, x, y+1/2'                                                              
 'z+1/2, -x, -y+1/2'                                                            
 '-z+1/2, -x, y+1/2'                                                            
 '-z+1/2, x, -y+1/2'                                                            
 'y+1/2, z, x+1/2'                                                              
 '-y+1/2, z, -x+1/2'                                                            
 'y+1/2, -z, -x+1/2'                                                            
 '-y+1/2, -z, x+1/2'                                                            
 'y+1, x+1/2, z+1'                                                              
 '-y+1, -x+1/2, z+1'                                                            
 'y+1, -x+1/2, -z+1'                                                            
 '-y+1, x+1/2, -z+1'                                                            
 'x+1, z+1/2, y+1'                                                              
 '-x+1, z+1/2, -y+1'                                                            
 '-x+1, -z+1/2, y+1'                                                            
 'x+1, -z+1/2, -y+1'                                                            
 'z+1, y+1/2, x+1'                                                              
 'z+1, -y+1/2, -x+1'                                                            
 '-z+1, y+1/2, -x+1'                                                            
 '-z+1, -y+1/2, x+1'                                                            
 'x+1/2, y+1/2, z'                                                              
 '-x+1/2, -y+1/2, z'                                                            
 '-x+1/2, y+1/2, -z'                                                            
 'x+1/2, -y+1/2, -z'                                                            
 'z+1/2, x+1/2, y'                                                              
 'z+1/2, -x+1/2, -y'                                                            
 '-z+1/2, -x+1/2, y'                                                            
 '-z+1/2, x+1/2, -y'                                                            
 'y+1/2, z+1/2, x'                                                              
 '-y+1/2, z+1/2, -x'                                                            
 'y+1/2, -z+1/2, -x'                                                            
 '-y+1/2, -z+1/2, x'                                                            
 'y+1, x+1, z+1/2'                                                              
 '-y+1, -x+1, z+1/2'                                                            
 'y+1, -x+1, -z+1/2'                                                            
 '-y+1, x+1, -z+1/2'                                                            
 'x+1, z+1, y+1/2'                                                              
 '-x+1, z+1, -y+1/2'                                                            
 '-x+1, -z+1, y+1/2'                                                            
 'x+1, -z+1, -y+1/2'                                                            
 'z+1, y+1, x+1/2'                                                              
 'z+1, -y+1, -x+1/2'                                                            
 '-z+1, y+1, -x+1/2'                                                            
 '-z+1, -y+1, x+1/2'                                                            
                                                                                
_cell_length_a    13.5904                                                       
_cell_length_b    13.5904                                                       
_cell_length_c    13.5904                                                       
_cell_angle_alpha  90.000                                                       
_cell_angle_beta   90.000                                                       
_cell_angle_gamma  90.000                                                       
                                                                                
_shelx_F_squared_multiplier     1.000                                           
                                                                                
loop_                                                                           
 _refln_index_h                                                                 
 _refln_index_k                                                                 
 _refln_index_l                                                                 
 _refln_F_squared_calc                                                          
 _refln_F_squared_meas                                                          
 _refln_F_squared_sigma                                                         
 _refln_observed_status                                                         
   0   0   2       2911.48       2538.85        42.57 o                         
   0   2   2      17183.11      17225.90       162.58 o                         
   2   2   2     134941.58     121198.89      2597.28 o                         
   0   0   4      80797.15      72843.09      1729.89 o                         
  -2   2   4      18573.49      18399.08       217.11 o                         
   0   2   4      20517.05      22071.04       191.91 o                         
   2   2   4      17495.78      17464.38       347.58 o                         
  -4   4   4     137974.25     127056.17      1526.48 o                         
  -2   4   4      10161.18      10997.01       119.45 o                         
   0   4   4     209047.05     180847.61      2358.47 o                         
   2   4   4       9162.55      10221.47       131.70 o                         
   4   4   4     143904.47     140027.81      2379.04 o                         
  -1   3   5      39618.26      42410.23       326.64 o                         
   1   3   5      39615.48      43267.77       387.48 o                         
   0   0   6       7267.34       6888.53       115.71 o                         
  -2   2   6      12769.38      12873.87       156.97 o                         
   0   2   6       1845.24       2117.03        27.88 o                         
   2   2   6      15483.18      15619.23       250.70 o                         
  -4   4   6       6308.24       6625.59        61.73 o                         
  -2   4   6       1855.96       1804.99        20.11 o                         
   0   4   6      12184.88      11820.74        70.63 o                         
   2   4   6       2221.87       2228.28        23.37 o                         
   4   4   6       6355.02       6776.29        61.90 o                         
  -6   6   6      64794.09      61564.66       714.49 o                         
  -4   6   6      14505.99      15075.14       125.69 o                         
  -2   6   6      45890.69      44947.93       318.37 o                         
   0   6   6        260.81        339.24        13.94 o                         
   2   6   6      45482.55      44764.74       301.04 o                         
   4   6   6      13839.17      14423.99       120.45 o                         
   6   6   6      62758.39      60548.83       758.14 o                         
  -1   3   7      12659.68      13241.09        82.64 o                         
   1   3   7      12660.30      13247.95        80.75 o                         
  -3   5   7       7267.34       7493.50        48.70 o                         
  -1   5   7       9743.87       9980.31        57.82 o                         
   1   5   7       9743.82      10082.08        56.06 o                         
   3   5   7       7267.68       7514.74        45.67 o                         
   0   0   8     100457.50      91550.64       861.78 o                         
  -2   2   8      18103.47      17919.83       137.20 o                         
   0   2   8       2191.55       2109.57        20.20 o                         
   2   2   8      18143.54      17797.47       140.98 o                         
  -4   4   8     111548.70     107307.53       735.60 o                         
  -2   4   8       1628.98       1711.45        21.03 o                         
   0   4   8      70839.58      67083.68       316.59 o                         
   2   4   8       1502.94       1585.19        18.96 o                         
   4   4   8     111055.88     108483.17       742.88 o                         
  -6   6   8       7944.17       7859.14        75.17 o                         
  -4   6   8       5226.18       5194.82        40.29 o                         
  -2   6   8       1499.91       1665.13        22.69 o                         
   0   6   8        171.18        204.59        10.38 o                         
   2   6   8       1392.06       1593.92        19.69 o                         
   4   6   8       5751.95       5815.79        41.85 o                         
   6   6   8       8407.59       8462.54        77.85 o                         
  -8   8   8      41393.10      41635.76       587.17 o                         
  -6   8   8       5544.23       5672.01        65.02 o                         
  -4   8   8      24765.93      24730.17       201.24 o                         
  -2   8   8       1496.77       1581.00        37.26 o                         
   0   8   8      49387.15      48227.71       378.08 o                         
   2   8   8       1364.08       1435.35        29.70 o                         
   4   8   8      22807.25      23385.39       203.92 o                         
   6   8   8       5271.05       5718.07        64.97 o                         
   8   8   8      43923.65      44869.90       629.50 o                         
  -1   3   9      12501.84      12509.20        72.63 o                         
   1   3   9      12505.13      12321.86        76.86 o                         
  -3   5   9        165.22        213.23        11.70 o                         
  -1   5   9        590.70        652.17        15.22 o                         
   1   5   9        590.88        673.35        14.45 o                         
   3   5   9        164.89        209.29        10.02 o                         
  -5   7   9        716.74        719.05        20.73 o                         
  -3   7   9       4966.09       4886.94        41.86 o                         
  -1   7   9       2869.49       2719.38        31.03 o                         
   1   7   9       2870.17       2608.83        28.56 o                         
   3   7   9       4965.99       4975.41        37.92 o                         
   5   7   9        716.57        730.87        18.21 o                         
   0   0  10        173.51        153.08        20.03 o                         
  -2   2  10      29657.92      29084.63       216.47 o                         
   0   2  10       2701.40       2935.04        29.25 o                         
   2   2  10      30091.37      30259.81       225.15 o                         
  -4   4  10       7146.62       7352.09        79.73 o                         
  -2   4  10       5819.81       5465.38        44.70 o                         
   0   4  10       1388.18       1649.06        22.06 o                         
   2   4  10       6052.36       5643.99        44.27 o                         
   4   4  10       6448.70       6681.47        72.76 o                         
  -6   6  10       8643.53       8751.97        89.98 o                         
  -4   6  10       5300.69       5380.64        53.64 o                         
  -2   6  10      21166.83      21101.51       125.75 o                         
   0   6  10        276.57        263.25        13.09 o                         
   2   6  10      20622.26      20629.36       117.95 o                         
   4   6  10       5247.35       5453.54        51.34 o                         
   6   6  10       9186.69       9365.10        91.07 o                         
  -8   8  10       1134.58       1027.14        29.06 o                         
  -6   8  10       4387.28       4422.86        42.08 o                         
  -4   8  10       2124.51       2182.70        30.34 o                         
  -2   8  10       2398.50       2326.98        32.26 o                         
   0   8  10       1999.01       2023.30        28.38 o                         
   2   8  10       2550.62       2515.19        31.93 o                         
   4   8  10       2252.10       2349.52        29.75 o                         
   6   8  10       4210.68       4385.41        41.20 o                         
   8   8  10       1206.45       1033.95        28.41 o                         
  -8  10  10       1272.61       1211.38        37.08 o                         
  -6  10  10      26183.50      26492.49       268.39 o                         
  -4  10  10        454.80        479.10        22.56 o                         
  -2  10  10      12206.46      12369.83       131.64 o                         
   0  10  10       1271.81       1370.26        44.40 o                         
   2  10  10      11263.78      11416.16       129.64 o                         
   4  10  10        567.15        590.56        27.06 o                         
   6  10  10      26514.14      26819.07       272.30 o                         
   8  10  10       1205.61       1160.37        31.49 o                         
  -1   3  11        616.88        634.02        16.98 o                         
   1   3  11        615.86        623.58        16.19 o                         
  -3   5  11        325.75        323.00        14.44 o                         
  -1   5  11       6576.49       6620.81        61.43 o                         
   1   5  11       6579.15       6497.72        55.22 o                         
   3   5  11        324.65        297.04        14.49 o                         
  -5   7  11       1026.49       1070.17        23.71 o                         
  -3   7  11        172.61        161.95        12.86 o                         
  -1   7  11       1969.33       1977.62        29.66 o                         
   1   7  11       1969.50       1902.48        27.93 o                         
   3   7  11        172.50        154.96        12.03 o                         
   5   7  11       1027.05       1031.25        22.22 o                         
  -7   9  11       1135.68       1200.02        23.29 o                         
  -5   9  11          1.72         11.92        10.30 o                         
  -3   9  11        221.33        229.31        13.21 o                         
  -1   9  11       4453.92       4349.81        44.35 o                         
   1   9  11       4452.20       4244.64        43.61 o                         
   3   9  11        221.78        228.03        13.95 o                         
   5   9  11          1.70         22.96        10.23 o                         
   7   9  11       1135.57       1168.13        20.70 o                         
   0   0  12      48677.07      47011.55       520.56 o                         
  -2   2  12      19911.94      20072.26       201.23 o                         
   0   2  12       3426.92       3350.39        44.35 o                         
   2   2  12      19635.52      20058.04       174.04 o                         
  -4   4  12      17834.90      18191.51       176.49 o                         
  -2   4  12       1180.64       1228.54        24.41 o                         
   0   4  12      57456.90      56395.85       313.26 o                         
   2   4  12       1338.64       1406.62        23.23 o                         
   4   4  12      18519.42      19235.09       165.55 o                         
  -6   6  12        865.98        885.51        29.45 o                         
  -4   6  12        486.83        528.06        17.56 o                         
  -2   6  12       4903.87       5016.48        47.60 o                         
   0   6  12         96.66         81.45        11.44 o                         
   2   6  12       4906.28       4939.28        46.06 o                         
   4   6  12        438.30        457.91        16.20 o                         
   6   6  12        797.71        853.50        33.69 o                         
  -8   8  12      11440.38      11465.72       157.63 o                         
  -6   8  12          7.76         33.48        10.57 o                         
  -4   8  12      15390.38      16333.82       119.46 o                         
  -2   8  12       2494.96       2525.68        30.52 o                         
   0   8  12      23858.06      24000.74       168.55 o                         
   2   8  12       2618.14       2564.49        35.55 o                         
   4   8  12      15930.46      16760.68       116.28 o                         
   6   8  12          4.68         13.11         9.79 o                         
   8   8  12      11255.79      11201.29       217.81 o                         
  -6  10  12        770.11        776.01        24.37 o                         
  -4  10  12        890.76        895.08        20.10 o                         
  -2  10  12        566.92        557.43        15.88 o                         
   0  10  12        365.89        339.63        14.37 o                         
   2  10  12        533.45        499.49        16.68 o                         
   4  10  12        796.00        834.59        19.11 o                         
   6  10  12        816.77        852.19        20.38 o                         
   0  12  12      10544.91      10386.60       176.72 o                         
  -1   3  13        237.29        256.34        13.38 o                         
   1   3  13        238.10        259.25        13.17 o                         
  -3   5  13       2246.74       2253.24        32.77 o                         
  -1   5  13        127.60        122.82        11.98 o                         
   1   5  13        127.22        127.65        11.44 o                         
   3   5  13       2243.37       2279.67        29.11 o                         
  -5   7  13       2646.61       2658.68        31.89 o                         
  -3   7  13       1854.73       1784.55        26.97 o                         
  -1   7  13        104.23        108.58        12.30 o                         
   1   7  13        103.85         97.52        12.78 o                         
   3   7  13       1854.49       1762.24        26.50 o                         
   5   7  13       2646.51       2714.66        34.76 o                         
  -5   9  13        357.97        345.96        17.38 o                         
  -3   9  13       1369.24       1401.36        30.56 o                         
  -1   9  13        169.31        164.96        12.16 o                         
   1   9  13        169.34        145.01        11.75 o                         
   3   9  13       1370.81       1339.86        26.72 o                         
   5   9  13        358.02        357.23        14.32 o                         
   0   0  14      40311.94      39638.54       471.67 o                         
  -2   2  14       6842.77       6936.83        85.29 o                         
   0   2  14       1902.21       2179.25        29.20 o                         
   2   2  14       7332.69       7283.39        92.85 o                         
  -4   4  14        209.05        210.79        19.00 o                         
  -2   4  14        201.35        204.23        14.47 o                         
   0   4  14          9.26         27.00        10.83 o                         
   2   4  14        170.82        170.19        13.79 o                         
   4   4  14        172.27        205.29        16.96 o                         
  -6   6  14       7452.33       7264.69       160.25 o                         
  -4   6  14        189.62        226.81        12.83 o                         
  -2   6  14      13114.89      12809.47       100.20 o                         
   0   6  14        905.65        691.28        18.21 o                         
   2   6  14      13101.51      12738.31        92.56 o                         
   4   6  14        225.90        263.62        13.27 o                         
   6   6  14       7732.88       7221.70       108.67 o                         
  -4   8  14        115.15        102.54        11.31 o                         
  -2   8  14        454.02        450.70        16.85 o                         
   0   8  14        284.51        285.57        13.43 o                         
   2   8  14        424.31        408.17        15.09 o                         
   4   8  14         99.90         84.40        13.98 o                         
  -1   3  15         55.52         52.58        10.55 o                         
   1   3  15         55.90         71.43        11.53 o                         
  -3   5  15       3105.16       3179.75        38.92 o                         
  -1   5  15         85.81         72.56        11.04 o                         
   1   5  15         85.51         86.70        11.79 o                         
   3   5  15       3110.98       2972.02        42.82 o                         
  -3   7  15        843.83        828.71        21.85 o                         
  -1   7  15         58.57         77.95        11.40 o                         
   1   7  15         58.16         58.39        12.14 o                         
   3   7  15        843.82        833.90        24.77 o                         
   0   0  16       7473.53       8140.93       147.00 o                         
  -2   2  16       5221.53       4893.49        75.02 o                         
   0   2  16        268.54        153.96        13.64 o                         
   2   2  16       5210.71       4801.65       154.32 o                         
  -4   4  16      10296.35      10316.58       222.93 o                         
  -2   4  16        739.97        575.53        18.62 o                         
   0   4  16      23533.30      24566.93       212.69 o                         
   2   4  16        730.33        551.32        27.44 o                         
   4   4  16      10234.77      10171.29       243.38 o                         
                                                                                
