# Supplementary material for: Crystal structures of the alkali aluminoboracites A 4B4Al3O12Cl (A = Li, Na)
Source: Acta Crystallogr E Crystallogr Commun. 2024 Jan 26;80(Pt 2):169–73. doi: 10.1107/S2056989024000501 (PMC10848984; doi:10.1107/S2056989024000501)
Supplement: Supplementary file 5 [file e-80-00169-kjh230804yoshinoN4_0m_a_1sup5.hkl]

data_kjh230804yoshinoN4_0m_a_1                                                  
_shelx_title ' kjh230804yoshinoN4_0m_a.res in F23'                              
_shelx_refln_list_code          4                                               
_shelx_F_calc_maximum      456.59                                               
_exptl_crystal_F_000      1710.08                                               
_reflns_d_resolution_high  0.8008                                               
                                                                                
loop_                                                                           
 _space_group_symop_operation_xyz                                               
 'x, y, z'                                                                      
 '-x, -y, z'                                                                    
 '-x, y, -z'                                                                    
 'x, -y, -z'                                                                    
 'z, x, y'                                                                      
 'z, -x, -y'                                                                    
 '-z, -x, y'                                                                    
 '-z, x, -y'                                                                    
 'y, z, x'                                                                      
 '-y, z, -x'                                                                    
 'y, -z, -x'                                                                    
 '-y, -z, x'                                                                    
 'x, y+1/2, z+1/2'                                                              
 '-x, -y+1/2, z+1/2'                                                            
 '-x, y+1/2, -z+1/2'                                                            
 'x, -y+1/2, -z+1/2'                                                            
 'z, x+1/2, y+1/2'                                                              
 'z, -x+1/2, -y+1/2'                                                            
 '-z, -x+1/2, y+1/2'                                                            
 '-z, x+1/2, -y+1/2'                                                            
 'y, z+1/2, x+1/2'                                                              
 '-y, z+1/2, -x+1/2'                                                            
 'y, -z+1/2, -x+1/2'                                                            
 '-y, -z+1/2, x+1/2'                                                            
 'x+1/2, y, z+1/2'                                                              
 '-x+1/2, -y, z+1/2'                                                            
 '-x+1/2, y, -z+1/2'                                                            
 'x+1/2, -y, -z+1/2'                                                            
 'z+1/2, x, y+1/2'                                                              
 'z+1/2, -x, -y+1/2'                                                            
 '-z+1/2, -x, y+1/2'                                                            
 '-z+1/2, x, -y+1/2'                                                            
 'y+1/2, z, x+1/2'                                                              
 '-y+1/2, z, -x+1/2'                                                            
 'y+1/2, -z, -x+1/2'                                                            
 '-y+1/2, -z, x+1/2'                                                            
 'x+1/2, y+1/2, z'                                                              
 '-x+1/2, -y+1/2, z'                                                            
 '-x+1/2, y+1/2, -z'                                                            
 'x+1/2, -y+1/2, -z'                                                            
 'z+1/2, x+1/2, y'                                                              
 'z+1/2, -x+1/2, -y'                                                            
 '-z+1/2, -x+1/2, y'                                                            
 '-z+1/2, x+1/2, -y'                                                            
 'y+1/2, z+1/2, x'                                                              
 '-y+1/2, z+1/2, -x'                                                            
 'y+1/2, -z+1/2, -x'                                                            
 '-y+1/2, -z+1/2, x'                                                            
                                                                                
_cell_length_a    13.5904                                                       
_cell_length_b    13.5904                                                       
_cell_length_c    13.5904                                                       
_cell_angle_alpha  90.000                                                       
_cell_angle_beta   90.000                                                       
_cell_angle_gamma  90.000                                                       
                                                                                
_shelx_F_squared_multiplier     1.000                                           
                                                                                
loop_                                                                           
 _refln_index_h                                                                 
 _refln_index_k                                                                 
 _refln_index_l                                                                 
 _refln_F_squared_calc                                                          
 _refln_F_squared_meas                                                          
 _refln_F_squared_sigma                                                         
 _refln_observed_status                                                         
  -1   1   1          0.70          0.00         3.61 o                         
   1   1   1          0.70         -0.16         1.55 o                         
   0   0   2       2903.80       2492.02        41.78 o                         
   0   2   2      17101.27      16908.15       159.58 o                         
   2   2   2     134817.25     118963.24      2549.37 o                         
  -1   1   3          0.38          5.48         2.44 o                         
   1   1   3          0.38          0.84         2.87 o                         
  -3   3   3          4.23          8.91         7.68 o                         
  -1   3   3          4.50          1.68         3.50 o                         
   1   3   3          4.50          9.28         3.11 o                         
   3   3   3          4.27        -12.32        17.39 o                         
   0   0   4      80820.20      71499.41      1697.98 o                         
   2   0   4      20556.30      21674.55       292.03 o                         
  -2   2   4      18531.66      18059.69       213.11 o                         
   0   2   4      20545.76      21656.33       246.51 o                         
   2   2   4      17454.20      17142.23       341.17 o                         
  -4   4   4     137714.77     124712.48      1498.32 o                         
  -2   4   4      10031.93      10794.16       117.25 o                         
   0   4   4     208473.23     177511.67      2314.96 o                         
   2   4   4       9039.14      10032.92       129.27 o                         
   4   4   4     143625.70     137444.86      2335.16 o                         
  -3   1   5      39443.88      41969.41       437.77 o                         
  -1   1   5          3.32         -0.84         3.76 o                         
   1   1   5          3.36         17.13        10.76 o                         
   3   1   5      39444.15      42733.95       475.60 o                         
  -3   3   5          0.16          2.99        14.21 o                         
  -1   3   5      39352.29      41225.60       470.88 o                         
   1   3   5      39346.75      41992.41       633.47 o                         
   3   3   5          0.16         -5.15         6.00 o                         
  -5   5   5          4.35         -2.34        18.16 o                         
  -3   5   5          0.90         -8.20         8.20 o                         
  -1   5   5          1.45          3.58         9.37 o                         
   1   5   5          1.46          5.62         8.64 o                         
   3   5   5          0.88          3.90        10.42 o                         
   5   5   5          4.44          3.61        15.73 o                         
   0   0   6       7361.44       6761.46       113.57 o                         
   2   0   6       1852.56       2049.30        38.71 o                         
   4   0   6      12061.62      11635.27        96.43 o                         
  -4   2   6       1825.70       1762.33        27.48 o                         
  -2   2   6      12695.29      12636.40       154.07 o                         
   0   2   6       1835.07       2105.89        43.77 o                         
   2   2   6      15393.33      15331.11       246.08 o                         
   4   2   6       2187.96       2205.17        34.87 o                         
  -4   4   6       6203.10       6503.38        60.59 o                         
  -2   4   6       1844.48       1781.59        28.38 o                         
   0   4   6      12083.23      11567.63        99.75 o                         
   2   4   6       2209.03       2173.23        31.79 o                         
   4   4   6       6247.98       6651.29        60.76 o                         
  -6   6   6      64401.11      60429.04       701.31 o                         
  -4   6   6      14287.24      14797.06       123.37 o                         
  -2   6   6      45575.89      44118.81       312.50 o                         
   0   6   6        260.72        332.98        13.68 o                         
   2   6   6      45182.18      43939.01       295.49 o                         
   4   6   6      13627.04      14157.93       118.23 o                         
   6   6   6      62367.03      59431.95       744.15 o                         
  -5   1   7       9550.81       9793.49        77.57 o                         
  -3   1   7      12392.02      13036.84       111.04 o                         
  -1   1   7          1.85         13.74         9.03 o                         
   1   1   7          1.88          7.67         8.76 o                         
   3   1   7      12387.80      12844.62       111.76 o                         
   5   1   7       9551.64       9872.17        74.37 o                         
  -5   3   7       7076.80       7401.38        68.76 o                         
  -3   3   7          3.39         14.02        10.49 o                         
  -1   3   7      12787.67      12950.80       118.80 o                         
   1   3   7      12793.13      13160.57       112.42 o                         
   3   3   7          3.29          8.21         9.32 o                         
   5   3   7       7075.92       7341.76        62.73 o                         
  -5   5   7          0.76         16.98        15.24 o                         
  -3   5   7       7344.26       7311.59        66.50 o                         
  -1   5   7       9779.97       9799.36        83.23 o                         
   1   5   7       9779.06       9924.89        81.78 o                         
   3   5   7       7345.78       7411.63        64.07 o                         
   5   5   7          0.76          9.27        10.43 o                         
  -7   7   7          0.47        -14.38        26.02 o                         
  -5   7   7          0.40        -12.80        12.80 o                         
  -3   7   7          3.51         -0.21        11.96 o                         
  -1   7   7          1.81          8.44        11.44 o                         
   1   7   7          1.83         13.55        10.88 o                         
   3   7   7          3.66         30.47        10.78 o                         
   5   7   7          0.37        -11.41        11.41 o                         
   7   7   7          0.47        -11.88        25.25 o                         
   0   0   8      99916.20      89861.88       845.88 o                         
   2   0   8       2173.72       2109.56        27.58 o                         
   4   0   8      70293.39      65769.85       434.27 o                         
   6   0   8        181.99        202.61        13.92 o                         
  -6   2   8       1487.05       1642.89        34.19 o                         
  -4   2   8       1606.97       1705.02        32.15 o                         
  -2   2   8      17879.78      17589.28       134.67 o                         
   0   2   8       2149.56       2027.38        28.52 o                         
   2   2   8      17918.87      17469.18       138.38 o                         
   4   2   8       1479.46       1576.43        25.55 o                         
   6   2   8       1380.51       1576.80        27.55 o                         
  -6   4   8       5153.13       5097.38        57.35 o                         
  -4   4   8     110691.85     105328.12       722.03 o                         
  -2   4   8       1637.84       1661.74        30.30 o                         
   0   4   8      70397.29      65926.20       444.84 o                         
   2   4   8       1510.39       1532.11        27.18 o                         
   4   4   8     110200.33     106482.09       729.18 o                         
   6   4   8       5674.42       5678.82        57.37 o                         
  -6   6   8       7814.82       7714.17        73.78 o                         
  -4   6   8       5158.29       5100.47        54.61 o                         
  -2   6   8       1494.13       1628.12        29.35 o                         
   0   6   8        169.22        198.89        16.83 o                         
   2   6   8       1387.32       1552.41        27.12 o                         
   4   6   8       5680.85       5739.37        58.84 o                         
   6   6   8       8272.81       8306.44        76.41 o                         
  -8   8   8      40840.53      40867.74       576.34 o                         
  -6   8   8       5452.29       5567.39        63.82 o                         
  -4   8   8      24353.84      24273.99       197.53 o                         
  -2   8   8       1454.74       1551.84        36.57 o                         
   0   8   8      49069.42      47338.09       371.11 o                         
   2   8   8       1326.25       1408.87        29.16 o                         
   4   8   8      22412.23      22954.02       200.16 o                         
   6   8   8       5182.83       5612.60        63.77 o                         
   8   8   8      43341.62      44042.22       617.89 o                         
  -7   1   9       2777.59       2664.78        42.90 o                         
  -5   1   9        593.25        649.81        21.66 o                         
  -3   1   9      12481.71      12323.48       108.55 o                         
  -1   1   9          0.26          6.28         9.77 o                         
   1   1   9          0.26        -11.50        11.50 o                         
   3   1   9      12483.28      12152.36       108.56 o                         
   5   1   9        594.85        670.66        20.21 o                         
   7   1   9       2777.10       2511.03        37.76 o                         
  -7   3   9       4889.04       4755.48        57.79 o                         
  -5   3   9        176.10        226.88        16.59 o                         
  -3   3   9          0.02         29.22        13.85 o                         
  -1   3   9      12270.00      12244.12        94.53 o                         
   1   3   9      12274.60      12040.12       104.93 o                         
   3   3   9          0.03          9.09        11.83 o                         
   5   3   9        175.59        208.31        14.21 o                         
   7   3   9       4886.77       4837.01        52.08 o                         
  -7   5   9        726.64        719.23        36.08 o                         
  -5   5   9          0.32         -7.59        15.09 o                         
  -3   5   9        165.28        192.49        16.53 o                         
  -1   5   9        584.36        630.96        21.78 o                         
   1   5   9        583.13        651.19        19.89 o                         
   3   5   9        165.14        202.84        14.15 o                         
   5   5   9          0.35         -9.61        12.25 o                         
   7   5   9        726.15        718.88        26.52 o                         
  -7   7   9          0.09         -8.45        17.46 o                         
  -5   7   9        688.69        694.03        24.97 o                         
  -3   7   9       4863.85       4838.42        62.83 o                         
  -1   7   9       2863.51       2673.70        43.25 o                         
   1   7   9       2865.26       2619.29        41.84 o                         
   3   7   9       4865.92       4931.33        53.21 o                         
   5   7   9        688.76        716.13        24.20 o                         
   7   7   9          0.07         -4.50        12.34 o                         
  -9   9   9          1.14        -36.67        36.67 o                         
  -7   9   9          1.06         17.59        14.99 o                         
  -5   9   9          2.72          5.22        14.28 o                         
  -3   9   9          0.03        -14.48        14.48 o                         
  -1   9   9          1.15         -5.11        14.10 o                         
   1   9   9          1.19        -13.35        13.35 o                         
   3   9   9          0.04         12.00        13.29 o                         
   5   9   9          2.64          5.99        12.09 o                         
   7   9   9          1.07          1.16        12.73 o                         
   9   9   9          1.22        -20.15        20.15 o                         
   0   0  10        173.97        150.26        19.66 o                         
   2   0  10       2633.79       2891.94        45.73 o                         
   4   0  10       1409.02       1638.83        31.14 o                         
   6   0  10        267.87        256.72        17.74 o                         
   8   0  10       1946.62       1969.07        37.51 o                         
  -8   2  10       2324.81       2305.40        42.49 o                         
  -6   2  10      20994.85      20936.60       177.90 o                         
  -4   2  10       5773.64       5344.39        69.86 o                         
  -2   2  10      29419.45      28548.14       212.48 o                         
   0   2  10       2662.80       2870.46        39.56 o                         
   2   2  10      29857.20      29701.63       221.00 o                         
   4   2  10       6004.84       5641.85        59.27 o                         
   6   2  10      20435.25      20173.60       159.15 o                         
   8   2  10       2475.64       2499.33        45.22 o                         
  -8   4  10       2094.37       2176.24        40.88 o                         
  -6   4  10       5270.58       5302.79        74.69 o                         
  -4   4  10       7010.70       7216.47        78.26 o                         
  -2   4  10       5711.03       5383.05        60.88 o                         
   0   4  10       1390.74       1599.27        30.14 o                         
   2   4  10       5938.46       5433.78        66.05 o                         
   4   4  10       6320.50       6558.22        71.42 o                         
   6   4  10       5219.36       5284.57        72.52 o                         
   8   4  10       2222.37       2326.79        42.10 o                         
  -8   6  10       4346.73       4337.85        55.87 o                         
  -6   6  10       8372.40       8590.53        88.32 o                         
  -4   6  10       5212.21       5260.10        74.24 o                         
  -2   6  10      21034.16      20499.42       171.40 o                         
   0   6  10        267.71        260.07        19.87 o                         
   2   6  10      20487.96      20332.74       168.73 o                         
   4   6  10       5160.47       5415.30        70.07 o                         
   6   6  10       8924.97       9192.35        89.39 o                         
   8   6  10       4170.60       4374.50        57.69 o                         
  -8   8  10       1092.27       1008.19        28.52 o                         
  -6   8  10       4238.00       4345.40        61.34 o                         
  -4   8  10       2078.12       2102.93        43.48 o                         
  -2   8  10       2357.56       2256.75        48.73 o                         
   0   8  10       1936.51       2006.42        41.60 o                         
   2   8  10       2508.18       2439.81        43.56 o                         
   4   8  10       2201.60       2286.77        40.53 o                         
   6   8  10       4066.74       4234.66        56.71 o                         
   8   8  10       1159.24       1014.87        27.89 o                         
  -8  10  10       1207.32       1189.03        36.39 o                         
  -6  10  10      25825.77      26003.80       263.44 o                         
  -4  10  10        437.03        470.26        22.15 o                         
  -2  10  10      11885.41      12141.65       129.21 o                         
   0  10  10       1203.48       1344.98        43.59 o                         
   2  10  10      10980.28      11205.57       127.25 o                         
   4  10  10        544.96        579.66        26.56 o                         
   6  10  10      26141.59      26324.36       267.28 o                         
   8  10  10       1143.90       1138.97        30.90 o                         
  -9   1  11       4456.18       4245.81        61.81 o                         
  -7   1  11       1951.72       1948.41        41.05 o                         
  -5   1  11       6463.27       6527.06        80.83 o                         
  -3   1  11        606.52        624.19        23.11 o                         
  -1   1  11          0.12         -9.91        17.50 o                         
   1   1  11          0.12          7.26        12.49 o                         
   3   1  11        607.09        606.36        21.28 o                         
   5   1  11       6472.10       6349.98        75.04 o                         
   7   1  11       1953.10       1835.65        36.79 o                         
   9   1  11       4451.11       4138.07        58.28 o                         
  -9   3  11        228.53        245.94        18.63 o                         
  -7   3  11        162.00        142.74        17.70 o                         
  -5   3  11        322.67        320.34        20.82 o                         
  -3   3  11          0.85         -6.22        13.93 o                         
  -1   3  11        640.74        620.25        27.99 o                         
   1   3  11        638.23        619.04        23.90 o                         
   3   3  11          0.90          9.49        13.13 o                         
   5   3  11        320.67        313.76        19.96 o                         
   7   3  11        162.74        143.43        20.14 o                         
   9   3  11        229.72        197.88        18.57 o                         
  -9   5  11          1.97         17.17        14.08 o                         
  -7   5  11        996.37       1020.99        31.00 o                         
  -5   5  11          0.39          4.29        14.21 o                         
  -3   5  11        300.59        314.06        19.34 o                         
  -1   5  11       6398.14       6462.64        91.63 o                         
   1   5  11       6394.42       6407.97        78.37 o                         
   3   5  11        300.55        265.03        20.28 o                         
   5   5  11          0.39         10.10        13.64 o                         
   7   5  11        994.69        979.83        30.49 o                         
   9   5  11          1.83         29.03        13.49 o                         
  -9   7  11       1096.74       1194.91        35.38 o                         
  -7   7  11          0.28        -12.81        14.46 o                         
  -5   7  11       1013.73       1081.31        37.77 o                         
  -3   7  11        177.71        174.59        18.00 o                         
  -1   7  11       1910.85       1933.74        41.29 o                         
   1   7  11       1909.58       1905.58        41.13 o                         
   3   7  11        176.74        161.67        17.80 o                         
   5   7  11       1016.51       1044.04        31.20 o                         
   7   7  11          0.34         19.37        14.61 o                         
   9   7  11       1095.79       1164.62        29.44 o                         
  -9   9  11          0.07        -21.88        23.46 o                         
  -7   9  11       1100.83       1160.89        31.23 o                         
  -5   9  11          2.04          5.92        14.52 o                         
  -3   9  11        228.50        201.28        20.59 o                         
  -1   9  11       4293.68       4292.66        61.31 o                         
   1   9  11       4295.46       4198.96        63.07 o                         
   3   9  11        228.15        250.01        20.27 o                         
   5   9  11          2.16         16.37        15.89 o                         
   7   9  11       1101.55       1129.62        28.09 o                         
   9   9  11          0.06         12.59        16.23 o                         
  -5  11  11          2.18         31.26        19.19 o                         
  -3  11  11          1.80         16.47        13.54 o                         
  -1  11  11          0.25        -14.79        14.79 o                         
   1  11  11          0.29         20.43        15.84 o                         
   3  11  11          1.98        -15.38        20.90 o                         
   5  11  11          2.03         -5.81        16.55 o                         
   0   0  12      47835.75      46144.38       510.96 o                         
   2   0  12       3430.84       3250.91        62.03 o                         
   4   0  12      56785.82      55615.08       415.44 o                         
   6   0  12        105.16         84.16        18.82 o                         
   8   0  12      23151.88      23513.75       223.84 o                         
  10   0  12        347.52        333.46        19.67 o                         
 -10   2  12        543.19        529.23        21.80 o                         
  -8   2  12       2406.79       2465.46        40.51 o                         
  -6   2  12       4854.04       4971.01        66.11 o                         
  -4   2  12       1167.49       1167.87        34.20 o                         
  -2   2  12      19576.67      19702.00       197.52 o                         
   0   2  12       3382.10       3324.43        72.36 o                         
   2   2  12      19303.21      19688.05       170.83 o                         
   4   2  12       1323.90       1370.01        31.50 o                         
   6   2  12       4857.55       4827.96        60.42 o                         
   8   2  12       2526.20       2553.97        48.55 o                         
  10   2  12        510.78        499.07        23.28 o                         
 -10   4  12        869.93        854.81        34.99 o                         
  -8   4  12      15116.83      16107.36       165.49 o                         
  -6   4  12        490.46        514.28        29.15 o                         
  -4   4  12      17472.92      17855.95       173.23 o                         
  -2   4  12       1186.24       1240.36        33.58 o                         
   0   4  12      56437.71      55037.88       457.27 o                         
   2   4  12       1343.83       1392.27        33.04 o                         
   4   4  12      18143.42      18880.28       162.50 o                         
   6   4  12        441.57        448.48        24.86 o                         
   8   4  12      15643.14      16507.79       169.20 o                         
  10   4  12        777.84        791.08        26.45 o                         
 -10   6  12        777.46        791.00        29.99 o                         
  -8   6  12          5.13         26.55        19.58 o                         
  -6   6  12        868.08        869.18        28.91 o                         
  -4   6  12        495.70        521.97        23.85 o                         
  -2   6  12       4780.41       4876.07        66.05 o                         
   0   6  12         90.93         74.89        15.89 o                         
   2   6  12       4783.51       4873.62        68.15 o                         
   4   6  12        446.97        450.46        22.66 o                         
   6   6  12        800.89        837.76        33.06 o                         
   8   6  12          4.44         27.52        13.87 o                         
  10   6  12        823.53        830.36        27.75 o                         
  -8   8  12      11244.88      11254.22       154.72 o                         
  -6   8  12          6.45         38.10        13.21 o                         
  -4   8  12      15120.30      15956.42       166.16 o                         
  -2   8  12       2431.22       2495.31        44.51 o                         
   0   8  12      23489.89      23611.08       245.59 o                         
   2   8  12       2551.67       2476.49        57.24 o                         
   4   8  12      15657.25      16404.21       154.60 o                         
   6   8  12          2.67         -1.62        15.73 o                         
   8   8  12      11056.06      10994.67       213.79 o                         
  -6  10  12        761.14        728.75        44.16 o                         
  -4  10  12        878.03        898.25        25.76 o                         
  -2  10  12        571.67        564.58        22.30 o                         
   0  10  12        360.84        333.27        22.46 o                         
   2  10  12        538.50        481.30        23.04 o                         
   4  10  12        783.71        845.86        26.61 o                         
   6  10  12        807.72        842.96        28.87 o                         
   0  12  12      10361.25      10195.00       173.46 o                         
  -9   1  13        179.47        153.74        17.33 o                         
  -7   1  13         95.53        104.23        15.74 o                         
  -5   1  13        136.34        115.13        15.85 o                         
  -3   1  13        235.19        255.74        18.60 o                         
  -1   1  13          1.39         10.99        14.22 o                         
   1   1  13          1.42         10.97        13.49 o                         
   3   1  13        234.82        246.14        17.82 o                         
   5   1  13        134.93        138.27        17.92 o                         
   7   1  13         95.13         72.93        18.03 o                         
   9   1  13        179.76        150.70        17.26 o                         
  -9   3  13       1309.61       1396.70        43.71 o                         
  -7   3  13       1828.59       1735.31        35.98 o                         
  -5   3  13       2208.27       2225.63        44.46 o                         
  -3   3  13          1.13        -14.52        14.52 o                         
  -1   3  13        235.75        247.56        18.55 o                         
   1   3  13        237.61        263.30        18.79 o                         
   3   3  13          1.12          2.76        13.86 o                         
   5   3  13       2201.47       2239.84        38.54 o                         
   7   3  13       1827.17       1742.14        39.42 o                         
   9   3  13       1312.86       1294.84        35.07 o                         
  -9   5  13        346.75        329.87        35.15 o                         
  -7   5  13       2673.67       2592.08        44.90 o                         
  -5   5  13          3.37         17.60        15.15 o                         
  -3   5  13       2171.45       2196.11        49.27 o                         
  -1   5  13        129.49        127.11        17.55 o                         
   1   5  13        130.16        112.77        15.57 o                         
   3   5  13       2171.96       2234.90        42.58 o                         
   5   5  13          3.28         23.94        18.91 o                         
   7   5  13       2673.84       2634.54        43.08 o                         
   9   5  13        348.27        324.76        20.49 o                         
  -7   7  13          0.93         11.59        16.39 o                         
  -5   7  13       2524.38       2626.01        43.65 o                         
  -3   7  13       1765.69       1770.57        44.33 o                         
  -1   7  13        121.39        109.97        18.83 o                         
   1   7  13        121.04        116.00        20.66 o                         
   3   7  13       1766.62       1718.26        36.01 o                         
   5   7  13       2523.95       2696.57        52.26 o                         
   7   7  13          0.94         39.24        18.16 o                         
  -5   9  13        362.27        347.82        20.67 o                         
  -3   9  13       1306.47       1354.75        43.40 o                         
  -1   9  13        155.18        168.50        18.28 o                         
   1   9  13        154.62        134.63        15.50 o                         
   3   9  13       1306.11       1330.78        42.63 o                         
   5   9  13        360.97        371.10        23.54 o                         
   0   0  14      39432.45      38907.36       462.97 o                         
   2   0  14       1825.31       2181.48        39.34 o                         
   4   0  14         14.06         20.91        15.81 o                         
   6   0  14        876.99        681.10        27.61 o                         
   8   0  14        266.13        276.88        27.05 o                         
  -8   2  14        438.92        437.19        31.43 o                         
  -6   2  14      12889.73      12560.13       132.23 o                         
  -4   2  14        207.18        221.77        21.98 o                         
  -2   2  14       6749.63       6808.87        83.71 o                         
   0   2  14       1855.93       2088.96        41.83 o                         
   2   2  14       7229.57       7149.04        91.13 o                         
   4   2  14        175.53        167.40        19.27 o                         
   6   2  14      12889.09      12378.83       130.57 o                         
   8   2  14        409.45        422.48        25.24 o                         
  -8   4  14        110.31        106.65        16.45 o                         
  -6   4  14        196.61        226.43        16.62 o                         
  -4   4  14        198.84        206.90        18.65 o                         
  -2   4  14        191.49        181.61        18.60 o                         
   0   4  14         10.83         31.03        14.36 o                         
   2   4  14        161.65        166.59        20.25 o                         
   4   4  14        164.48        201.51        16.65 o                         
   6   4  14        232.09        252.01        20.83 o                         
   8   4  14         92.28        102.53        18.93 o                         
  -6   6  14       7339.30       7130.68       157.30 o                         
  -4   6  14        187.15        217.49        19.30 o                         
  -2   6  14      12843.04      12589.31       147.14 o                         
   0   6  14        884.59        675.75        25.85 o                         
   2   6  14      12830.36      12617.99       126.51 o                         
   4   6  14        222.31        263.46        17.18 o                         
   6   6  14       7607.86       7088.49       106.66 o                         
  -4   8  14        104.68         95.45        15.05 o                         
  -2   8  14        451.96        445.60        21.18 o                         
   0   8  14        281.60        282.60        17.27 o                         
   2   8  14        421.91        388.24        18.30 o                         
   4   8  14         89.96         69.42        23.22 o                         
  -7   1  15         59.72         70.25        16.93 o                         
  -5   1  15         98.09         91.28        15.65 o                         
  -3   1  15         61.62         71.42        15.01 o                         
  -1   1  15          0.51         10.51        13.70 o                         
   1   1  15          0.55        -15.28        15.28 o                         
   3   1  15         62.02         67.70        15.80 o                         
   5   1  15         97.59        101.05        18.38 o                         
   7   1  15         59.90         41.81        19.04 o                         
  -7   3  15        824.84        822.21        46.30 o                         
  -5   3  15       3022.00       3096.55        54.50 o                         
  -3   3  15          0.43         -6.84        13.14 o                         
  -1   3  15         51.95         32.36        14.32 o                         
   1   3  15         52.16         72.66        16.23 o                         
   3   3  15          0.47         23.28        15.30 o                         
   5   3  15       3030.68       2869.20        61.88 o                         
   7   3  15        827.03        825.55        35.58 o                         
  -5   5  15          3.04          7.72        13.48 o                         
  -3   5  15       3015.12       3144.48        53.57 o                         
  -1   5  15         70.92         49.81        15.02 o                         
   1   5  15         70.84         69.54        15.70 o                         
   3   5  15       3017.11       2965.43        54.63 o                         
   5   5  15          3.17          4.33        22.15 o                         
  -3   7  15        795.53        806.99        24.92 o                         
  -1   7  15         52.50         81.38        17.92 o                         
   1   7  15         51.60         66.95        15.42 o                         
   3   7  15        793.55        812.27        33.29 o                         
   0   0  16       7173.29       7990.76       144.29 o                         
   2   0  16        245.75        149.75        17.87 o                         
   4   0  16      22899.59      24166.40       308.53 o                         
  -4   2  16        707.50        550.79        23.00 o                         
  -2   2  16       5120.94       4803.22        73.64 o                         
   0   2  16        244.82        152.94        20.20 o                         
   2   2  16       5111.82       4713.08       151.48 o                         
   4   2  16        698.33        508.32        27.33 o                         
  -4   4  16      10060.47      10126.28       218.82 o                         
  -2   4  16        741.80        579.58        35.23 o                         
   0   4  16      22983.46      24069.11       283.52 o                         
   2   4  16        732.69        577.00        55.89 o                         
   4   4  16       9996.27       9983.67       238.89 o                         
                                                                                
